# Supplementary material for: Chromosome-scale genome assembly of acerola (Malpighia emarginata DC.)
Source: DNA Res. 2024 Oct 7;31(6):dsae029. doi: 10.1093/dnares/dsae029 (PMC11555059; doi:10.1093/dnares/dsae029)
Supplement: dsae029_suppl_Supplementary_Tables_S1-S5 [file dsae029_suppl_supplementary_tables_s1-s5.xlsx]

## Sheet: TableS1
Supplementary Table S1 Number of ddRAD-Seq reads, map rate on the reference sequence, and accession numbers of ddRAD-Seq for an S1 mapping population via self-pollination of NRA309
Line	No. of reads	Total read length (base)	Map rate on the reference sequence	DRA Experiment accession numbers	DRA Run accession numbers
NRA309	7146972	714697200	0.765	DRX554256	DRR570789
22NRA309S001	8710380	871038000	0.765	DRX554257	DRR570790
22NRA309S002	7917150	791715000	0.905	DRX554258	DRR570791
22NRA309S003	8363082	836308200	0.904	DRX554259	DRR570792
22NRA309S004	8423184	842318400	0.908	DRX554260	DRR570793
22NRA309S005	7112484	711248400	0.927	DRX554261	DRR570794
22NRA309S006	7595728	759572800	0.914	DRX554262	DRR570795
22NRA309S007	7541194	754119400	0.858	DRX554263	DRR570796
22NRA309S008	6790226	679022600	0.914	DRX554264	DRR570797
22NRA309S009	8383836	838383600	0.907	DRX554265	DRR570798
22NRA309S010	6571662	657166200	0.925	DRX554266	DRR570799
22NRA309S011	7579728	757972800	0.925	DRX554267	DRR570800
22NRA309S012	6369602	636960200	0.885	DRX554268	DRR570801
22NRA309S013	8632446	863244600	0.848	DRX554269	DRR570802
22NRA309S014	7793294	779329400	0.85	DRX554270	DRR570803
22NRA309S015	7903362	790336200	0.873	DRX554271	DRR570804
22NRA309S016	8950800	895080000	0.917	DRX554272	DRR570805
22NRA309S017	8733264	873326400	0.895	DRX554273	DRR570806
22NRA309S018	7895696	789569600	0.876	DRX554274	DRR570807
22NRA309S019	9719518	971951800	0.824	DRX554275	DRR570808
22NRA309S020	7604614	760461400	0.897	DRX554276	DRR570809
22NRA309S021	9206216	920621600	0.897	DRX554277	DRR570810
22NRA309S022	7756986	775698600	0.891	DRX554278	DRR570811
22NRA309S023	7718438	771843800	0.914	DRX554279	DRR570812
22NRA309S024	7926206	792620600	0.899	DRX554280	DRR570813
22NRA309S025	8311364	831136400	0.899	DRX554281	DRR570814
22NRA309S026	7628242	762824200	0.883	DRX554282	DRR570815
22NRA309S027	8174130	817413000	0.894	DRX554283	DRR570816
22NRA309S028	7858632	785863200	0.917	DRX554284	DRR570817
22NRA309S029	8127220	812722000	0.905	DRX554285	DRR570818
22NRA309S030	7863176	786317600	0.881	DRX554286	DRR570819
22NRA309S031	9235478	923547800	0.871	DRX554287	DRR570820
22NRA309S032	8932350	893235000	0.924	DRX554288	DRR570821
22NRA309S033	8644252	864425200	0.846	DRX554289	DRR570822
22NRA309S034	8313302	831330200	0.916	DRX554290	DRR570823
22NRA309S035	7725620	772562000	0.923	DRX554291	DRR570824
22NRA309S036	8835920	883592000	0.892	DRX554292	DRR570825
22NRA309S037	8417688	841768800	0.895	DRX554293	DRR570826
22NRA309S038	8588238	858823800	0.907	DRX554294	DRR570827
22NRA309S039	8561676	856167600	0.907	DRX554295	DRR570828
22NRA309S040	9881374	988137400	0.9	DRX554296	DRR570829
22NRA309S041	7816074	781607400	0.895	DRX554297	DRR570830
22NRA309S042	7695092	769509200	0.814	DRX554298	DRR570831
22NRA309S043	8174200	817420000	0.905	DRX554299	DRR570832
22NRA309S044	8349672	834967200	0.76	DRX554300	DRR570833
22NRA309S045	8147420	814742000	0.846	DRX554301	DRR570834
22NRA309S046	8566254	856625400	0.896	DRX554302	DRR570835
22NRA309S047	7481018	748101800	0.851	DRX554303	DRR570836
22NRA309S048	7382388	738238800	0.905	DRX554304	DRR570837
22NRA309S049	8145794	814579400	0.866	DRX554305	DRR570838
22NRA309S050	7874862	787486200	0.9	DRX554306	DRR570839
22NRA309S051	7743732	774373200	0.898	DRX554307	DRR570840
22NRA309S052	8777718	877771800	0.907	DRX554308	DRR570841
22NRA309S053	4998254	499825400	0.89	DRX554309	DRR570842
22NRA309S054	7890712	789071200	0.907	DRX554310	DRR570843
22NRA309S055	9595268	959526800	0.887	DRX554311	DRR570844
22NRA309S056	7521940	752194000	0.887	DRX554312	DRR570845
22NRA309S057	7665156	766515600	0.912	DRX554313	DRR570846
22NRA309S058	7551490	755149000	0.927	DRX554314	DRR570847
22NRA309S059	7482886	748288600	0.897	DRX554315	DRR570848
22NRA309S060	7877800	787780000	0.921	DRX554316	DRR570849
22NRA309S061	8024136	802413600	0.915	DRX554317	DRR570850
22NRA309S062	7732292	773229200	0.862	DRX554318	DRR570851
22NRA309S063	7689478	768947800	0.911	DRX554319	DRR570852
22NRA309S064	8518654	851865400	0.908	DRX554320	DRR570853
22NRA309S065	6214934	621493400	0.825	DRX554321	DRR570854
22NRA309S066	8080060	808006000	0.803	DRX554322	DRR570855
22NRA309S067	9000876	900087600	0.891	DRX554323	DRR570856
22NRA309S068	8489242	848924200	0.888	DRX554324	DRR570857
22NRA309S069	7894530	789453000	0.919	DRX554325	DRR570858
22NRA309S070	7596964	759696400	0.863	DRX554326	DRR570859
22NRA309S071	6604492	660449200	0.869	DRX554327	DRR570860
22NRA309S072	6460982	646098200	0.905	DRX554328	DRR570861
22NRA309S073	8292502	829250200	0.927	DRX554329	DRR570862
22NRA309S074	7792240	779224000	0.9	DRX554330	DRR570863
22NRA309S075	8465174	846517400	0.864	DRX554331	DRR570864
22NRA309S076	8509802	850980200	0.871	DRX554332	DRR570865
22NRA309S077	6598822	659882200	0.846	DRX554333	DRR570866
22NRA309S078	7336116	733611600	0.891	DRX554334	DRR570867
22NRA309S079	9305084	930508400	0.737	DRX554335	DRR570868
22NRA309S080	7757754	775775400	0.923	DRX554336	DRR570869
22NRA309S081	8869122	886912200	0.928	DRX554337	DRR570870
22NRA309S082	7779056	777905600	0.855	DRX554338	DRR570871
22NRA309S083	7841842	784184200	0.906	DRX554339	DRR570872
22NRA309S084	7906522	790652200	0.85	DRX554340	DRR570873
22NRA309S085	7613784	761378400	0.905	DRX554341	DRR570874
22NRA309S086	7747242	774724200	0.841	DRX554342	DRR570875
22NRA309S087	8674704	867470400	0.852	DRX554343	DRR570876
22NRA309S088	8958676	895867600	0.92	DRX554344	DRR570877
22NRA309S089	6602612	660261200	0.835	DRX554345	DRR570878
22NRA309S090	8132742	813274200	0.839	DRX554346	DRR570879
22NRA309S091	8530956	853095600	0.9	DRX554347	DRR570880
22NRA309S092	7151368	715136800	0.9	DRX554348	DRR570881
22NRA309S093	8933496	893349600	0.887	DRX554349	DRR570882
22NRA309S094	1594320	159432000	0.91	DRX554350	DRR570883
22NRA309S095	6646202	664620200	0.918	DRX554351	DRR570884
22NRA309S096	7763820	776382000	0.888	DRX554352	DRR570885
22NRA309S097	9709006	970900600	0.84	DRX554353	DRR570886
22NRA309S098	7665540	766554000	0.918	DRX554354	DRR570887
22NRA309S099	6825188	682518800	0.92	DRX554355	DRR570888
22NRA309S100	7781810	778181000	0.902	DRX554356	DRR570889
22NRA309S101	6150030	615003000	0.877	DRX554357	DRR570890
22NRA309S102	6220344	622034400	0.89	DRX554358	DRR570891
22NRA309S103	8296270	829627000	0.911	DRX554359	DRR570892
22NRA309S104	6630302	663030200	0.918	DRX554360	DRR570893
22NRA309S105	8215332	821533200	0.929	DRX554361	DRR570894
22NRA309S106	6769556	676955600	0.903	DRX554362	DRR570895
22NRA309S107	6933974	693397400	0.885	DRX554363	DRR570896
22NRA309S108	10305262	1030526200	0.903	DRX554364	DRR570897
22NRA309S109	8817734	881773400	0.891	DRX554365	DRR570898
22NRA309S110	7786568	778656800	0.899	DRX554366	DRR570899
22NRA309S111	8017868	801786800	0.902	DRX554367	DRR570900
22NRA309S112	10020518	1002051800	0.934	DRX554368	DRR570901
22NRA309S113	7505756	750575600	0.906	DRX554369	DRR570902
22NRA309S114	6772760	677276000	0.903	DRX554370	DRR570903
22NRA309S115	8184096	818409600	0.892	DRX554371	DRR570904
22NRA309S116	7465488	746548800	0.811	DRX554372	DRR570905
22NRA309S117	8408238	840823800	0.878	DRX554373	DRR570906
22NRA309S118	8202660	820266000	0.879	DRX554374	DRR570907

## Sheet: TableS2
Supplementary Table S2 Number of ddRAD-Seq reads, map rate on the reference sequence, and accession numbers of breeding materials
Line	Source of supply	No. of reads	Total read length (base)	Map rate on the reference sequence	DRA Experiment accession numbers	DRA Run accession numbers
FB01	Brazil	5324603	532460300	0.857	DRX554197	DRR570730
FB03	Brazil	5797384	579738400	0.847	DRX554198	DRR570731
FB04	Brazil	6622126	662212600	0.907	DRX554199	DRR570732
FB05	Brazil	5612852	561285200	0.925	DRX554200	DRR570733
FlorBranca	Brazil	6155874	615587400	0.869	DRX554208	DRR570741
NRA1712	Brazil	3790719	379071900	0.897	DRX554239	DRR570772
OK01	Brazil	5209725	520972500	0.787	DRX554240	DRR570773
OK02	Brazil	5535289	553528900	0.871	DRX554241	DRR570774
OK03	Brazil	5764537	576453700	0.804	DRX554242	DRR570775
Okinawa	Brazil	5175232	517523200	0.907	DRX554243	DRR570776
FloridaSweet	USA	3736558	373655800	0.83	DRX554209	DRR570742
F. Haley	USA	6539401	653940100	0.904	DRX554212	DRR570743
Hawaiian	USA	3836621	383662100	0.913	DRX554214	DRR570744
HawaiianQueen	USA	6947074	694707400	0.915	DRX554213	DRR570745
ManoaSweet	USA	7173898	717389800	0.912	DRX554236	DRR570757
Maunawili	USA	6420978	642097800	0.914	DRX554237	DRR570758
RedJumbo	USA	6019887	601988700	0.935	DRX554244	DRR570777
C. F. Rehnborg	USA	6793320	679332000	0.878	DRX554245	DRR570778
TropicalRuby	USA	5568335	556833500	0.926	DRX554248	DRR570781
Kanmi-kei (Itoman)	Japan	7402756	740275600	0.925	DRX554223	DRR570756
Kanmi-kei (Motobu)	Japan	6697409	669740900	0.91	DRX554238	DRR570771
RougeIwata	Japan	6835649	683564900	0.927	DRX554246	DRR570779
Kanmi-kei (Zaiho)	Japan	6648466	664846600	0.924	DRX554255	DRR570782
FF-IBS25	FloridaSweet x FB05	7077418	707741800	0.93	DRX554201	DRR570734
FF-IBS26	FloridaSweet x FB05	6801194	680119400	0.922	DRX554202	DRR570735
FF-IBS27	FloridaSweet x FB05	6246529	624652900	0.914	DRX554203	DRR570736
FF-IBS28	FloridaSweet x FB05	7103601	710360100	0.907	DRX554204	DRR570737
FF-IBS29	FloridaSweet x FB05	6601060	660106000	0.914	DRX554205	DRR570738
FF-IBS30	FloridaSweet x FB05	3998479	399847900	0.905	DRX554206	DRR570739
FF-IBS31	FloridaSweet x FB05	7329704	732970400	0.926	DRX554207	DRR570740
HFF-IBS10	Hawaiian x (FloridaSweet x FB05)	6125630	612563000	0.903	DRX554210	DRR570746
HFF-IBS11	Hawaiian x (FloridaSweet x FB05)	7675656	767565600	0.912	DRX554211	DRR570747
IF-IBS01	Kanmi-kei (Itoman) x FB05	6758484	675848400	0.934	DRX554215	DRR570748
IF-IBS02	Kanmi-kei (Itoman) x FB05	6938559	693855900	0.924	DRX554216	DRR570749
IF-IBS03	Kanmi-kei (Itoman) x FB05	8628121	862812100	0.916	DRX554217	DRR570750
IF-IBS04	Kanmi-kei (Itoman) x FB05	6230790	623079000	0.915	DRX554218	DRR570751
IF-IBS05	Kanmi-kei (Itoman) x FB05	3702308	370230800	0.91	DRX554219	DRR570752
IF-IBS06	Kanmi-kei (Itoman) x FB05	6114271	611427100	0.918	DRX554220	DRR570753
IF-IBS07	Kanmi-kei (Itoman) x FB05	7312955	731295500	0.909	DRX554221	DRR570754
IF-IBS08	Kanmi-kei (Itoman) x FB05	6301123	630112300	0.914	DRX554222	DRR570755
MF-IBS12	Kanmi-kei (Motobu) x FB05	7617739	761773900	0.919	DRX554224	DRR570759
MF-IBS13	Kanmi-kei (Motobu) x FB05	4190601	419060100	0.912	DRX554225	DRR570760
MF-IBS14	Kanmi-kei (Motobu) x FB05	7610788	761078800	0.925	DRX554226	DRR570761
MF-IBS15	Kanmi-kei (Motobu) x FB05	7054838	705483800	0.922	DRX554227	DRR570762
MF-IBS17	Kanmi-kei (Motobu) x FB05	7044301	704430100	0.91	DRX554228	DRR570763
MF-IBS18	Kanmi-kei (Motobu) x FB05	6433061	643306100	0.916	DRX554229	DRR570764
MF-IBS19	Kanmi-kei (Motobu) x FB05	6592948	659294800	0.911	DRX554230	DRR570765
MF-IBS20	Kanmi-kei (Motobu) x FB05	7722513	772251300	0.903	DRX554231	DRR570766
MF-IBS21	Kanmi-kei (Motobu) x FB05	6005972	600597200	0.918	DRX554232	DRR570767
MF-IBS22	Kanmi-kei (Motobu) x FB05	3840263	384026300	0.923	DRX554233	DRR570768
MF-IBS23	Kanmi-kei (Motobu) x FB05	6163205	616320500	0.922	DRX554234	DRR570769
MF-IBS24	Kanmi-kei (Motobu) x FB05	7127064	712706400	0.919	DRX554235	DRR570770
SFF-IBS09	Self of FloridaSweet x FB05	6267845	626784500	0.911	DRX554247	DRR570780
ZF-IBS32	Kanmi-kei (Zaiho) x FB05	6530737	653073700	0.912	DRX554249	DRR570783
ZF-IBS33	Kanmi-kei (Zaiho) x FB05	8408646	840864600	0.919	DRX554250	DRR570784
ZF-IBS34	Kanmi-kei (Zaiho) x FB05	6922874	692287400	0.914	DRX554251	DRR570785
ZF-IBS35	Kanmi-kei (Zaiho) x FB05	7737465	773746500	0.923	DRX554252	DRR570786
ZF-IBS36	Kanmi-kei (Zaiho) x FB05	8532013	853201300	0.921	DRX554253	DRR570787
ZF-IBS37	Kanmi-kei (Zaiho) x FB05	7422143	742214300	0.92	DRX554254	DRR570788

## Sheet: TableS3
Supplementary Table S3 Reference genomes used for removing organelle sequences from the acerola genome assembly
Species name	NCBI accession number
Chloroplast
Byrsonima coccolobifolia	NC_037191.1
Byrsonima crassifolia	NC_037192.1
Banisteriopsis caapi	NC_037945.1
Bunchosia argentea	NC_041491.1
Aspidopterys obcordata	NC_049898.1
Aspidopterys concava	NC_060542.1
Mitochondrion
Populus tremula	NC_028096.1
Manihot esculenta	NC_045136.1

## Sheet: TableS4
Supplementary Table S4 Functional annotation for the predicted genes in the acerola genome
Gene ID	Amino acid length	EggNOG mapper annotation results																				DIAMOND search result against UniProtKB							BLAST serch result against Araport11
		seed_ortholog	evalue	score	eggNOG_OGs	max_annot_lvl	COG_category	Description	Preferred_name	GOs	EC	KEGG_ko	KEGG_Pathway	KEGG_Module	KEGG_Reaction	KEGG_rclass	BRITE	KEGG_TC	CAZy	BiGG_Reaction	PFAMs	Subject	Length (subject)	E-value	Identity%	Length%	Identity% in query length	Positive% in query length	Subject	Length (subject)	E-value	Identity%	Length%	Identity% in query length	Positive% in query length
NRA309ch01g00001.1	257	4572.TRIUR3_00326-P1	2.515e-144	459	28JG1@1|root,2QRV6@2759|Eukaryota,37HEX@33090|Viridiplantae,3GE8P@35493|Streptophyta,3KNY7@4447|Liliopsida,3IC3P@38820|Poales	35493|Streptophyta	S	Photosystem II CP47 chlorophyll apoprotein	psbB	-	-	ko:K02704	ko00195,ko01100,map00195,map01100	M00161	-	-	ko00000,ko00001,ko00002,ko00194	-	-	-	PSII	tr|A0A2U8U5R3|A0A2U8U5R3_BANCP Photosystem II CP47 reaction center protein OS=Banisteriopsis caapi OX=577683 GN=psbB PE=3 SV=1	508	1.14e-156	74.5	197.665	93.3852	96.1089	ATCG00680.1 | Symbols: PSBB | photosystem II reaction center protein B | chrc:72371-73897 FORWARD LENGTH=508	509	5e-149	73	198.054	91.8288	94.9416
NRA309ch01g00002.1	82	29730.Gorai.010G031500.1	3.317e-32	126	2E1MV@1|root,2S8Y7@2759|Eukaryota,37WT7@33090|Viridiplantae,3GKK7@35493|Streptophyta	35493|Streptophyta	S	One of the components of the core complex of photosystem II (PSII), required for its stability and or assembly. PSII is a light-driven water plastoquinone oxidoreductase that uses light energy to abstract electrons from H(2)O, generating O(2) and a proton gradient subsequently used for ATP formation. It consists of a core antenna complex that captures photons, and an electron transfer chain that …	psbH	-	-	ko:K02709	ko00195,ko01100,map00195,map01100	-	-	-	ko00000,ko00001,ko00194	-	-	-	PsbH	tr|A0A3G3MF26|A0A3G3MF26_9MYRT Photosystem II reaction center protein H OS=Sonneratia alba OX=122812 GN=psbH PE=3 SV=1	76	3.2e-39	90.7	92.6829	82.9268	85.3659	ATCG00710.1 | Symbols: PSBH | photosystem II reaction center protein H | chrc:74485-74706 FORWARD LENGTH=73	74	2e-39	86	90.2439	75.6098	79.2683
NRA309ch01g00003.1	153	3656.XP_008467004.1	3.55e-86	286	COG1290@1|root,KOG4663@2759|Eukaryota,37QS7@33090|Viridiplantae,3GHBB@35493|Streptophyta,4JPQB@91835|fabids	35493|Streptophyta	C	cytochrome b6	petB	-	-	ko:K02635,ko:K02704	ko00195,ko01100,map00195,map01100	M00161,M00162	-	-	ko00000,ko00001,ko00002,ko00194	-	-	-	Cytochrome_B	tr|A0A7M3ULJ0|A0A7M3ULJ0_9ROSI Cytochrome b6 OS=Thulinella chrysantha OX=1522775 GN=petB PE=3 SV=1	225	8.03e-97	84.1	147.059	93.4641	96.0784	ATCG00720.1 | Symbols: PETB | photosynthetic electron transfer B | chrc:74841-76292 FORWARD LENGTH=215	216	2e-91	81	141.176	85.6209	90.1961
NRA309ch01g00004.1	74	3983.cassava4.1_020914m	1.325e-37	141	COG0092@1|root,2QV63@2759|Eukaryota,37ITR@33090|Viridiplantae,3GH7T@35493|Streptophyta,4JSQ4@91835|fabids	35493|Streptophyta	J	Belongs to the universal ribosomal protein uS3 family	rps3	GO:0002181,GO:0005575,GO:0005622,GO:0005623,GO:0005737,GO:0005829,GO:0005840,GO:0006412,GO:0006518,GO:0006807,GO:0008150,GO:0008152,GO:0009058,GO:0009059,GO:0009295,GO:0009507,GO:0009526,GO:0009532,GO:0009536,GO:0009570,GO:0009941,GO:0009987,GO:0010467,GO:0015935,GO:0016020,GO:0019538,GO:0022626,GO:0022627,GO:0031967,GO:0031975,GO:0032991,GO:0034641,GO:0034645,GO:0043043,GO:0043170,GO:0043226,GO:…	-	ko:K02982	ko03010,map03010	M00178,M00179	-	-	br01610,ko00000,ko00001,ko00002,ko03011	-	-	-	Ribosomal_S3_C	tr|A0A890JLV0|A0A890JLV0_9MYRT 30S ribosomal protein S3, chloroplastic OS=Eugenia brasiliensis OX=1231846 GN=rps3 PE=3 SV=1	218	5.58e-40	91.9	294.595	91.8919	94.5946	ATCG00800.1 | Symbols: RPS3 | RESISTANCE TO PSEUDOMONAS SYRINGAE 3 | chrc:82826-83482 REVERSE LENGTH=218	219	2e-41	85	295.946	85.1351	93.2432
NRA309ch01g00005.1	134	3659.XP_004173998.1	2.832e-66	227	COG0096@1|root,KOG1754@2759|Eukaryota,37UMN@33090|Viridiplantae,3GIWP@35493|Streptophyta,4JUNW@91835|fabids	35493|Streptophyta	J	30S ribosomal protein S8	rps8	GO:0003674,GO:0003735,GO:0005198,GO:0005575,GO:0005622,GO:0005623,GO:0005737,GO:0005829,GO:0005840,GO:0009507,GO:0009526,GO:0009532,GO:0009536,GO:0009570,GO:0009941,GO:0015935,GO:0016020,GO:0022626,GO:0022627,GO:0031967,GO:0031975,GO:0032991,GO:0043226,GO:0043227,GO:0043228,GO:0043229,GO:0043231,GO:0043232,GO:0044391,GO:0044422,GO:0044424,GO:0044434,GO:0044435,GO:0044444,GO:0044445,GO:0044446,GO:…	-	ko:K02994	ko03010,map03010	M00178,M00179	-	-	br01610,ko00000,ko00001,ko00002,ko03011	-	-	-	Ribosomal_L14,Ribosomal_L16,Ribosomal_S8	tr|A0A7D5YFD0|A0A7D5YFD0_9ROSI 30S ribosomal protein S8, chloroplastic OS=Aspidopterys obcordata OX=648862 GN=rps8 PE=3 SV=1	134	8.7e-85	96.3	100	96.2687	98.5075	ATCG00770.1 | Symbols: RPS8 | ribosomal protein S8 | chrc:80068-80472 REVERSE LENGTH=134	135	6e-74	80	100.746	79.8507	91.0448
NRA309ch01g00006.1	384	3880.AES88253	1.081e-173	551	COG0100@1|root,KOG0408@2759|Eukaryota,388WC@33090|Viridiplantae,3GXN5@35493|Streptophyta,4JT71@91835|fabids	35493|Streptophyta	K	Bacterial RNA polymerase, alpha chain C terminal domain	rpoA	GO:0005575,GO:0005622,GO:0005623,GO:0005737,GO:0009507,GO:0009536,GO:0043226,GO:0043227,GO:0043229,GO:0043231,GO:0044424,GO:0044444,GO:0044464	2.7.7.6	ko:K02518,ko:K02948,ko:K03040	ko00230,ko00240,ko01100,ko03010,ko03020,map00230,map00240,map01100,map03010,map03020	M00178,M00179,M00183	R00435,R00441,R00442,R00443	RC02795	br01610,br01611,ko00000,ko00001,ko00002,ko01000,ko03011,ko03012,ko03021,ko03400	-	-	-	RNA_pol_A_CTD,RNA_pol_A_bac,RNA_pol_L,Ribosomal_S11	tr|A0A2P6P177|A0A2P6P177_ROSCH Multifunctional fusion protein OS=Rosa chinensis OX=74649 GN=rps11 PE=3 SV=1	464	3.7e-196	64.3	120.833	77.8646	86.7188	ATCG00740.1 | Symbols: RPOA | RNA polymerase subunit alpha | chrc:77901-78890 REVERSE LENGTH=329	330	2e-155	68	85.9375	58.3333	65.1042
NRA309ch01g00007.1	189	3880.AES87799	2.882e-106	346	COG1290@1|root,KOG4663@2759|Eukaryota,37NKU@33090|Viridiplantae,3G85T@35493|Streptophyta,4JV2U@91835|fabids	35493|Streptophyta	C	Component of the cytochrome b6-f complex, which mediates electron transfer between photosystem II (PSII) and photosystem I (PSI), cyclic electron flow around PSI, and state transitions	petD	GO:0005575,GO:0005622,GO:0005623,GO:0005737,GO:0009507,GO:0009534,GO:0009535,GO:0009536,GO:0009579,GO:0016020,GO:0031976,GO:0031984,GO:0034357,GO:0042651,GO:0043226,GO:0043227,GO:0043229,GO:0043231,GO:0044422,GO:0044424,GO:0044434,GO:0044435,GO:0044436,GO:0044444,GO:0044446,GO:0044464,GO:0055035	-	ko:K02637	ko00195,ko01100,map00195,map01100	M00162	-	-	ko00000,ko00001,ko00002,ko00194	-	-	-	Cytochrom_B_C	tr|A0A2L1IPC4|A0A2L1IPC4_BYRCR Cytochrome b6-f complex subunit 4 OS=Byrsonima crassifolia OX=4270 GN=petD PE=3 SV=1	187	5.09e-126	94.6	98.9418	92.0635	93.6508	ATCG00730.1 | Symbols: PETD | photosynthetic electron transfer D | chrc:76481-77672 FORWARD LENGTH=160	161	4e-104	93	85.1852	77.7778	79.3651
NRA309ch01g00008.1	153	3656.XP_008467004.1	2.496e-89	295	COG1290@1|root,KOG4663@2759|Eukaryota,37QS7@33090|Viridiplantae,3GHBB@35493|Streptophyta,4JPQB@91835|fabids	35493|Streptophyta	C	cytochrome b6	petB	-	-	ko:K02635,ko:K02704	ko00195,ko01100,map00195,map01100	M00161,M00162	-	-	ko00000,ko00001,ko00002,ko00194	-	-	-	Cytochrome_B	tr|A0A7M3ULJ0|A0A7M3ULJ0_9ROSI Cytochrome b6 OS=Thulinella chrysantha OX=1522775 GN=petB PE=3 SV=1	225	2.52e-100	86.5	147.059	96.0784	98.6928	ATCG00720.1 | Symbols: PETB | photosynthetic electron transfer B | chrc:74841-76292 FORWARD LENGTH=215	216	2e-95	83	141.176	88.2353	92.8105
NRA309ch01g00009.1	76	29730.Gorai.010G031500.1	3.69e-33	128	2E1MV@1|root,2S8Y7@2759|Eukaryota,37WT7@33090|Viridiplantae,3GKK7@35493|Streptophyta	35493|Streptophyta	S	One of the components of the core complex of photosystem II (PSII), required for its stability and or assembly. PSII is a light-driven water plastoquinone oxidoreductase that uses light energy to abstract electrons from H(2)O, generating O(2) and a proton gradient subsequently used for ATP formation. It consists of a core antenna complex that captures photons, and an electron transfer chain that …	psbH	-	-	ko:K02709	ko00195,ko01100,map00195,map01100	-	-	-	ko00000,ko00001,ko00194	-	-	-	PsbH	tr|A0A1P8DI06|A0A1P8DI06_9FABA Photosystem II reaction center protein H OS=Tylosema esculentum OX=189976 GN=psbH PE=3 SV=1	76	4.31e-40	92.1	100	92.1053	93.4211	ATCG00710.1 | Symbols: PSBH | photosystem II reaction center protein H | chrc:74485-74706 FORWARD LENGTH=73	74	4e-40	86	97.3684	82.8947	86.8421
NRA309ch01g00010.1	385	981085.XP_010089869.1	1.995e-230	715	28JG1@1|root,2QRV6@2759|Eukaryota,37HEX@33090|Viridiplantae,3GE8P@35493|Streptophyta	35493|Streptophyta	S	One of the components of the core complex of photosystem II (PSII). It binds chlorophyll and helps catalyze the primary light-induced photochemical processes of PSII. PSII is a light- driven water plastoquinone oxidoreductase, using light energy to abstract electrons from H(2)O, generating O(2) and a proton gradient subsequently used for ATP formation	psbB	GO:0005575,GO:0005622,GO:0005623,GO:0005737,GO:0006091,GO:0008150,GO:0008152,GO:0009507,GO:0009532,GO:0009534,GO:0009535,GO:0009536,GO:0009570,GO:0009579,GO:0009987,GO:0010207,GO:0010287,GO:0015979,GO:0016020,GO:0016043,GO:0019684,GO:0022607,GO:0031976,GO:0031984,GO:0034357,GO:0034622,GO:0042651,GO:0043226,GO:0043227,GO:0043229,GO:0043231,GO:0043933,GO:0044085,GO:0044237,GO:0044422,GO:0044424,GO:…	-	ko:K02704	ko00195,ko01100,map00195,map01100	M00161	-	-	ko00000,ko00001,ko00002,ko00194	-	-	-	PSII	tr|W9QJH4|W9QJH4_9ROSA Photosystem II CP47 chlorophyll apoprotein OS=Morus notabilis OX=981085 GN=L484_001781 PE=3 SV=1	456	5.04e-253	77.2	118.442	91.4286	95.0649	ATCG00680.1 | Symbols: PSBB | photosystem II reaction center protein B | chrc:72371-73897 FORWARD LENGTH=508	509	0	70	132.208	91.9481	95.3247
NRA309ch01g00011.1	332	3659.XP_004154396.1	4.29e-19	98	COG2801@1|root,KOG0017@2759|Eukaryota,37UVQ@33090|Viridiplantae,3GJ7Q@35493|Streptophyta	35493|Streptophyta	L	Retroviral aspartyl protease	-	-	-	-	-	-	-	-	-	-	-	-	RVP_2,RVT_1,Retrotrans_gag,zf-CCHC	tr|A0A6P8BYE4|A0A6P8BYE4_PUNGR uncharacterized protein LOC116191023 OS=Punica granatum OX=22663 GN=LOC116191023 PE=4 SV=1	455	9.45e-20	31.6	137.048	20.1807	30.7229	No_hits	-	-	-	-	-	-
NRA309ch01g00012.1	230	225117.XP_009375297.1	5.52e-14	80	KOG1881@1|root,KOG1881@2759|Eukaryota,37RCC@33090|Viridiplantae,3GFN9@35493|Streptophyta,4JFKT@91835|fabids	35493|Streptophyta	S	PIN domain	-	GO:0003674,GO:0003676,GO:0003723,GO:0003729,GO:0003824,GO:0004518,GO:0004540,GO:0004857,GO:0004864,GO:0004865,GO:0005488,GO:0005575,GO:0005622,GO:0005623,GO:0005634,GO:0005654,GO:0005737,GO:0006139,GO:0006401,GO:0006725,GO:0006807,GO:0007275,GO:0008150,GO:0008152,GO:0008995,GO:0009056,GO:0009057,GO:0009555,GO:0009892,GO:0009987,GO:0010563,GO:0010605,GO:0010921,GO:0010923,GO:0016070,GO:0016604,GO:…	-	-	-	-	-	-	-	-	-	-	FHA,PIN_4	tr|F5A7N8|F5A7N8_9SOLN PSL2 OS=Solanum chacoense x Solanum tuberosum OX=1017323 PE=2 SV=1	102	2.64e-13	44.8	44.3478	16.9565	23.913	AT1G34355.1 | Symbols: ATPS1, PS1 | PARALLEL SPINDLE 1 | chr1:12536497-12541730 FORWARD LENGTH=1477	1478	1e-12	43	642.609	19.1304	25.6522
NRA309ch01g00013.1	320	3983.cassava4.1_009253m	7.333e-101	337	COG0705@1|root,KOG2289@2759|Eukaryota,37S6H@33090|Viridiplantae,3G799@35493|Streptophyta,4JHEN@91835|fabids	35493|Streptophyta	T	Rhomboid-like protein	-	GO:0000139,GO:0002791,GO:0002792,GO:0005575,GO:0005622,GO:0005623,GO:0005737,GO:0005783,GO:0005789,GO:0005794,GO:0005886,GO:0005911,GO:0006928,GO:0008150,GO:0008283,GO:0009506,GO:0009894,GO:0009966,GO:0009987,GO:0010646,GO:0012505,GO:0016020,GO:0016477,GO:0019222,GO:0023051,GO:0030054,GO:0030162,GO:0031090,GO:0031323,GO:0031329,GO:0031984,GO:0032268,GO:0032879,GO:0032880,GO:0040011,GO:0042058,GO:…	-	-	-	-	-	-	-	-	-	-	Rhomboid	tr|A0A2C9V9B5|A0A2C9V9B5_MANES RHOMBOID-like protein OS=Manihot esculenta OX=3983 GN=MANES_09G093300 PE=3 SV=1	393	2.69e-108	57.4	122.812	54.6875	68.4375	AT2G29050.1 | Symbols: ATRBL1, RBL1 | RHOMBOID-like 1 | chr2:12478245-12480121 FORWARD LENGTH=389	390	1e-101	52	121.875	48.4375	64.375
NRA309ch01g00014.1	290	3983.cassava4.1_002347m	4.923e-158	501	COG1287@1|root,KOG2292@2759|Eukaryota,37M0F@33090|Viridiplantae,3G8TE@35493|Streptophyta,4JI09@91835|fabids	35493|Streptophyta	O	Dolichyl-diphosphooligosaccharide--protein glycosyltransferase subunit	STT3B	GO:0003674,GO:0003824,GO:0004576,GO:0004579,GO:0005575,GO:0005622,GO:0005623,GO:0005737,GO:0005783,GO:0005789,GO:0005886,GO:0006464,GO:0006486,GO:0006487,GO:0006807,GO:0008150,GO:0008152,GO:0008250,GO:0009058,GO:0009059,GO:0009100,GO:0009101,GO:0009987,GO:0012505,GO:0016020,GO:0016740,GO:0016757,GO:0016758,GO:0018193,GO:0018196,GO:0018279,GO:0019538,GO:0031984,GO:0032991,GO:0034645,GO:0036211,GO:…	2.4.99.18	ko:K07151	ko00510,ko00513,ko01100,ko04141,map00510,map00513,map01100,map04141	M00072	R04216,R05976	RC00005,RC00482	ko00000,ko00001,ko00002,ko01000,ko01003	-	GT66	-	STT3	tr|A0A6P4AZU8|A0A6P4AZU8_ZIZJJ dolichyl-diphosphooligosaccharide--protein glycotransferase OS=Ziziphus jujuba OX=326968 GN=LOC107434779 PE=3 SV=1	483	1.52e-167	87	166.552	85.1724	90	AT1G34130.1 | Symbols: STT3B | staurosporin and temperature sensitive 3-like b | chr1:12430000-12432985 FORWARD LENGTH=735	736	2e-166	83	253.793	78.6207	86.5517
NRA309ch01g00015.1	706	3983.cassava4.1_001143m	8.259e-48	194	KOG1881@1|root,KOG1881@2759|Eukaryota,37RCC@33090|Viridiplantae,3GFN9@35493|Streptophyta,4JFKT@91835|fabids	35493|Streptophyta	S	PIN domain	-	GO:0003674,GO:0003676,GO:0003723,GO:0003729,GO:0003824,GO:0004518,GO:0004540,GO:0004857,GO:0004864,GO:0004865,GO:0005488,GO:0005575,GO:0005622,GO:0005623,GO:0005634,GO:0005654,GO:0005737,GO:0006139,GO:0006401,GO:0006725,GO:0006807,GO:0007275,GO:0008150,GO:0008152,GO:0008995,GO:0009056,GO:0009057,GO:0009555,GO:0009892,GO:0009987,GO:0010563,GO:0010605,GO:0010921,GO:0010923,GO:0016070,GO:0016604,GO:…	-	-	-	-	-	-	-	-	-	-	FHA,PIN_4	tr|A0A6A6L7J0|A0A6A6L7J0_HEVBR PIN domain-containing protein OS=Hevea brasiliensis OX=3981 GN=GH714_023341 PE=4 SV=1	258	8.73e-51	48.5	36.5439	16.0057	19.83	AT1G34355.1 | Symbols: ATPS1, PS1 | PARALLEL SPINDLE 1 | chr1:12536497-12541730 FORWARD LENGTH=1477	1478	2e-33	37	209.348	14.7309	20.1133
NRA309ch01g00016.1	147	No_hits	-	-	-	-	-	-	-	-	-	-	-	-	-	-	-	-	-	-	-	No_hits	-	-	-	-	-	-	No_hits	-	-	-	-	-	-
NRA309ch01g00017.1	115	No_hits	-	-	-	-	-	-	-	-	-	-	-	-	-	-	-	-	-	-	-	No_hits	-	-	-	-	-	-	No_hits	-	-	-	-	-	-
NRA309ch01g00018.1	395	4006.Lus10029773	1.514e-35	150	2CMS3@1|root,2QRMU@2759|Eukaryota,37NI9@33090|Viridiplantae,3G7FF@35493|Streptophyta,4JEET@91835|fabids	35493|Streptophyta	K	Transcription factor	-	GO:0003674,GO:0003676,GO:0003677,GO:0003682,GO:0003700,GO:0005488,GO:0005515,GO:0005575,GO:0005622,GO:0005623,GO:0005634,GO:0005737,GO:0005829,GO:0006355,GO:0006810,GO:0006811,GO:0006820,GO:0006913,GO:0006950,GO:0006970,GO:0007154,GO:0007165,GO:0007231,GO:0008150,GO:0008272,GO:0009267,GO:0009292,GO:0009294,GO:0009605,GO:0009606,GO:0009612,GO:0009628,GO:0009652,GO:0009889,GO:0009970,GO:0009987,GO:…	-	ko:K20557	ko04016,map04016	-	-	-	ko00000,ko00001,ko03000	-	-	-	bZIP_1	tr|A0A2C9WGF4|A0A2C9WGF4_MANES BZIP domain-containing protein OS=Manihot esculenta OX=3983 GN=MANES_02G178100 PE=4 SV=1	341	1.14e-40	70.7	86.3291	22.0253	23.2911	AT1G43700.1 | Symbols: SUE3, VIP1, AtVIP1 | VIRE2-interacting protein 1, sulphate utilization efficiency 3 | chr1:16484352-16486017 FORWARD LENGTH=341	342	4e-16	34	86.5823	18.481	25.8228
NRA309ch01g00019.1	188	225117.XP_009375297.1	2.171e-11	71	KOG1881@1|root,KOG1881@2759|Eukaryota,37RCC@33090|Viridiplantae,3GFN9@35493|Streptophyta,4JFKT@91835|fabids	35493|Streptophyta	S	PIN domain	-	GO:0003674,GO:0003676,GO:0003723,GO:0003729,GO:0003824,GO:0004518,GO:0004540,GO:0004857,GO:0004864,GO:0004865,GO:0005488,GO:0005575,GO:0005622,GO:0005623,GO:0005634,GO:0005654,GO:0005737,GO:0006139,GO:0006401,GO:0006725,GO:0006807,GO:0007275,GO:0008150,GO:0008152,GO:0008995,GO:0009056,GO:0009057,GO:0009555,GO:0009892,GO:0009987,GO:0010563,GO:0010605,GO:0010921,GO:0010923,GO:0016070,GO:0016604,GO:…	-	-	-	-	-	-	-	-	-	-	FHA,PIN_4	tr|A0A835MM31|A0A835MM31_9ROSI FHA domain-containing protein OS=Salix dunnii OX=1413687 GN=SADUNF_Sadunf13G0091400 PE=4 SV=1	1048	2.26e-11	55.3	557.447	22.3404	27.6596	No_hits	-	-	-	-	-	-
NRA309ch01g00020.1	318	3983.cassava4.1_009253m	4.415e-103	344	COG0705@1|root,KOG2289@2759|Eukaryota,37S6H@33090|Viridiplantae,3G799@35493|Streptophyta,4JHEN@91835|fabids	35493|Streptophyta	T	Rhomboid-like protein	-	GO:0000139,GO:0002791,GO:0002792,GO:0005575,GO:0005622,GO:0005623,GO:0005737,GO:0005783,GO:0005789,GO:0005794,GO:0005886,GO:0005911,GO:0006928,GO:0008150,GO:0008283,GO:0009506,GO:0009894,GO:0009966,GO:0009987,GO:0010646,GO:0012505,GO:0016020,GO:0016477,GO:0019222,GO:0023051,GO:0030054,GO:0030162,GO:0031090,GO:0031323,GO:0031329,GO:0031984,GO:0032268,GO:0032879,GO:0032880,GO:0040011,GO:0042058,GO:…	-	-	-	-	-	-	-	-	-	-	Rhomboid	tr|A0A2C9V9B5|A0A2C9V9B5_MANES RHOMBOID-like protein OS=Manihot esculenta OX=3983 GN=MANES_09G093300 PE=3 SV=1	393	3.33e-111	58.2	123.585	55.9748	69.8113	AT2G29050.1 | Symbols: ATRBL1, RBL1 | RHOMBOID-like 1 | chr2:12478245-12480121 FORWARD LENGTH=389	390	2e-102	53	122.642	49.6855	66.3522
NRA309ch01g00021.1	753	3983.cassava4.1_002347m	0	1383	COG1287@1|root,KOG2292@2759|Eukaryota,37M0F@33090|Viridiplantae,3G8TE@35493|Streptophyta,4JI09@91835|fabids	35493|Streptophyta	O	Dolichyl-diphosphooligosaccharide--protein glycosyltransferase subunit	STT3B	GO:0003674,GO:0003824,GO:0004576,GO:0004579,GO:0005575,GO:0005622,GO:0005623,GO:0005737,GO:0005783,GO:0005789,GO:0005886,GO:0006464,GO:0006486,GO:0006487,GO:0006807,GO:0008150,GO:0008152,GO:0008250,GO:0009058,GO:0009059,GO:0009100,GO:0009101,GO:0009987,GO:0012505,GO:0016020,GO:0016740,GO:0016757,GO:0016758,GO:0018193,GO:0018196,GO:0018279,GO:0019538,GO:0031984,GO:0032991,GO:0034645,GO:0036211,GO:…	2.4.99.18	ko:K07151	ko00510,ko00513,ko01100,ko04141,map00510,map00513,map01100,map04141	M00072	R04216,R05976	RC00005,RC00482	ko00000,ko00001,ko00002,ko01000,ko01003	-	GT66	-	STT3	tr|A0A2C9WHK7|A0A2C9WHK7_MANES dolichyl-diphosphooligosaccharide--protein glycotransferase OS=Manihot esculenta OX=3983 GN=MANES_02G220200 PE=3 SV=1	742	0	94.4	98.5392	89.7742	93.0943	AT1G34130.1 | Symbols: STT3B | staurosporin and temperature sensitive 3-like b | chr1:12430000-12432985 FORWARD LENGTH=735	736	0	88	97.7424	87.1182	92.4303
NRA309ch01g00022.1	163	3983.cassava4.1_021023m	9.388e-61	213	KOG3386@1|root,KOG3386@2759|Eukaryota,37VSX@33090|Viridiplantae,3GJRW@35493|Streptophyta,4JQC4@91835|fabids	35493|Streptophyta	P	Copper transporter	-	-	-	ko:K14686	ko01524,ko04978,map01524,map04978	-	-	-	ko00000,ko00001,ko02000	1.A.56.1	-	-	Ctr	tr|A0A978VU72|A0A978VU72_ZIZJJ Uncharacterized protein OS=Ziziphus jujuba var. spinosa OX=714518 GN=FEM48_Zijuj02G0065800 PE=4 SV=1	158	1.52e-68	67.7	96.9325	66.8712	76.6871	AT5G59030.1 | Symbols: COPT1 | copper transporter 1 | chr5:23833945-23834457 REVERSE LENGTH=170	171	3e-47	58	104.908	46.0123	57.0552
NRA309ch01g00023.1	489	3694.POPTR_0009s04330.1	2.914e-237	741	COG0438@1|root,2QSX1@2759|Eukaryota,37K8E@33090|Viridiplantae,3G9YY@35493|Streptophyta,4JM7H@91835|fabids	35493|Streptophyta	M	Glycosyltransferase Family 4	-	-	-	-	-	-	-	-	-	-	-	-	Glyco_trans_1_4,Glyco_transf_4,Glycos_transf_1	tr|B9HPB4|B9HPB4_POPTR Glycosyltransferase subfamily 4-like N-terminal domain-containing protein OS=Populus trichocarpa OX=3694 GN=POPTR_009G038400 PE=4 SV=2	484	1.27e-259	75	98.9775	74.2331	85.6851	AT5G59070.1 | Symbols: no symbol available | no full name available | chr5:23845237-23847329 FORWARD LENGTH=505	506	0	61	103.476	56.4417	70.3476
NRA309ch01g00024.1	256	3983.cassava4.1_014386m	6.106e-121	392	28H8K@1|root,2QPMB@2759|Eukaryota,37INE@33090|Viridiplantae,3G84Y@35493|Streptophyta,4JEKA@91835|fabids	35493|Streptophyta	S	Pentatricopeptide repeat-containing protein At3g46870-like	-	-	-	-	-	-	-	-	-	-	-	-	PPR,PPR_2,PPR_3	tr|A0A2C9WDC8|A0A2C9WDC8_MANES PPR_long domain-containing protein OS=Manihot esculenta OX=3983 GN=MANES_02G126700 PE=4 SV=1	256	2.83e-91	70.5	100	71.0938	80.0781	AT3G46870.2 | Symbols: no symbol available | no full name available | chr3:17263011-17264022 FORWARD LENGTH=269	270	8e-116	64	105.469	64.0625	77.3438
NRA309ch01g00025.1	803	3694.POPTR_0001s12500.1	0	1369	COG4775@1|root,2QTZ3@2759|Eukaryota,37RQT@33090|Viridiplantae,3GCBJ@35493|Streptophyta,4JNNJ@91835|fabids	35493|Streptophyta	M	Protein TOC75-3, chloroplastic-like	TOC75-III	GO:0005575,GO:0005622,GO:0005623,GO:0005737,GO:0005773,GO:0005774,GO:0006605,GO:0006810,GO:0006886,GO:0006996,GO:0007275,GO:0008104,GO:0008150,GO:0009507,GO:0009526,GO:0009527,GO:0009536,GO:0009653,GO:0009657,GO:0009658,GO:0009662,GO:0009707,GO:0009719,GO:0009725,GO:0009735,GO:0009790,GO:0009941,GO:0009987,GO:0010006,GO:0010033,GO:0015031,GO:0015833,GO:0016020,GO:0016021,GO:0016043,GO:0017038,GO:…	-	-	-	-	-	-	-	-	-	-	Bac_surface_Ag	tr|A0A2C9WMZ9|A0A2C9WMZ9_MANES Bacterial surface antigen (D15) domain-containing protein OS=Manihot esculenta OX=3983 GN=MANES_01G169900 PE=4 SV=1	812	0	83.5	101.121	85.5542	91.9054	AT3G46740.1 | Symbols: MAR1, TOC75, TOC75-III | MODIFIER OF ARG1 1, translocon at the outer envelope membrane of chloroplasts 75-III | chr3:17216104-17219296 REVERSE LENGTH=818	819	0	87	101.993	74.8443	80.9465
NRA309ch01g00026.1	109	4096.XP_009761188.1	4.576e-39	147	2D1W6@1|root,2S4X1@2759|Eukaryota,37W69@33090|Viridiplantae,3GK88@35493|Streptophyta,44KZK@71274|asterids	35493|Streptophyta	-	-	-	-	-	-	-	-	-	-	-	-	-	-	DUF1754	tr|A0A8S0S1U4|A0A8S0S1U4_OLEEU Uncharacterized protein LOC111372892 OS=Olea europaea subsp. europaea OX=158383 GN=OLEA9_A048488 PE=4 SV=1	109	2.28e-41	70	100	70.6422	78.8991	AT2G25720.1 | Symbols: no symbol available | no full name available | chr2:10955664-10956017 REVERSE LENGTH=117	118	8e-36	64	108.257	68.8073	76.1468
NRA309ch01g00027.1	227	29760.VIT_17s0119g00110.t01	7.191e-81	274	28N1M@1|root,2RXWZ@2759|Eukaryota,37U60@33090|Viridiplantae,3GHNF@35493|Streptophyta	35493|Streptophyta	S	GEM-like protein	-	-	-	-	-	-	-	-	-	-	-	-	GRAM	tr|A0A2N9HJ01|A0A2N9HJ01_FAGSY GRAM domain-containing protein OS=Fagus sylvatica OX=28930 GN=FSB_LOCUS42079 PE=3 SV=1	232	2.66e-88	63.3	102.203	59.9119	75.7709	AT5G23370.1 | Symbols: no symbol available | no full name available | chr5:7863542-7864201 REVERSE LENGTH=219	220	3e-62	49	96.9163	44.0529	59.4714
NRA309ch01g00028.1	427	3694.POPTR_0017s03490.1	2.326e-244	758	2CKDA@1|root,2QTX7@2759|Eukaryota,37N1R@33090|Viridiplantae,3GCF4@35493|Streptophyta,4JDSJ@91835|fabids	35493|Streptophyta	S	BRO1-like domain	-	-	-	-	-	-	-	-	-	-	-	-	BRO1	tr|U5FKH4|U5FKH4_POPTR BRO1 domain-containing protein OS=Populus trichocarpa OX=3694 GN=POPTR_017G154200 PE=3 SV=1	427	9.32e-269	85.5	100	85.4801	93.2084	AT1G73390.1 | Symbols: no symbol available | no full name available | chr1:27591079-27594148 REVERSE LENGTH=419	420	0	77	98.3607	76.5808	85.4801
NRA309ch01g00029.1	157	3694.POPTR_0004s06590.1	1.676e-59	209	KOG3407@1|root,KOG3407@2759|Eukaryota,37UZT@33090|Viridiplantae,3GJYT@35493|Streptophyta,4JTYN@91835|fabids	35493|Streptophyta	S	Coiled-coil domain-containing protein	-	-	-	ko:K12871	ko03040,map03040	M00355	-	-	ko00000,ko00001,ko00002,ko03041	-	-	-	cwf18	tr|A0A0B0PPQ1|A0A0B0PPQ1_GOSAR Coiled-coil domain-containing 12 OS=Gossypium arboreum OX=29729 GN=LOC108450434 PE=4 SV=1	151	4.3e-65	73.9	96.1783	73.8854	85.9873	AT3G05070.1 | Symbols: no symbol available | no full name available | chr3:1416480-1417533 FORWARD LENGTH=144	145	4e-58	64	92.3567	63.6943	77.0701
NRA309ch01g00030.1	259	29730.Gorai.012G027300.1	1.013e-98	328	2CNFD@1|root,2QVVS@2759|Eukaryota,37NN6@33090|Viridiplantae,3G73E@35493|Streptophyta	35493|Streptophyta	S	YLS9-like	-	-	-	-	-	-	-	-	-	-	-	-	LEA_2	tr|A0A7J6EWK4|A0A7J6EWK4_CANSA Late embryogenesis abundant protein LEA-2 subgroup domain-containing protein OS=Cannabis sativa OX=3483 GN=F8388_022468 PE=4 SV=1	248	2.57e-105	66.3	95.7529	66.0232	78.3784	AT5G36970.1 | Symbols: NHL25 | NDR1/HIN1-like 25 | chr5:14604367-14605194 REVERSE LENGTH=248	249	9e-77	48	96.139	48.2625	67.5676
NRA309ch01g00031.1	251	3983.cassava4.1_016228m	7.538e-62	221	28J6K@1|root,2QRIT@2759|Eukaryota,37QAS@33090|Viridiplantae,3G9I9@35493|Streptophyta,4JNRH@91835|fabids	35493|Streptophyta	-	-	-	-	-	-	-	-	-	-	-	-	-	-	-	tr|A5BYL1|A5BYL1_VITVI Uncharacterized protein OS=Vitis vinifera OX=29760 GN=VITISV_020360 PE=4 SV=1	300	5.83e-72	52	119.522	66.1355	75.2988	AT1G73350.5 | Symbols: no symbol available | no full name available | chr1:27575683-27576938 REVERSE LENGTH=213	214	2e-46	51	85.259	43.0279	52.1912
NRA309ch01g00032.1	802	3694.POPTR_0017s03560.1	2.212e-272	859	KOG2238@1|root,KOG2238@2759|Eukaryota,37R25@33090|Viridiplantae,3GEEV@35493|Streptophyta,4JK6E@91835|fabids	35493|Streptophyta	S	lipid binding	-	-	-	-	-	-	-	-	-	-	-	-	MMM1	tr|A0A6A6KUD9|A0A6A6KUD9_HEVBR SMP-LTD domain-containing protein OS=Hevea brasiliensis OX=3981 GN=GH714_027914 PE=4 SV=1	797	7.62e-292	59.9	99.3766	59.8504	74.813	AT1G17820.1 | Symbols: no symbol available | no full name available | chr1:6131751-6135115 REVERSE LENGTH=803	804	0	47	100.249	49.2519	66.8329
NRA309ch01g00033.1	700	3983.cassava4.1_002690m	0	1288	COG1131@1|root,KOG0061@2759|Eukaryota,37IF3@33090|Viridiplantae,3GARA@35493|Streptophyta,4JFRA@91835|fabids	35493|Streptophyta	Q	ABC transporter G family member	-	GO:0000003,GO:0001101,GO:0003002,GO:0003006,GO:0003674,GO:0003824,GO:0005215,GO:0005319,GO:0005342,GO:0005488,GO:0005515,GO:0005575,GO:0005623,GO:0005886,GO:0006810,GO:0006811,GO:0006820,GO:0006869,GO:0006950,GO:0006970,GO:0007275,GO:0007389,GO:0008028,GO:0008150,GO:0008509,GO:0008514,GO:0009611,GO:0009628,GO:0009651,GO:0009653,GO:0009719,GO:0009725,GO:0009737,GO:0009790,GO:0009791,GO:0009793,GO:…	-	-	-	-	-	-	-	-	-	-	ABC2_membrane,ABC_tran	tr|A0A067LDA8|A0A067LDA8_JATCU ABC transporter domain-containing protein OS=Jatropha curcas OX=180498 GN=JCGZ_08443 PE=4 SV=1	694	0	93.3	99.1429	91.8571	96.2857	AT1G17840.1 | Symbols: COF1, WBC11, DSO, ATWBC11, AtABCG11, ABCG11 | ARABIDOPSIS THALIANA WHITE-BROWN COMPLEX HOMOLOG PROTEIN 11, CUTICULAR DEFECT AND ORGAN FUSION 1, ATP-binding cassette G11, DESPERADO, white-brown complex homolog protein 11 | chr1:6142870-6145894 FORWARD LENGTH=703	704	0	85	100.571	84.5714	91.7143
NRA309ch01g00034.1	311	3988.XP_002513357.1	2.079e-149	477	COG1028@1|root,KOG0725@2759|Eukaryota,37MQZ@33090|Viridiplantae,3GCGC@35493|Streptophyta,4JD3W@91835|fabids	35493|Streptophyta	Q	Peroxisomal 2,4-dienoyl-CoA	-	GO:0005575,GO:0005622,GO:0005623,GO:0005737,GO:0005773,GO:0005774,GO:0005777,GO:0016020,GO:0031090,GO:0042579,GO:0043226,GO:0043227,GO:0043229,GO:0043231,GO:0044422,GO:0044424,GO:0044437,GO:0044444,GO:0044446,GO:0044464,GO:0098588,GO:0098805	1.3.1.34	ko:K13237	ko04146,map04146	-	-	-	ko00000,ko00001,ko01000	-	-	-	adh_short_C2	tr|B9RHY8|B9RHY8_RICCO 2,4-dienoyl-CoA reductase [(3E)-enoyl-CoA-producing] OS=Ricinus communis OX=3988 GN=RCOM_1574620 PE=4 SV=1	297	3.53e-163	77.7	95.4984	77.492	82.9582	AT3G12800.1 | Symbols: SDRB, DECR | short-chain dehydrogenase-reductase B | chr3:4063463-4064757 REVERSE LENGTH=298	299	2e-141	68	96.1415	68.1672	80.0643
NRA309ch01g00035.1	297	3988.XP_002513357.1	5.732e-166	524	COG1028@1|root,KOG0725@2759|Eukaryota,37MQZ@33090|Viridiplantae,3GCGC@35493|Streptophyta,4JD3W@91835|fabids	35493|Streptophyta	Q	Peroxisomal 2,4-dienoyl-CoA	-	GO:0005575,GO:0005622,GO:0005623,GO:0005737,GO:0005773,GO:0005774,GO:0005777,GO:0016020,GO:0031090,GO:0042579,GO:0043226,GO:0043227,GO:0043229,GO:0043231,GO:0044422,GO:0044424,GO:0044437,GO:0044444,GO:0044446,GO:0044464,GO:0098588,GO:0098805	1.3.1.34	ko:K13237	ko04146,map04146	-	-	-	ko00000,ko00001,ko01000	-	-	-	adh_short_C2	tr|B9RHY8|B9RHY8_RICCO 2,4-dienoyl-CoA reductase [(3E)-enoyl-CoA-producing] OS=Ricinus communis OX=3988 GN=RCOM_1574620 PE=4 SV=1	297	5.33e-182	86.5	100	86.532	92.9293	AT3G12800.1 | Symbols: SDRB, DECR | short-chain dehydrogenase-reductase B | chr3:4063463-4064757 REVERSE LENGTH=298	299	1e-163	78	100.673	78.4512	91.5825
NRA309ch01g00036.1	988	3988.XP_002513356.1	0	1608	COG0465@1|root,KOG0731@2759|Eukaryota,37N0R@33090|Viridiplantae,3GGIK@35493|Streptophyta,4JDDS@91835|fabids	35493|Streptophyta	O	ATP-dependent zinc metalloprotease FTSH	-	GO:0003674,GO:0003824,GO:0004176,GO:0005575,GO:0005622,GO:0005623,GO:0005737,GO:0005739,GO:0006508,GO:0006807,GO:0008150,GO:0008152,GO:0008233,GO:0009507,GO:0009526,GO:0009536,GO:0009941,GO:0016462,GO:0016787,GO:0016817,GO:0016818,GO:0016887,GO:0017111,GO:0019538,GO:0031967,GO:0031975,GO:0042623,GO:0043170,GO:0043226,GO:0043227,GO:0043229,GO:0043231,GO:0044238,GO:0044422,GO:0044424,GO:0044434,GO:…	-	ko:K03798	-	M00742	-	-	ko00000,ko00002,ko01000,ko01002,ko03110	-	-	-	AAA,Peptidase_M41	tr|A0A2K1YVJ1|A0A2K1YVJ1_POPTR AAA+ ATPase domain-containing protein OS=Populus trichocarpa OX=3694 GN=POPTR_010G171300 PE=3 SV=1	1003	0	80	101.518	81.1741	90.1822	AT1G79560.1 | Symbols: EMB1047, FTSH12, EMB36, EMB156 | FTSH protease 12, EMBRYO DEFECTIVE 36, EMBRYO DEFECTIVE 156, EMBRYO DEFECTIVE 1047 | chr1:29926976-29932308 FORWARD LENGTH=1008	1009	0	73	102.126	73.7854	84.6154
NRA309ch01g00037.1	389	3988.XP_002513354.1	3.042e-178	565	28IYK@1|root,2QRAA@2759|Eukaryota,37JI4@33090|Viridiplantae,3GD59@35493|Streptophyta,4JEJA@91835|fabids	35493|Streptophyta	-	-	-	-	-	-	-	-	-	-	-	-	-	-	-	tr|A0A067JQE4|A0A067JQE4_JATCU Uncharacterized protein OS=Jatropha curcas OX=180498 GN=JCGZ_22603 PE=4 SV=1	404	2.02e-194	73.7	103.856	74.8072	83.0334	AT1G56180.1 | Symbols: VIR3 | Virescent3-1 | chr1:21026243-21028047 REVERSE LENGTH=389	390	0	68	100.257	66.0668	76.6067
NRA309ch01g00038.1	488	3694.POPTR_0010s17920.1	7.763e-185	589	28HXB@1|root,2QQ89@2759|Eukaryota,37RMS@33090|Viridiplantae,3GB7V@35493|Streptophyta,4JFHK@91835|fabids	35493|Streptophyta	S	Transglycosylase SLT domain	-	-	-	-	-	-	-	-	-	-	-	-	SLT	tr|A0A6A6MB65|A0A6A6MB65_HEVBR Transglycosylase SLT domain-containing protein OS=Hevea brasiliensis OX=3981 GN=GH714_001216 PE=4 SV=1	434	6.27e-205	64.4	88.9344	60.4508	72.541	AT1G16290.2 | Symbols: no symbol available | no full name available | chr1:5570938-5573565 REVERSE LENGTH=428	429	3e-166	52	87.9098	48.9754	63.9344
NRA309ch01g00039.1	411	3694.POPTR_0010s17960.1	1.656e-200	630	COG0053@1|root,KOG1485@2759|Eukaryota,37I3N@33090|Viridiplantae,3G9YZ@35493|Streptophyta,4JGDC@91835|fabids	35493|Streptophyta	P	Metal tolerance protein	-	-	-	-	-	-	-	-	-	-	-	-	Cation_efflux,ZT_dimer	tr|A0A067JUT2|A0A067JUT2_JATCU Cation efflux protein cytoplasmic domain-containing protein OS=Jatropha curcas OX=180498 GN=JCGZ_19824 PE=4 SV=1	400	2.77e-227	77.6	97.3236	76.6423	86.8613	AT1G16310.1 | Symbols: MTP10 | Metal-Tolerance Protein 10 | chr1:5578435-5580585 FORWARD LENGTH=428	429	0	68	104.38	66.4234	78.8321
NRA309ch01g00040.1	416	4096.XP_009763110.1	2.654e-193	610	COG0053@1|root,KOG1485@2759|Eukaryota,37I3N@33090|Viridiplantae,3G9YZ@35493|Streptophyta,44BKQ@71274|asterids	35493|Streptophyta	P	Metal tolerance protein	-	-	-	-	-	-	-	-	-	-	-	-	Cation_efflux,ZT_dimer	tr|A0A3N7FSR5|A0A3N7FSR5_POPTR Cation efflux protein cytoplasmic domain-containing protein OS=Populus trichocarpa OX=3694 GN=POPTR_010G172800 PE=4 SV=1	401	1.11e-216	77.5	96.3942	75.9615	82.2115	AT1G16310.1 | Symbols: MTP10 | Metal-Tolerance Protein 10 | chr1:5578435-5580585 FORWARD LENGTH=428	429	0	74	103.125	68.75	78.6058
NRA309ch01g00041.1	114	No_hits	-	-	-	-	-	-	-	-	-	-	-	-	-	-	-	-	-	-	-	No_hits	-	-	-	-	-	-	No_hits	-	-	-	-	-	-
NRA309ch01g00042.1	141	3827.XP_004515453.1	1.403e-09	64	2EW0C@1|root,2SXWT@2759|Eukaryota	2759|Eukaryota	S	MuDR family transposase	-	-	-	-	-	-	-	-	-	-	-	-	DBD_Tnp_Mut,MULE,SWIM	tr|A0A445CFY3|A0A445CFY3_ARAHY DBD_Tnp_Mut domain-containing protein OS=Arachis hypogaea OX=3818 GN=Ahy_A07g036343 PE=4 SV=1	317	3.01e-12	34	224.823	25.5319	41.844	No_hits	-	-	-	-	-	-
NRA309ch01g00043.1	93	No_hits	-	-	-	-	-	-	-	-	-	-	-	-	-	-	-	-	-	-	-	No_hits	-	-	-	-	-	-	No_hits	-	-	-	-	-	-
NRA309ch01g00044.1	406	3885.XP_007142397.1	1.124e-87	303	28PJA@1|root,2QW7G@2759|Eukaryota,37N4G@33090|Viridiplantae,3GE4X@35493|Streptophyta,4JT77@91835|fabids	35493|Streptophyta	S	Encoded by	-	-	5.1.3.5	ko:K12448	ko00520,ko01100,map00520,map01100	-	R01473	RC00528	ko00000,ko00001,ko01000	-	-	-	PMD	tr|A0A6A5NWD9|A0A6A5NWD9_LUPAL Aminotransferase-like plant mobile domain-containing protein OS=Lupinus albus OX=3870 GN=Lal_00024666 PE=4 SV=1	383	3.23e-98	43.4	94.335	39.6552	55.1724	AT1G48120.1 | Symbols: MAIL3 | MAIN-LIKE 3 | chr1:17774238-17779624 REVERSE LENGTH=1340	1341	6e-83	43	330.296	39.1626	50.4926
NRA309ch01g00045.1	643	3694.POPTR_0010s18030.1	1.879e-166	544	COG5024@1|root,KOG0653@2759|Eukaryota,37SPU@33090|Viridiplantae,3G87D@35493|Streptophyta,4JNJ6@91835|fabids	35493|Streptophyta	D	Belongs to the cyclin family	-	-	-	ko:K21777	-	-	-	-	ko00000,ko03032,ko03036	-	-	-	Cyclin_C,Cyclin_N	tr|A0A2K1ZDX7|A0A2K1ZDX7_POPTR B-like cyclin OS=Populus trichocarpa OX=3694 GN=POPTR_008G083200 PE=3 SV=1	653	1.36e-185	51.9	101.555	53.1882	67.3406	AT1G16330.1 | Symbols: CYCB3;1 | cyclin b3;1 | chr1:5582387-5587391 REVERSE LENGTH=648	649	3e-149	44	100.933	44.3235	59.8756
NRA309ch01g00046.1	360	3694.POPTR_0010s18050.1	8.639e-154	492	KOG1558@1|root,KOG1558@2759|Eukaryota,37I5M@33090|Viridiplantae,3GG6E@35493|Streptophyta,4JIH6@91835|fabids	35493|Streptophyta	P	Zinc transporter	-	GO:0000041,GO:0003674,GO:0005215,GO:0005385,GO:0005575,GO:0005623,GO:0005886,GO:0006810,GO:0006811,GO:0006812,GO:0006829,GO:0008150,GO:0008324,GO:0015075,GO:0015318,GO:0016020,GO:0022857,GO:0022890,GO:0030001,GO:0034220,GO:0044464,GO:0046873,GO:0046915,GO:0051179,GO:0051234,GO:0055085,GO:0070838,GO:0071577,GO:0071944,GO:0072509,GO:0072511,GO:0098655,GO:0098660,GO:0098662	-	ko:K14709	-	-	-	-	ko00000,ko02000	2.A.5.1,2.A.5.3,2.A.5.6	-	-	Zip	tr|A0A8T1P1A5|A0A8T1P1A5_CARIL Uncharacterized protein OS=Carya illinoinensis OX=32201 GN=CIPAW_11G058000 PE=3 SV=1	360	2.12e-159	71.2	100	70	81.6667	AT3G12750.1 | Symbols: ZIP1, AtZIP1 | zinc transporter 1 precursor | chr3:4051950-4053156 REVERSE LENGTH=355	356	1e-146	58	98.8889	58.6111	73.6111
NRA309ch01g00047.1	942	3983.cassava4.1_034147m	0	1315	KOG4197@1|root,KOG4197@2759|Eukaryota,37NDI@33090|Viridiplantae,3G81M@35493|Streptophyta,4JE8B@91835|fabids	35493|Streptophyta	S	Pentatricopeptide repeat-containing protein At1g79490	-	GO:0003674,GO:0003676,GO:0003723,GO:0003824,GO:0004518,GO:0004519,GO:0005488,GO:0005575,GO:0005622,GO:0005623,GO:0005737,GO:0005739,GO:0006139,GO:0006725,GO:0006807,GO:0008150,GO:0008152,GO:0009451,GO:0009987,GO:0016070,GO:0016787,GO:0016788,GO:0034641,GO:0043170,GO:0043226,GO:0043227,GO:0043229,GO:0043231,GO:0043412,GO:0044237,GO:0044238,GO:0044424,GO:0044444,GO:0044464,GO:0046483,GO:0071704,GO:…	-	-	-	-	-	-	-	-	-	-	PPR,PPR_2,PPR_3	tr|A0A8J4RR23|A0A8J4RR23_9ROSI Smr domain-containing protein OS=Castanea mollissima OX=60419 GN=CMV_004971 PE=3 SV=1	825	7.96e-297	85.6	87.5796	70.913	76.327	AT1G79490.1 | Symbols: EMB2217 | embryo defective 2217 | chr1:29900617-29903127 FORWARD LENGTH=836	837	0	76	88.8535	65.3928	75.1592
NRA309ch01g00048.1	423	3694.POPTR_0010s18140.1	1.14e-169	542	2CDMM@1|root,2QYHZ@2759|Eukaryota,37SGX@33090|Viridiplantae,3GBKU@35493|Streptophyta,4JMBH@91835|fabids	35493|Streptophyta	S	Protein of unknown function (DUF620)	-	-	-	-	-	-	-	-	-	-	-	-	DUF620	tr|A0A836Y339|A0A836Y339_9ROSI C-type mannose receptor OS=Salix suchowensis OX=1278906 GN=IMY05_010G0136600 PE=4 SV=1	381	6.13e-185	67.8	90.0709	67.8487	75.8865	AT1G79420.1 | Symbols: BDR2 | Boundary of ROP domain2 | chr1:29871537-29874166 FORWARD LENGTH=417	418	1e-156	57	98.818	57.4468	70.6856
NRA309ch01g00049.1	1278	29730.Gorai.013G146500.1	0	2160	KOG1513@1|root,KOG1513@2759|Eukaryota,37NG7@33090|Viridiplantae,3GCMS@35493|Streptophyta	35493|Streptophyta	KT	Protein strawberry notch	-	-	-	-	-	-	-	-	-	-	-	-	AAA_34,Helicase_C_4,PHD	tr|A0A067JU52|A0A067JU52_JATCU PHD-type domain-containing protein OS=Jatropha curcas OX=180498 GN=JCGZ_20832 PE=3 SV=1	1259	0	85	98.5133	83.4898	89.7496	AT1G79350.1 | Symbols: EMB1135, FGT1 | embryo defective 1135, FORGETTER 1 | chr1:29844829-29853215 REVERSE LENGTH=1295	1296	0	78	101.408	77.543	87.5587
NRA309ch01g00050.1	340	3983.cassava4.1_012801m	7.885e-143	460	COG0526@1|root,KOG0907@2759|Eukaryota,37K1Y@33090|Viridiplantae,3GHIS@35493|Streptophyta,4JDXM@91835|fabids	35493|Streptophyta	O	Thioredoxin-like protein CDSP32	CDSP32	GO:0001101,GO:0003674,GO:0003824,GO:0004791,GO:0005575,GO:0005622,GO:0005623,GO:0005737,GO:0006950,GO:0006979,GO:0008150,GO:0008152,GO:0009414,GO:0009415,GO:0009507,GO:0009526,GO:0009532,GO:0009536,GO:0009570,GO:0009628,GO:0009636,GO:0009941,GO:0009987,GO:0010035,GO:0015035,GO:0015036,GO:0016209,GO:0016491,GO:0016651,GO:0016667,GO:0016668,GO:0016671,GO:0019725,GO:0031967,GO:0031975,GO:0033554,GO:…	-	-	-	-	-	-	-	-	-	-	Thioredoxin	tr|A0A6A6LBY8|A0A6A6LBY8_HEVBR Thioredoxin domain-containing protein OS=Hevea brasiliensis OX=3981 GN=GH714_006848 PE=4 SV=1	299	1.23e-157	78.8	87.9412	70	76.4706	AT1G76080.1 | Symbols: CDSP32, TRXL1, ATCDSP32 | ARABIDOPSIS THALIANA CHLOROPLASTIC DROUGHT-INDUCED STRESS PROTEIN OF 32 KD, chloroplastic drought-induced stress protein of 32 kD, TRX-like 1 | chr1:28548063-28549348 REVERSE LENGTH=302	303	4e-145	68	89.1176	61.7647	71.1765
NRA309ch01g00051.1	373	3983.cassava4.1_009278m	4.461e-148	477	COG2818@1|root,2QPY5@2759|Eukaryota,37N44@33090|Viridiplantae,3G77K@35493|Streptophyta,4JE1B@91835|fabids	35493|Streptophyta	L	Methyladenine glycosylase	-	-	3.2.2.20	ko:K01246	ko03410,map03410	-	-	-	ko00000,ko00001,ko01000,ko03400	-	-	-	Adenine_glyco	tr|A0A2C9U8U1|A0A2C9U8U1_MANES DNA-3-methyladenine glycosylase I OS=Manihot esculenta OX=3983 GN=MANES_16G054900 PE=4 SV=1	392	4.59e-160	67.7	105.094	71.3137	81.5013	AT3G12710.1 | Symbols: no symbol available | no full name available | chr3:4040572-4041828 REVERSE LENGTH=312	313	3e-132	67	83.9142	50.134	58.445
NRA309ch01g00052.1	154	3983.cassava4.1_018241m	1.644e-84	281	COG0089@1|root,KOG1751@2759|Eukaryota,37TPV@33090|Viridiplantae,3GHW4@35493|Streptophyta,4JS48@91835|fabids	35493|Streptophyta	J	Belongs to the universal ribosomal protein uL23 family	-	GO:0000027,GO:0003674,GO:0003676,GO:0003723,GO:0003735,GO:0005198,GO:0005488,GO:0005575,GO:0005622,GO:0005623,GO:0005737,GO:0005829,GO:0005840,GO:0005844,GO:0006412,GO:0006518,GO:0006807,GO:0006950,GO:0006979,GO:0006996,GO:0008150,GO:0008152,GO:0009058,GO:0009059,GO:0009266,GO:0009314,GO:0009409,GO:0009416,GO:0009628,GO:0009642,GO:0009644,GO:0009987,GO:0010467,GO:0015934,GO:0016020,GO:0016043,GO:…	-	ko:K02893	ko03010,map03010	M00177	-	-	br01610,ko00000,ko00001,ko00002,ko03011	-	-	-	Ribosomal_L23,Ribosomal_L23eN	tr|A0A251KIT5|A0A251KIT5_MANES 50S ribosomal protein L23, chloroplastic OS=Manihot esculenta OX=3983 GN=MANES_07G111000 PE=3 SV=1	154	6.47e-92	94.8	100	94.8052	96.1039	AT3G55280.1 | Symbols: RPL23A2, RPL23AB | RIBOSOMAL PROTEIN L23A2, ribosomal protein L23AB | chr3:20500667-20501519 FORWARD LENGTH=154	155	8e-73	86	100.649	86.3636	90.2597
NRA309ch01g00053.1	523	3641.EOY34156	3.968e-269	835	COG0807@1|root,KOG1284@2759|Eukaryota,37MDU@33090|Viridiplantae,3GDHC@35493|Streptophyta	35493|Streptophyta	H	riboflavin biosynthesis protein	RIBA3	GO:0003674,GO:0003824,GO:0005575,GO:0005622,GO:0005623,GO:0005737,GO:0006766,GO:0006767,GO:0006771,GO:0006807,GO:0008150,GO:0008152,GO:0008686,GO:0009058,GO:0009110,GO:0009231,GO:0009987,GO:0016829,GO:0016830,GO:0017144,GO:0018130,GO:0034641,GO:0042364,GO:0042726,GO:0042727,GO:0044237,GO:0044249,GO:0044271,GO:0044281,GO:0044283,GO:0044424,GO:0044464,GO:0046483,GO:0071704,GO:1901360,GO:1901362,GO:…	3.5.4.25,4.1.99.12	ko:K14652	ko00740,ko00790,ko01100,ko01110,map00740,map00790,map01100,map01110	M00125,M00840	R00425,R07281	RC00293,RC01792,RC01815,RC02504	ko00000,ko00001,ko00002,ko01000	-	-	-	DHBP_synthase,GTP_cyclohydro2	tr|A0A067LIV7|A0A067LIV7_JATCU GTP cyclohydrolase II OS=Jatropha curcas OX=180498 GN=JCGZ_05651 PE=3 SV=1	536	2.43e-295	79.5	102.486	80.3059	87.5717	AT5G59750.2 | Symbols: RIBA3, AtRIBA3 | homolog of ribA 3 | chr5:24073397-24075411 FORWARD LENGTH=543	544	0	74	104.015	67.6864	77.6291
NRA309ch01g00054.1	597	3983.cassava4.1_003574m	6.147e-232	731	KOG2344@1|root,KOG2344@2759|Eukaryota,37KJU@33090|Viridiplantae,3GDWE@35493|Streptophyta,4JHJU@91835|fabids	35493|Streptophyta	U	exocyst complex component	-	GO:0000145,GO:0001505,GO:0003674,GO:0005488,GO:0005515,GO:0005543,GO:0005546,GO:0005575,GO:0005622,GO:0005623,GO:0005737,GO:0005938,GO:0006810,GO:0006836,GO:0006887,GO:0006903,GO:0006904,GO:0007154,GO:0007267,GO:0007268,GO:0007269,GO:0008013,GO:0008150,GO:0008289,GO:0009987,GO:0016079,GO:0016080,GO:0016081,GO:0016192,GO:0017156,GO:0022406,GO:0023052,GO:0023061,GO:0032940,GO:0032991,GO:0035091,GO:…	-	ko:K07195	ko04910,map04910	-	-	-	ko00000,ko00001,ko03036,ko04131	-	-	-	Exo70	tr|A0A2C9V2B3|A0A2C9V2B3_MANES Exocyst subunit Exo70 family protein OS=Manihot esculenta OX=3983 GN=MANES_11G135900 PE=3 SV=1	630	4.92e-247	61.8	105.528	63.3166	77.7219	AT5G59730.1 | Symbols: ATEXO70H7, EXO70H7 | exocyst subunit exo70 family protein H7 | chr5:24064100-24066004 REVERSE LENGTH=634	635	0	47	106.365	46.7337	64.4891
NRA309ch01g00055.1	479	3694.POPTR_0009s03190.1	1.25e-233	730	COG3424@1|root,2QPV6@2759|Eukaryota,37IKC@33090|Viridiplantae,3GAQR@35493|Streptophyta,4JSWH@91835|fabids	35493|Streptophyta	I	3-ketoacyl-CoA synthase	KCS3	GO:0005575,GO:0005622,GO:0005623,GO:0005737,GO:0005783,GO:0006950,GO:0008150,GO:0009266,GO:0009314,GO:0009409,GO:0009416,GO:0009628,GO:0012505,GO:0043226,GO:0043227,GO:0043229,GO:0043231,GO:0044424,GO:0044444,GO:0044464,GO:0050896	2.3.1.199	ko:K15397	ko00062,ko01110,map00062,map01110	M00415	R09419,R10825	RC00004,RC02888,RC02997	ko00000,ko00001,ko00002,ko01000	-	-	-	ACP_syn_III_C,FAE1_CUT1_RppA	tr|A0A067LAD5|A0A067LAD5_JATCU 3-ketoacyl-CoA synthase OS=Jatropha curcas OX=180498 GN=JCGZ_05640 PE=3 SV=1	465	4.07e-258	74	97.0772	71.3987	83.0898	AT2G28630.1 | Symbols: KCS12 | 3-ketoacyl-CoA synthase 12 | chr2:12275719-12277149 REVERSE LENGTH=476	477	0	68	99.5825	63.8831	77.6618
NRA309ch01g00056.1	36	No_hits	-	-	-	-	-	-	-	-	-	-	-	-	-	-	-	-	-	-	-	No_hits	-	-	-	-	-	-	No_hits	-	-	-	-	-	-
NRA309ch01g00057.1	287	3988.XP_002511658.1	8.256e-70	246	28PHX@1|root,2QW60@2759|Eukaryota,37R6D@33090|Viridiplantae,3GDYT@35493|Streptophyta,4JP6B@91835|fabids	35493|Streptophyta	T	EF-hand domain pair	-	-	-	ko:K16465	-	-	-	-	ko00000,ko03036	-	-	-	EF-hand_7,EF-hand_8	tr|A0A067JXW4|A0A067JXW4_JATCU EF-hand domain-containing protein OS=Jatropha curcas OX=180498 GN=JCGZ_14567 PE=4 SV=1	293	8.9e-66	60.2	102.091	53.3101	63.4146	AT1G73440.1 | Symbols: no symbol available | no full name available | chr1:27611418-27612182 FORWARD LENGTH=254	255	3e-52	44	88.8502	39.0244	56.0976
NRA309ch01g00058.1	293	3694.POPTR_0009s03180.1	3.07e-142	455	28JDX@1|root,2QRSW@2759|Eukaryota,37P03@33090|Viridiplantae,3GEJ0@35493|Streptophyta,4JEME@91835|fabids	35493|Streptophyta	S	Nudix hydrolase	-	GO:0003674,GO:0003824,GO:0005575,GO:0005622,GO:0005623,GO:0005737,GO:0005829,GO:0008150,GO:0009987,GO:0016462,GO:0016787,GO:0016817,GO:0016818,GO:0042221,GO:0044424,GO:0044444,GO:0044464,GO:0050896,GO:0051716,GO:0052751,GO:0060359,GO:0070887,GO:0071242,GO:1901698,GO:1901699	-	-	-	-	-	-	-	-	-	-	-	tr|A0A6M2EUA0|A0A6M2EUA0_9ROSI Nudix hydrolase domain-containing protein OS=Populus davidiana OX=266767 PE=4 SV=1	293	4.35e-156	74.7	100	74.744	85.3242	AT3G46200.1 | Symbols: NUDT9, ATNUDT9, NUDX9, AtNUDX9 | nudix hydrolase homolog 9 | chr3:16969283-16971017 FORWARD LENGTH=311	312	2e-140	64	106.485	63.8225	79.8635
NRA309ch01g00059.1	541	3641.EOY34170	5.875e-268	832	COG0666@1|root,KOG0504@2759|Eukaryota,37HUN@33090|Viridiplantae,3G7GD@35493|Streptophyta	35493|Streptophyta	S	ankyrin repeat-containing protein	-	-	-	-	-	-	-	-	-	-	-	-	Ank_2,Ank_3,Ank_4,Ank_5,PGG	tr|A0A6J0ZVP5|A0A6J0ZVP5_9ROSI ankyrin repeat-containing protein At5g02620-like OS=Herrania umbratica OX=108875 GN=LOC110412520 PE=4 SV=1	544	7.14e-181	72	100.555	70.9797	78.3734	AT1G07710.1 | Symbols: no symbol available | no full name available | chr1:2386275-2387986 REVERSE LENGTH=543	544	0	74	100.555	72.4584	85.2126
NRA309ch01g00060.1	599	3694.POPTR_0005s04520.1	1.711e-204	652	28PAB@1|root,2QVXJ@2759|Eukaryota,37QS9@33090|Viridiplantae,3GEVM@35493|Streptophyta,4JFMY@91835|fabids	35493|Streptophyta	S	Carbohydrate-binding protein of the ER	-	-	-	-	-	-	-	-	-	-	-	-	LRR_4,LRR_8,Malectin_like	tr|A0A5C7IXR2|A0A5C7IXR2_9ROSI Malectin-like domain-containing protein OS=Acer yangbiense OX=1000413 GN=EZV62_002552 PE=4 SV=1	635	2.28e-217	55.4	106.01	56.0935	73.1219	AT1G51790.2 | Symbols: no symbol available | no full name available | chr1:19206858-19210574 REVERSE LENGTH=934	935	2e-78	32	156.093	32.3873	50.9182
NRA309ch01g00061.1	392	3983.cassava4.1_002944m	1.565e-170	542	COG5226@1|root,KOG2386@2759|Eukaryota,37QNS@33090|Viridiplantae,3GBFD@35493|Streptophyta,4JJ7V@91835|fabids	35493|Streptophyta	A	mRNA-capping	-	GO:0003674,GO:0003824,GO:0004484,GO:0004651,GO:0005575,GO:0005622,GO:0005623,GO:0005634,GO:0006139,GO:0006370,GO:0006396,GO:0006397,GO:0006725,GO:0006793,GO:0006796,GO:0006807,GO:0008150,GO:0008152,GO:0008192,GO:0009452,GO:0009893,GO:0009987,GO:0010467,GO:0010468,GO:0010604,GO:0010628,GO:0016070,GO:0016071,GO:0016311,GO:0016462,GO:0016740,GO:0016772,GO:0016779,GO:0016787,GO:0016788,GO:0016791,GO:…	2.7.7.50	ko:K13917	ko03015,map03015	-	R03828,R10814	RC00002	ko00000,ko00001,ko01000,ko03019	-	-	-	DSPc,mRNA_cap_C,mRNA_cap_enzyme	tr|A0A6A6KI17|A0A6A6KI17_HEVBR mRNA guanylyltransferase OS=Hevea brasiliensis OX=3981 GN=GH714_008561 PE=4 SV=1	678	5.09e-183	71.2	172.959	66.3265	76.2755	AT3G09100.2 | Symbols: no symbol available | no full name available | chr3:2788435-2792913 REVERSE LENGTH=672	673	2e-168	64	171.684	60.2041	74.2347
NRA309ch01g00062.1	829	3694.POPTR_0001s24080.1	0	1258	COG0515@1|root,KOG1187@2759|Eukaryota,37M3Z@33090|Viridiplantae,3GBWT@35493|Streptophyta,4JHZI@91835|fabids	35493|Streptophyta	T	Belongs to the protein kinase superfamily	-	GO:0000902,GO:0003674,GO:0003824,GO:0004672,GO:0005575,GO:0005623,GO:0005886,GO:0005911,GO:0006464,GO:0006468,GO:0006793,GO:0006796,GO:0006807,GO:0008150,GO:0008152,GO:0009506,GO:0009653,GO:0009719,GO:0009725,GO:0009741,GO:0009826,GO:0009987,GO:0010033,GO:0014070,GO:0016020,GO:0016043,GO:0016049,GO:0016301,GO:0016310,GO:0016740,GO:0016772,GO:0016773,GO:0019538,GO:0030054,GO:0032502,GO:0032989,GO:…	-	ko:K13435	ko04626,map04626	-	-	-	ko00000,ko00001,ko01001	-	-	-	Malectin_like,Pkinase_Tyr	tr|A0A836EC68|A0A836EC68_9ROSI Kinase family protein OS=Salix suchowensis OX=1278906 GN=IMY05_001G0132100 PE=4 SV=1	833	0	76.4	100.483	76.9602	86.0072	AT3G46290.1 | Symbols: HERK1 | hercules receptor kinase 1 | chr3:17013009-17015501 FORWARD LENGTH=830	831	0	65	100.241	66.1037	78.2871
NRA309ch01g00063.1	171	3983.cassava4.1_029566m	1.906e-25	111	2CGFG@1|root,2S3NQ@2759|Eukaryota,37VYD@33090|Viridiplantae,3GK2B@35493|Streptophyta,4JQQ1@91835|fabids	35493|Streptophyta	-	-	-	-	-	-	-	-	-	-	-	-	-	-	-	tr|A0A7J7GIN3|A0A7J7GIN3_CAMSI Uncharacterized protein OS=Camellia sinensis OX=4442 GN=HYC85_020958 PE=4 SV=1	149	8.23e-32	46	87.1345	43.8596	54.9708	AT5G02640.1 | Symbols: no symbol available | no full name available | chr5:594334-594819 REVERSE LENGTH=161	162	3e-20	38	94.7368	36.8421	50.2924
NRA309ch01g00064.1	1061	3983.cassava4.1_000716m	0	1852	COG0474@1|root,KOG0202@2759|Eukaryota,37JIJ@33090|Viridiplantae,3GDH0@35493|Streptophyta,4JKB3@91835|fabids	35493|Streptophyta	P	Belongs to the cation transport ATPase (P-type) (TC 3.A.3) family	ECA1	GO:0003674,GO:0003824,GO:0005215,GO:0005388,GO:0005575,GO:0005622,GO:0005623,GO:0005737,GO:0005773,GO:0005774,GO:0005783,GO:0005789,GO:0005886,GO:0006810,GO:0006811,GO:0006812,GO:0006816,GO:0008150,GO:0008324,GO:0010035,GO:0010038,GO:0010042,GO:0012505,GO:0015075,GO:0015085,GO:0015318,GO:0015399,GO:0015405,GO:0015662,GO:0016020,GO:0016021,GO:0016462,GO:0016787,GO:0016817,GO:0016818,GO:0016887,GO:…	3.6.3.8	ko:K01537	-	-	-	-	ko00000,ko01000	3.A.3.2	-	-	Cation_ATPase,Cation_ATPase_C,Cation_ATPase_N,E1-E2_ATPase,Hydrolase,Hydrolase_3	tr|A0A2C9V176|A0A2C9V176_MANES Cation-transporting P-type ATPase N-terminal domain-containing protein OS=Manihot esculenta OX=3983 GN=MANES_11G137000 PE=4 SV=1	1062	0	87.3	100.094	87.3704	93.2139	AT1G07670.1 | Symbols: ATECA4, ECA4 | endomembrane-type CA-ATPase 4 | chr1:2370305-2374196 REVERSE LENGTH=1061	1062	0	83	100.094	83.1291	91.1404
NRA309ch01g00065.1	103	3641.EOY34102	9.952e-58	201	COG2036@1|root,KOG3467@2759|Eukaryota,37UE8@33090|Viridiplantae,3GIMJ@35493|Streptophyta	35493|Streptophyta	B	Core component of nucleosome. Nucleosomes wrap and compact DNA into chromatin, limiting DNA accessibility to the cellular machineries which require DNA as a template. Histones thereby play a central role in transcription regulation, DNA repair, DNA replication and chromosomal stability. DNA accessibility is regulated via a complex set of post-translational modifications of histones, also called h…	-	GO:0000228,GO:0000785,GO:0000786,GO:0000788,GO:0000790,GO:0003674,GO:0003676,GO:0003677,GO:0005488,GO:0005515,GO:0005575,GO:0005622,GO:0005623,GO:0005634,GO:0005694,GO:0006323,GO:0006325,GO:0006333,GO:0006334,GO:0006996,GO:0008150,GO:0009987,GO:0016043,GO:0022607,GO:0031497,GO:0031974,GO:0031981,GO:0032991,GO:0032993,GO:0034622,GO:0034728,GO:0042393,GO:0043226,GO:0043227,GO:0043228,GO:0043229,GO:…	-	ko:K11254	ko05034,ko05203,ko05322,map05034,map05203,map05322	-	-	-	ko00000,ko00001,ko03036	-	-	-	CENP-T_C	sp|P62785|H41_WHEAT Histone H4 variant TH011 OS=Triticum aestivum OX=4565 PE=3 SV=2	103	2.34e-63	100	100	100	100	AT5G59970.1 | Symbols: no symbol available | no full name available | chr5:24146352-24146663 REVERSE LENGTH=103	104	2e-68	100	100.971	100	100
NRA309ch01g00066.1	229	3694.POPTR_0001s24010.1	7.394e-74	254	2CXUA@1|root,2RZTI@2759|Eukaryota,37UXA@33090|Viridiplantae,3GIU5@35493|Streptophyta,4JPI1@91835|fabids	35493|Streptophyta	K	Zinc finger protein CONSTANS-like	-	GO:0003674,GO:0003700,GO:0005488,GO:0005515,GO:0005575,GO:0005622,GO:0005623,GO:0005634,GO:0006355,GO:0008150,GO:0009314,GO:0009416,GO:0009628,GO:0009889,GO:0009909,GO:0010468,GO:0010556,GO:0019219,GO:0019222,GO:0031323,GO:0031326,GO:0042802,GO:0043226,GO:0043227,GO:0043229,GO:0043231,GO:0044424,GO:0044464,GO:0048580,GO:0048831,GO:0050789,GO:0050793,GO:0050794,GO:0050896,GO:0051171,GO:0051239,GO:…	-	-	-	-	-	-	-	-	-	-	CCT	tr|A0A067LHT7|A0A067LHT7_JATCU CCT domain-containing protein OS=Jatropha curcas OX=180498 GN=JCGZ_05627 PE=4 SV=1	238	2.62e-90	65.8	103.93	69.869	82.9694	AT5G59990.1 | Symbols: no symbol available | no full name available | chr5:24151206-24153084 REVERSE LENGTH=241	242	2e-43	56	105.677	38.4279	48.0349
NRA309ch01g00067.1	104	3983.cassava4.1_018876m	1.056e-25	109	2DYU9@1|root,2S6VM@2759|Eukaryota,37X3G@33090|Viridiplantae,3GKU1@35493|Streptophyta,4JQUP@91835|fabids	35493|Streptophyta	-	-	-	-	-	-	-	-	-	-	-	-	-	-	-	tr|A0A2C9US21|A0A2C9US21_MANES K-box domain-containing protein OS=Manihot esculenta OX=3983 GN=MANES_13G112700 PE=4 SV=1	105	4.77e-27	64.5	100.962	57.6923	68.2692	AT4G37608.1 | Symbols: no symbol available | no full name available | chr4:17669825-17670429 FORWARD LENGTH=87	88	3e-17	46	84.6154	37.5	47.1154
NRA309ch01g00068.1	198	29730.Gorai.001G106200.1	4.359e-86	288	2CXNK@1|root,2RYQN@2759|Eukaryota,37U67@33090|Viridiplantae,3GHYB@35493|Streptophyta	35493|Streptophyta	S	Embryo-specific protein 3, (ATS3)	-	-	-	-	-	-	-	-	-	-	-	-	ATS3	tr|A0A067L6V5|A0A067L6V5_JATCU PLAT domain-containing protein OS=Jatropha curcas OX=180498 GN=JCGZ_05619 PE=4 SV=1	187	4.43e-95	66.2	94.4444	66.1616	77.7778	AT2G41475.1 | Symbols: ATS3A | Embryo-specific protein 3A | chr2:17295259-17296329 REVERSE LENGTH=179	180	2e-17	27	90.9091	22.2222	37.8788
NRA309ch01g00069.1	580	3983.cassava4.1_004370m	0	1035	COG2132@1|root,KOG1263@2759|Eukaryota,37KZ3@33090|Viridiplantae,3GAGG@35493|Streptophyta,4JDGX@91835|fabids	35493|Streptophyta	Q	Lignin degradation and detoxification of lignin-derived products	-	GO:0003674,GO:0003824,GO:0006725,GO:0008150,GO:0008152,GO:0009058,GO:0009698,GO:0009699,GO:0009808,GO:0009809,GO:0009987,GO:0016491,GO:0016722,GO:0019438,GO:0019748,GO:0044237,GO:0044249,GO:0044550,GO:0055114,GO:0071704,GO:1901360,GO:1901362,GO:1901576	1.10.3.2	ko:K05909	-	-	-	-	ko00000,ko01000	-	-	-	Cu-oxidase,Cu-oxidase_2,Cu-oxidase_3	tr|A0A067GBZ0|A0A067GBZ0_CITSI Laccase OS=Citrus sinensis OX=2711 GN=CISIN_1g008109mg PE=3 SV=1	577	0	83.2	99.4828	81.7241	89.6552	AT5G60020.1 | Symbols: ATLAC17, LAC17 | laccase 17 | chr5:24168072-24170223 FORWARD LENGTH=577	578	0	79	99.6552	78.1034	87.4138
NRA309ch01g00070.1	132	3983.cassava4.1_020511m	2.315e-17	86	2CBKD@1|root,2S9QX@2759|Eukaryota,37XYF@33090|Viridiplantae,3GKRM@35493|Streptophyta,4JVCF@91835|fabids	35493|Streptophyta	S	Nucleolar protein	-	-	-	-	-	-	-	-	-	-	-	-	-	tr|A0A8X7XYZ0|A0A8X7XYZ0_POPTO Uncharacterized protein OS=Populus tomentosa OX=118781 GN=POTOM_058511 PE=4 SV=1	123	1.29e-17	64.6	93.1818	31.8182	42.4242	AT5G60030.1 | Symbols: no symbol available | no full name available | chr5:24172082-24172960 REVERSE LENGTH=292	293	2e-14	47	221.97	22.7273	34.8485
NRA309ch01g00071.1	1007	3983.cassava4.1_000894m	0	1564	KOG0610@1|root,2QPPH@2759|Eukaryota,37K7B@33090|Viridiplantae,3GDW8@35493|Streptophyta,4JER2@91835|fabids	35493|Streptophyta	T	PAS fold	-	GO:0000166,GO:0003674,GO:0003676,GO:0003723,GO:0003729,GO:0003824,GO:0004672,GO:0004674,GO:0005488,GO:0005515,GO:0005575,GO:0005622,GO:0005623,GO:0005634,GO:0005737,GO:0005773,GO:0005886,GO:0006464,GO:0006468,GO:0006793,GO:0006796,GO:0006807,GO:0006996,GO:0007154,GO:0007165,GO:0007623,GO:0008150,GO:0008152,GO:0009314,GO:0009416,GO:0009605,GO:0009606,GO:0009628,GO:0009637,GO:0009638,GO:0009657,GO:…	2.7.11.1	ko:K20715	-	-	-	-	ko00000,ko01000,ko01001	-	-	-	PAS_9,Pkinase	tr|A0A126X2V1|A0A126X2V1_9ROSI Putative LOV domain-containing protein OS=Bischofia javanica OX=210340 PE=2 SV=1	1010	0	79.1	100.298	81.2314	87.1897	AT3G45780.1 | Symbols: RPT1, PHOT1, JK224, NPH1 | NONPHOTOTROPIC HYPOCOTYL 1, phototropin 1, ROOT PHOTOTROPISM 1 | chr3:16818557-16823960 FORWARD LENGTH=996	997	0	70	99.007	72.2939	81.6286
NRA309ch01g00072.1	516	3988.XP_002531833.1	8.569e-211	666	KOG2246@1|root,KOG2246@2759|Eukaryota,37QNU@33090|Viridiplantae,3GBGY@35493|Streptophyta,4JNDK@91835|fabids	35493|Streptophyta	G	Protein of unknown function, DUF604	-	-	-	-	-	-	-	-	-	-	-	-	DUF604	tr|A0A6N2K4C1|A0A6N2K4C1_SALVM DUF604 domain-containing protein OS=Salix viminalis OX=40686 GN=SVIM_LOCUS29521 PE=4 SV=1	637	2.93e-231	64	123.45	62.5969	75.1938	AT4G23490.1 | Symbols: no symbol available | no full name available | chr4:12251580-12253973 REVERSE LENGTH=526	527	0	54	102.132	55.4264	70.5426
NRA309ch01g00073.1	405	3983.cassava4.1_008502m	1.375e-185	587	COG0515@1|root,KOG1187@2759|Eukaryota,37RHK@33090|Viridiplantae,3GBP6@35493|Streptophyta,4JF04@91835|fabids	35493|Streptophyta	T	Belongs to the protein kinase superfamily	-	GO:0003674,GO:0003824,GO:0004672,GO:0004674,GO:0004675,GO:0004888,GO:0005575,GO:0005623,GO:0005886,GO:0006464,GO:0006468,GO:0006793,GO:0006796,GO:0006807,GO:0007154,GO:0007165,GO:0007166,GO:0007167,GO:0007178,GO:0008150,GO:0008152,GO:0009987,GO:0016020,GO:0016301,GO:0016310,GO:0016740,GO:0016772,GO:0016773,GO:0019199,GO:0019538,GO:0023052,GO:0036211,GO:0038023,GO:0043170,GO:0043412,GO:0044237,GO:…	-	ko:K18873	ko04626,map04626	-	-	-	ko00000,ko00001	-	-	-	Pkinase,Pkinase_Tyr	tr|A0A6A6K3S5|A0A6A6K3S5_HEVBR Protein kinase domain-containing protein OS=Hevea brasiliensis OX=3981 GN=GH714_003543 PE=3 SV=1	415	6.89e-202	74.6	102.469	71.8519	80.9877	AT1G07870.2 | Symbols: no symbol available | no full name available | chr1:2428942-2431843 REVERSE LENGTH=538	539	0	68	133.086	66.6667	76.2963
NRA309ch01g00074.1	71	3750.XP_008359113.1	4.444e-11	65	2E6KH@1|root,2SD9T@2759|Eukaryota,37XPW@33090|Viridiplantae,3GMUV@35493|Streptophyta	35493|Streptophyta	-	-	-	-	-	-	-	-	-	-	-	-	-	-	-	No_hits	-	-	-	-	-	-	No_hits	-	-	-	-	-	-
NRA309ch01g00075.1	356	102107.XP_008224994.1	1.246e-168	535	COG0468@1|root,KOG1433@2759|Eukaryota,37MU3@33090|Viridiplantae,3GH6W@35493|Streptophyta,4JE8G@91835|fabids	35493|Streptophyta	L	DNA repair protein RAD51 homolog	-	GO:0000003,GO:0000150,GO:0000217,GO:0000280,GO:0000400,GO:0000707,GO:0000724,GO:0000725,GO:0000730,GO:0003674,GO:0003676,GO:0003677,GO:0003690,GO:0003697,GO:0003824,GO:0005488,GO:0005575,GO:0005622,GO:0005623,GO:0005634,GO:0005657,GO:0005694,GO:0006139,GO:0006259,GO:0006281,GO:0006302,GO:0006310,GO:0006312,GO:0006725,GO:0006807,GO:0006950,GO:0006974,GO:0006996,GO:0007049,GO:0007127,GO:0007131,GO:…	-	ko:K10869	ko03440,map03440	-	-	-	ko00000,ko00001,ko03400	-	-	-	Rad51	tr|A0A251KZV2|A0A251KZV2_MANES RecA family profile 1 domain-containing protein OS=Manihot esculenta OX=3983 GN=MANES_04G027100 PE=4 SV=1	371	3.59e-190	76.8	104.213	77.2472	89.3258	AT2G28560.1 | Symbols: ATRAD51B, RAD51B | | chr2:12237052-12239086 REVERSE LENGTH=371	372	6e-180	69	104.494	69.382	83.9888
NRA309ch01g00076.1	482	3988.XP_002530247.1	2.387e-170	547	28UNB@1|root,2R1D7@2759|Eukaryota,37IQU@33090|Viridiplantae,3G7Q2@35493|Streptophyta,4JJJT@91835|fabids	35493|Streptophyta	K	transcription factor	-	-	-	ko:K09284	-	-	-	-	ko00000,ko03000	-	-	-	AP2	tr|A0A067L6P3|A0A067L6P3_JATCU AP2/ERF domain-containing protein OS=Jatropha curcas OX=180498 GN=JCGZ_05603 PE=4 SV=1	511	3.58e-180	58.2	106.017	62.8631	73.2365	AT2G28550.3 | Symbols: TOE1, RAP2.7 | TARGET OF EARLY ACTIVATION TAGGED (EAT) 1, related to AP2.7 | chr2:12226168-12228251 REVERSE LENGTH=464	465	3e-117	52	96.473	51.6598	60.5809
NRA309ch01g00077.1	250	29730.Gorai.009G104500.1	1.889e-151	479	COG0685@1|root,2QR1E@2759|Eukaryota,37RD2@33090|Viridiplantae,3GADY@35493|Streptophyta	35493|Streptophyta	E	Belongs to the peroxidase family	-	-	1.11.1.11	ko:K00434	ko00053,ko00480,map00053,map00480	-	R00644	RC00092	ko00000,ko00001,ko01000	-	-	-	peroxidase	tr|A0A2P5VXS1|A0A2P5VXS1_GOSBA L-ascorbate peroxidase OS=Gossypium barbadense OX=3634 GN=ES319_D05G101900v1 PE=3 SV=1	250	2.41e-166	90.8	100	90.8	94.8	AT1G07890.1 | Symbols: MEE6, ATAPX01, ATAPX1, CS1, APX1 | ascorbate peroxidase 1, maternal effect embryo arrest 6 | chr1:2438005-2439435 FORWARD LENGTH=250	251	2e-159	83	100.4	82.8	92.8
NRA309ch01g00078.1	1646	3983.cassava4.1_030554m	5.671e-88	331	2CSYQ@1|root,2RDVU@2759|Eukaryota,37TID@33090|Viridiplantae,3GFSU@35493|Streptophyta,4JNTT@91835|fabids	35493|Streptophyta	-	-	-	-	-	-	-	-	-	-	-	-	-	-	-	tr|A0A7N2KPZ3|A0A7N2KPZ3_QUELO Uncharacterized protein OS=Quercus lobata OX=97700 PE=4 SV=1	1742	2.52e-73	27.3	105.832	30.2552	46.1725	AT5G60150.2 | Symbols: no symbol available | no full name available | chr5:24218211-24223245 FORWARD LENGTH=1249	1250	3e-38	34	75.9417	9.113	14.277
NRA309ch01g00079.1	278	3988.XP_002532252.1	2.476e-80	276	28K3S@1|root,2RB9Y@2759|Eukaryota,37P7U@33090|Viridiplantae,3G9ZJ@35493|Streptophyta,4JD24@91835|fabids	35493|Streptophyta	K	dof zinc finger protein	-	GO:0003674,GO:0003700,GO:0005575,GO:0005622,GO:0005623,GO:0005634,GO:0005730,GO:0006355,GO:0008150,GO:0009889,GO:0010468,GO:0010556,GO:0019219,GO:0019222,GO:0031323,GO:0031326,GO:0031974,GO:0031981,GO:0043226,GO:0043227,GO:0043228,GO:0043229,GO:0043231,GO:0043232,GO:0043233,GO:0044422,GO:0044424,GO:0044428,GO:0044446,GO:0044464,GO:0050789,GO:0050794,GO:0051171,GO:0051252,GO:0060255,GO:0065007,GO:…	-	-	-	-	-	-	-	-	-	-	zf-Dof	tr|A0A067L6S2|A0A067L6S2_JATCU Dof-type domain-containing protein OS=Jatropha curcas OX=180498 GN=JCGZ_05589 PE=4 SV=1	290	4.85e-96	57.6	104.317	64.0288	76.259	AT3G45610.1 | Symbols: DOF6 | DOF transcription factor 6 | chr3:16739530-16740352 REVERSE LENGTH=245	246	8e-38	36	88.4892	36.3309	46.7626
NRA309ch01g00080.1	339	3983.cassava4.1_003702m	1.503e-76	268	28KMF@1|root,2QT2U@2759|Eukaryota,37KRY@33090|Viridiplantae,3GBNM@35493|Streptophyta,4JGPI@91835|fabids	35493|Streptophyta	S	Interactor of constitutive active ROPs	-	GO:0005575,GO:0005623,GO:0005886,GO:0016020,GO:0044464,GO:0071944	-	ko:K10352	ko04530,map04530	-	-	-	ko00000,ko00001,ko04147,ko04812	-	-	-	-	tr|A0A6A6LKD9|A0A6A6LKD9_HEVBR Uncharacterized protein OS=Hevea brasiliensis OX=3981 GN=GH714_013857 PE=3 SV=1	663	7.04e-82	47.4	195.575	56.3422	75.8112	AT5G60210.3 | Symbols: RIP5 | ROP interactive partner 5 | chr5:24243529-24245632 REVERSE LENGTH=588	589	1e-40	34	173.746	35.9882	55.1622
NRA309ch01g00081.1	298	3641.EOY33108	2.603e-122	398	COG5083@1|root,KOG3668@2759|Eukaryota,37Q6U@33090|Viridiplantae,3GFN8@35493|Streptophyta	35493|Streptophyta	IT	phosphatidylinositol transfer protein	-	GO:0003674,GO:0005215,GO:0005319,GO:0005548,GO:0005575,GO:0005622,GO:0005623,GO:0005737,GO:0005794,GO:0006810,GO:0006811,GO:0006820,GO:0006869,GO:0008150,GO:0008526,GO:0010876,GO:0012505,GO:0015711,GO:0015748,GO:0015914,GO:0033036,GO:0043226,GO:0043227,GO:0043229,GO:0043231,GO:0044424,GO:0044444,GO:0044464,GO:0051179,GO:0051234,GO:0071702,GO:0071944	-	-	-	-	-	-	-	-	-	-	IP_trans	tr|A0A251LFK0|A0A251LFK0_MANES Phosphatidylinositol transfer protein 1 OS=Manihot esculenta OX=3983 GN=MANES_04G025500 PE=3 SV=1	296	7.58e-145	68.1	99.3289	68.7919	81.2081	No_hits	-	-	-	-	-	-
NRA309ch01g00082.1	469	29730.Gorai.010G058500.1	6.623e-76	272	28PJA@1|root,2QW7G@2759|Eukaryota,37N4G@33090|Viridiplantae,3GE4X@35493|Streptophyta	35493|Streptophyta	S	Serine threonine-protein phosphatase 7 long form homolog	-	-	5.1.3.5	ko:K12448	ko00520,ko01100,map00520,map01100	-	R01473	RC00528	ko00000,ko00001,ko01000	-	-	-	PMD	tr|A0A6A5N2S4|A0A6A5N2S4_LUPAL Aminotransferase-like plant mobile domain-containing protein OS=Lupinus albus OX=3870 GN=Lal_00039827 PE=4 SV=1	567	5.22e-99	42.9	120.896	37.7399	50.3198	AT1G48120.1 | Symbols: MAIL3 | MAIN-LIKE 3 | chr1:17774238-17779624 REVERSE LENGTH=1340	1341	4e-60	36	285.928	30.7036	42.6439
NRA309ch01g00083.1	451	29730.Gorai.010G058500.1	1.513e-67	246	28PJA@1|root,2QW7G@2759|Eukaryota,37N4G@33090|Viridiplantae,3GE4X@35493|Streptophyta	35493|Streptophyta	S	Serine threonine-protein phosphatase 7 long form homolog	-	-	5.1.3.5	ko:K12448	ko00520,ko01100,map00520,map01100	-	R01473	RC00528	ko00000,ko00001,ko01000	-	-	-	PMD	tr|A0A6A5NDC8|A0A6A5NDC8_LUPAL Aminotransferase-like plant mobile domain-containing protein OS=Lupinus albus OX=3870 GN=Lal_00023133 PE=4 SV=1	595	9.52e-87	41.3	131.929	36.8071	48.7805	AT1G48120.1 | Symbols: MAIL3 | MAIN-LIKE 3 | chr1:17774238-17779624 REVERSE LENGTH=1340	1341	1e-53	35	297.339	29.7118	40.7982
NRA309ch01g00084.1	212	3847.GLYMA11G15810.1	2.333e-73	252	28NHN@1|root,2QV36@2759|Eukaryota,37K79@33090|Viridiplantae,3G7JZ@35493|Streptophyta,4JK5Y@91835|fabids	35493|Streptophyta	S	LOB domain-containing protein	-	-	-	-	-	-	-	-	-	-	-	-	LOB	tr|A0A1R3HLF4|A0A1R3HLF4_COCAP LOB domain-containing protein OS=Corchorus capsularis OX=210143 GN=CCACVL1_18369 PE=3 SV=1	205	1.1e-72	64.9	96.6981	62.7358	68.3962	AT2G28500.1 | Symbols: LBD11 | LOB domain-containing protein 11 | chr2:12186603-12188110 REVERSE LENGTH=232	233	1e-71	61	109.906	53.7736	64.1509
NRA309ch01g00085.1	655	3988.XP_002526341.1	3.76e-196	631	KOG1812@1|root,KOG1812@2759|Eukaryota,37RQU@33090|Viridiplantae,3GBEQ@35493|Streptophyta,4JEPF@91835|fabids	35493|Streptophyta	O	Reverse transcriptase-like	-	GO:0000151,GO:0000209,GO:0003674,GO:0003824,GO:0004842,GO:0005488,GO:0005515,GO:0005575,GO:0005622,GO:0005623,GO:0005737,GO:0006464,GO:0006807,GO:0008150,GO:0008152,GO:0009653,GO:0009893,GO:0009894,GO:0009896,GO:0009987,GO:0010604,GO:0016567,GO:0016740,GO:0019222,GO:0019538,GO:0019787,GO:0019899,GO:0030154,GO:0030162,GO:0030435,GO:0031323,GO:0031325,GO:0031329,GO:0031331,GO:0031624,GO:0032268,GO:…	2.3.2.31	ko:K11968	-	-	-	-	ko00000,ko01000,ko04121	-	-	-	IBR,RVT_3,zf-C3HC4	tr|B9SK22|B9SK22_RICCO Zinc finger protein, putative OS=Ricinus communis OX=3988 GN=RCOM_1399270 PE=3 SV=1	571	2.79e-209	59.8	87.1756	47.7863	60	AT5G60250.1 | Symbols: no symbol available | no full name available | chr5:24252226-24254710 FORWARD LENGTH=655	656	4e-133	41	100.153	32.9771	48.855
NRA309ch01g00086.1	528	3988.XP_002526341.1	5.186e-189	603	KOG1812@1|root,KOG1812@2759|Eukaryota,37RQU@33090|Viridiplantae,3GBEQ@35493|Streptophyta,4JEPF@91835|fabids	35493|Streptophyta	O	Reverse transcriptase-like	-	GO:0000151,GO:0000209,GO:0003674,GO:0003824,GO:0004842,GO:0005488,GO:0005515,GO:0005575,GO:0005622,GO:0005623,GO:0005737,GO:0006464,GO:0006807,GO:0008150,GO:0008152,GO:0009653,GO:0009893,GO:0009894,GO:0009896,GO:0009987,GO:0010604,GO:0016567,GO:0016740,GO:0019222,GO:0019538,GO:0019787,GO:0019899,GO:0030154,GO:0030162,GO:0030435,GO:0031323,GO:0031325,GO:0031329,GO:0031331,GO:0031624,GO:0032268,GO:…	2.3.2.31	ko:K11968	-	-	-	-	ko00000,ko01000,ko04121	-	-	-	IBR,RVT_3,zf-C3HC4	tr|B9SK22|B9SK22_RICCO Zinc finger protein, putative OS=Ricinus communis OX=3988 GN=RCOM_1399270 PE=3 SV=1	571	4.95e-202	57	108.144	59.0909	73.1061	AT5G60250.1 | Symbols: no symbol available | no full name available | chr5:24252226-24254710 FORWARD LENGTH=655	656	4e-130	39	124.242	39.0152	56.8182
NRA309ch01g00087.1	515	3983.cassava4.1_005618m	1.868e-243	760	28JUJ@1|root,2QS8H@2759|Eukaryota,37HTA@33090|Viridiplantae,3G8MN@35493|Streptophyta,4JGXN@91835|fabids	35493|Streptophyta	S	Alpha/beta hydrolase family	-	-	-	-	-	-	-	-	-	-	-	-	Abhydrolase_1,Abhydrolase_6	tr|A0A2C9W162|A0A2C9W162_MANES AB hydrolase-1 domain-containing protein OS=Manihot esculenta OX=3983 GN=MANES_04G025100 PE=4 SV=1	556	2.22e-268	75.7	107.961	69.1262	78.6408	AT3G09690.1 | Symbols: no symbol available | no full name available | chr3:2972356-2974592 FORWARD LENGTH=527	528	0	55	102.524	48.3495	64.2718
NRA309ch01g00088.1	150	3649.evm.model.supercontig_139.73	5.79e-69	236	COG0526@1|root,KOG0191@2759|Eukaryota,37UEU@33090|Viridiplantae,3GIU0@35493|Streptophyta,3I070@3699|Brassicales	35493|Streptophyta	O	Thioredoxin	PDIL5-1	GO:0003674,GO:0003756,GO:0003824,GO:0005575,GO:0005622,GO:0005623,GO:0005737,GO:0005783,GO:0006457,GO:0006950,GO:0008150,GO:0009987,GO:0012505,GO:0016853,GO:0016860,GO:0016864,GO:0033554,GO:0034976,GO:0043226,GO:0043227,GO:0043229,GO:0043231,GO:0044424,GO:0044444,GO:0044464,GO:0050896,GO:0051716,GO:0140096	-	ko:K13984	ko04141,map04141	-	-	-	ko00000,ko00001,ko03110,ko04131	-	-	-	Thioredoxin	tr|A0A2P2JV14|A0A2P2JV14_RHIMU Protein disulfide isomerase-like 5-1 OS=Rhizophora mucronata OX=61149 PE=4 SV=1	150	3.98e-75	74	100	74	84.6667	AT1G07960.1 | Symbols: ATPDIL5-1, PDIL5-1 | PDI-like 5-1 | chr1:2467681-2468831 FORWARD LENGTH=146	147	3e-73	77	98	70.6667	80
NRA309ch01g00089.1	447	3847.GLYMA19G07240.4	8.563e-293	899	COG5256@1|root,KOG0052@2759|Eukaryota,37KSK@33090|Viridiplantae,3GAB2@35493|Streptophyta,4JJY5@91835|fabids	35493|Streptophyta	J	This protein promotes the GTP-dependent binding of aminoacyl-tRNA to the A-site of ribosomes during protein biosynthesis	-	GO:0003674,GO:0003676,GO:0003723,GO:0003746,GO:0003824,GO:0003924,GO:0005488,GO:0005575,GO:0005622,GO:0005623,GO:0005737,GO:0006412,GO:0006414,GO:0006518,GO:0006807,GO:0008135,GO:0008150,GO:0008152,GO:0009058,GO:0009059,GO:0009987,GO:0010467,GO:0016462,GO:0016787,GO:0016817,GO:0016818,GO:0017111,GO:0019538,GO:0034641,GO:0034645,GO:0043043,GO:0043170,GO:0043603,GO:0043604,GO:0044237,GO:0044238,GO:…	-	ko:K03231	ko03013,ko05134,map03013,map05134	-	-	-	ko00000,ko00001,ko03012,ko03016,ko03019,ko04131,ko04147	-	-	-	GTP_EFTU,GTP_EFTU_D2,GTP_EFTU_D3	tr|A0A8J5G4F3|A0A8J5G4F3_ZINOF Tr-type G domain-containing protein OS=Zingiber officinale OX=94328 GN=ZIOFF_040696 PE=3 SV=1	447	0	98.2	100	98.2103	99.5526	AT5G60390.1 | Symbols: EF1alpha | | chr5:24289226-24290675 FORWARD LENGTH=449	450	0	96	100.671	96.1969	97.9866
NRA309ch01g00090.1	78	3988.XP_002526357.1	9.259e-08	56	2C7NA@1|root,2S521@2759|Eukaryota,37WHN@33090|Viridiplantae,3GK84@35493|Streptophyta,4JQW9@91835|fabids	35493|Streptophyta	-	-	-	-	-	-	-	-	-	-	-	-	-	-	-	No_hits	-	-	-	-	-	-	No_hits	-	-	-	-	-	-
NRA309ch01g00091.1	40	No_hits	-	-	-	-	-	-	-	-	-	-	-	-	-	-	-	-	-	-	-	No_hits	-	-	-	-	-	-	No_hits	-	-	-	-	-	-
NRA309ch01g00092.1	416	3983.cassava4.1_008714m	4.691e-221	690	COG5151@1|root,KOG2807@2759|Eukaryota,37KP5@33090|Viridiplantae,3GEA5@35493|Streptophyta,4JISB@91835|fabids	35493|Streptophyta	KL	General transcription factor IIH	GTF2H2	GO:0000428,GO:0003674,GO:0003676,GO:0005488,GO:0005575,GO:0005622,GO:0005623,GO:0005634,GO:0005654,GO:0005667,GO:0005675,GO:0006139,GO:0006259,GO:0006281,GO:0006289,GO:0006351,GO:0006355,GO:0006357,GO:0006366,GO:0006725,GO:0006807,GO:0006950,GO:0006974,GO:0008150,GO:0008152,GO:0009058,GO:0009059,GO:0009889,GO:0009987,GO:0010467,GO:0010468,GO:0010556,GO:0016070,GO:0016591,GO:0018130,GO:0019219,GO:…	-	ko:K03142	ko03022,ko03420,ko05203,map03022,map03420,map05203	M00290	-	-	ko00000,ko00001,ko00002,ko03021,ko03400	-	-	-	C1_4,Ssl1	tr|A0A8J4R4I0|A0A8J4R4I0_9ROSI General transcription factor IIH subunit OS=Castanea mollissima OX=60419 GN=CMV_011878 PE=3 SV=1	423	1.34e-241	78.1	101.683	77.8846	88.9423	AT1G05055.1 | Symbols: ATGTF2H2, GTF2H2 | general transcription factor II H2 | chr1:1448913-1450852 REVERSE LENGTH=421	422	0	77	101.442	71.875	82.2115
NRA309ch01g00093.1	675	3983.cassava4.1_002888m	4.073e-290	904	KOG4670@1|root,KOG4670@2759|Eukaryota,37IYC@33090|Viridiplantae,3GETS@35493|Streptophyta,4JHQ7@91835|fabids	35493|Streptophyta	S	Cytochrome B561, N terminal	-	-	-	-	-	-	-	-	-	-	-	-	CytochromB561_N	tr|A0A2C9VYW6|A0A2C9VYW6_MANES Transmembrane protein 209 OS=Manihot esculenta OX=3983 GN=MANES_04G024400 PE=4 SV=1	686	0	68.3	101.63	69.7778	82.8148	AT1G07970.1 | Symbols: PNET1 | | chr1:2469528-2472518 REVERSE LENGTH=693	694	0	56	102.815	56.7407	74.3704
NRA309ch01g00094.1	660	29730.Gorai.010G058500.1	9.991e-72	266	28PJA@1|root,2QW7G@2759|Eukaryota,37N4G@33090|Viridiplantae,3GE4X@35493|Streptophyta	35493|Streptophyta	S	Serine threonine-protein phosphatase 7 long form homolog	-	-	5.1.3.5	ko:K12448	ko00520,ko01100,map00520,map01100	-	R01473	RC00528	ko00000,ko00001,ko01000	-	-	-	PMD	tr|A0A6A5NDC8|A0A6A5NDC8_LUPAL Aminotransferase-like plant mobile domain-containing protein OS=Lupinus albus OX=3870 GN=Lal_00023133 PE=4 SV=1	595	4.22e-96	43.8	90.1515	26.6667	34.8485	AT1G48120.1 | Symbols: MAIL3 | MAIN-LIKE 3 | chr1:17774238-17779624 REVERSE LENGTH=1340	1341	1e-60	37	203.182	22.1212	29.697
NRA309ch01g00095.1	794	3988.XP_002526369.1	0	1191	28JYJ@1|root,2QTCY@2759|Eukaryota,37M2J@33090|Viridiplantae,3GCUI@35493|Streptophyta,4JGKC@91835|fabids	35493|Streptophyta	K	Auxin response factors (ARFs) are transcriptional factors that bind specifically to the DNA sequence 5'-TGTCTC-3' found in the auxin-responsive promoter elements (AuxREs)	-	GO:0001708,GO:0003674,GO:0003700,GO:0005575,GO:0005622,GO:0005623,GO:0005634,GO:0006355,GO:0007275,GO:0008150,GO:0009791,GO:0009889,GO:0009987,GO:0010050,GO:0010158,GO:0010468,GO:0010556,GO:0019219,GO:0019222,GO:0030154,GO:0031323,GO:0031326,GO:0032501,GO:0032502,GO:0043226,GO:0043227,GO:0043229,GO:0043231,GO:0044424,GO:0044464,GO:0045165,GO:0048856,GO:0048869,GO:0050789,GO:0050794,GO:0051171,GO:…	-	-	-	-	-	-	-	-	-	-	AUX_IAA,Auxin_resp,B3	tr|A0A067LHL5|A0A067LHL5_JATCU Auxin response factor OS=Jatropha curcas OX=180498 GN=JCGZ_05557 PE=3 SV=1	787	0	72.9	99.1184	72.796	82.9975	AT5G60450.1 | Symbols: ARF4 | auxin response factor 4 | chr5:24308558-24312187 REVERSE LENGTH=788	789	0	63	99.3703	59.3199	69.1436
NRA309ch01g00096.1	137	2711.XP_006473072.1	1.18e-31	128	2CHJP@1|root,2S3PF@2759|Eukaryota,37VYB@33090|Viridiplantae,3GK1K@35493|Streptophyta	35493|Streptophyta	S	Egg cell-secreted protein	-	GO:0000003,GO:0003006,GO:0005575,GO:0005576,GO:0005622,GO:0005623,GO:0007276,GO:0007281,GO:0007283,GO:0007286,GO:0008150,GO:0009566,GO:0009567,GO:0009987,GO:0019953,GO:0021700,GO:0022412,GO:0022414,GO:0030154,GO:0031982,GO:0032501,GO:0032502,GO:0032504,GO:0032879,GO:0032880,GO:0043226,GO:0043227,GO:0043900,GO:0044464,GO:0044703,GO:0048232,GO:0048240,GO:0048468,GO:0048469,GO:0048515,GO:0048609,GO:…	-	-	-	-	-	-	-	-	-	-	Prolamin_like	tr|A0A836I3F8|A0A836I3F8_9ROSI Egg cell-secreted protein OS=Salix suchowensis OX=1278906 GN=IMY05_009G0061900 PE=3 SV=1	139	2.81e-34	67.9	101.46	40.146	45.9854	AT1G76750.1 | Symbols: EC1.1 | EGG CELL 1.1 | chr1:28811107-28811583 FORWARD LENGTH=158	159	6e-38	46	116.058	42.3358	61.3139
NRA309ch01g00097.1	137	3988.XP_002524298.1	3.346e-22	100	2CHJP@1|root,2S3PF@2759|Eukaryota,37VYB@33090|Viridiplantae,3GK1K@35493|Streptophyta,4JQIS@91835|fabids	35493|Streptophyta	S	Egg cell-secreted protein	-	GO:0000003,GO:0003006,GO:0005575,GO:0005576,GO:0005622,GO:0005623,GO:0007276,GO:0007281,GO:0007283,GO:0007286,GO:0008150,GO:0009566,GO:0009567,GO:0009987,GO:0019953,GO:0021700,GO:0022412,GO:0022414,GO:0030154,GO:0031982,GO:0032501,GO:0032502,GO:0032504,GO:0032879,GO:0032880,GO:0043226,GO:0043227,GO:0043900,GO:0044464,GO:0044703,GO:0048232,GO:0048240,GO:0048468,GO:0048469,GO:0048515,GO:0048609,GO:…	-	-	-	-	-	-	-	-	-	-	Prolamin_like	tr|A0A5C7H9X6|A0A5C7H9X6_9ROSI Prolamin-like domain-containing protein OS=Acer yangbiense OX=1000413 GN=EZV62_022454 PE=3 SV=1	139	3.4e-25	43.4	101.46	43.0657	58.3942	AT1G76750.1 | Symbols: EC1.1 | EGG CELL 1.1 | chr1:28811107-28811583 FORWARD LENGTH=158	159	7e-25	40	116.058	35.0365	52.5547
NRA309ch01g00098.1	134	3983.cassava4.1_028727m	4.17e-19	91	2CHJP@1|root,2S3PF@2759|Eukaryota,37VYB@33090|Viridiplantae,3GK1K@35493|Streptophyta,4JQIS@91835|fabids	35493|Streptophyta	S	Egg cell-secreted protein	-	GO:0000003,GO:0003006,GO:0005575,GO:0005576,GO:0005622,GO:0005623,GO:0007276,GO:0007281,GO:0007283,GO:0007286,GO:0008150,GO:0009566,GO:0009567,GO:0009987,GO:0019953,GO:0021700,GO:0022412,GO:0022414,GO:0030154,GO:0031982,GO:0032501,GO:0032502,GO:0032504,GO:0032879,GO:0032880,GO:0043226,GO:0043227,GO:0043900,GO:0044464,GO:0044703,GO:0048232,GO:0048240,GO:0048468,GO:0048469,GO:0048515,GO:0048609,GO:…	-	-	-	-	-	-	-	-	-	-	Prolamin_like	tr|A0A8B8KCK3|A0A8B8KCK3_ABRPR egg cell-secreted protein 1.2-like OS=Abrus precatorius OX=3816 GN=LOC113854222 PE=3 SV=1	136	7.59e-20	38.9	101.493	32.8358	46.2687	AT1G76750.1 | Symbols: EC1.1 | EGG CELL 1.1 | chr1:28811107-28811583 FORWARD LENGTH=158	159	3e-20	37	118.657	29.1045	47.7612
NRA309ch01g00099.1	137	3988.XP_002524298.1	1.469e-20	96	2CHJP@1|root,2S3PF@2759|Eukaryota,37VYB@33090|Viridiplantae,3GK1K@35493|Streptophyta,4JQIS@91835|fabids	35493|Streptophyta	S	Egg cell-secreted protein	-	GO:0000003,GO:0003006,GO:0005575,GO:0005576,GO:0005622,GO:0005623,GO:0007276,GO:0007281,GO:0007283,GO:0007286,GO:0008150,GO:0009566,GO:0009567,GO:0009987,GO:0019953,GO:0021700,GO:0022412,GO:0022414,GO:0030154,GO:0031982,GO:0032501,GO:0032502,GO:0032504,GO:0032879,GO:0032880,GO:0043226,GO:0043227,GO:0043900,GO:0044464,GO:0044703,GO:0048232,GO:0048240,GO:0048468,GO:0048469,GO:0048515,GO:0048609,GO:…	-	-	-	-	-	-	-	-	-	-	Prolamin_like	tr|A0A5C7H9X6|A0A5C7H9X6_9ROSI Prolamin-like domain-containing protein OS=Acer yangbiense OX=1000413 GN=EZV62_022454 PE=3 SV=1	139	8.83e-23	42.6	101.46	42.3358	56.2044	AT1G76750.1 | Symbols: EC1.1 | EGG CELL 1.1 | chr1:28811107-28811583 FORWARD LENGTH=158	159	6e-21	40	116.058	31.3869	47.4453
NRA309ch01g00100.1	134	3641.EOY27508	3.351e-20	94	2CHJP@1|root,2S3PF@2759|Eukaryota,37VYB@33090|Viridiplantae,3GK1K@35493|Streptophyta	35493|Streptophyta	S	Egg cell-secreted protein	-	GO:0000003,GO:0003006,GO:0005575,GO:0005576,GO:0005622,GO:0005623,GO:0007276,GO:0007281,GO:0007283,GO:0007286,GO:0008150,GO:0009566,GO:0009567,GO:0009987,GO:0019953,GO:0021700,GO:0022412,GO:0022414,GO:0030154,GO:0031982,GO:0032501,GO:0032502,GO:0032504,GO:0032879,GO:0032880,GO:0043226,GO:0043227,GO:0043900,GO:0044464,GO:0044703,GO:0048232,GO:0048240,GO:0048468,GO:0048469,GO:0048515,GO:0048609,GO:…	-	-	-	-	-	-	-	-	-	-	Prolamin_like	tr|A0A5C7H9X6|A0A5C7H9X6_9ROSI Prolamin-like domain-containing protein OS=Acer yangbiense OX=1000413 GN=EZV62_022454 PE=3 SV=1	139	2.26e-22	51.7	103.731	33.5821	43.2836	AT2G21740.1 | Symbols: EC1.2, DD45 | EGG CELL 1.2 | chr2:9281986-9282363 REVERSE LENGTH=125	126	1e-19	47	94.0299	23.8806	34.3284
NRA309ch01g00101.1	520	29760.VIT_08s0040g02180.t01	1.979e-180	578	28PDT@1|root,2QW1A@2759|Eukaryota,37QZY@33090|Viridiplantae,3GDXH@35493|Streptophyta	35493|Streptophyta	G	May be involved in modulation of pathogen defense and leaf cell death	-	GO:0005575,GO:0005623,GO:0005886,GO:0006950,GO:0006952,GO:0008150,GO:0016020,GO:0044464,GO:0050896,GO:0071944	-	ko:K08472	-	-	-	-	ko00000,ko04030	-	-	-	Mlo	tr|A0A8T2ZC26|A0A8T2ZC26_POPDE MLO-like protein OS=Populus deltoides OX=3696 GN=MLO PE=3 SV=1	544	3e-231	68.4	104.615	70	84.0385	AT3G45290.1 | Symbols: ATMLO3, MLO3 | MILDEW RESISTANCE LOCUS O 3 | chr3:16617586-16621352 FORWARD LENGTH=508	509	0	57	97.8846	52.6923	67.3077
NRA309ch01g00102.1	302	29760.VIT_08s0040g02130.t01	8.604e-107	353	28JTR@1|root,2QS7N@2759|Eukaryota,37Q3D@33090|Viridiplantae,3GDUN@35493|Streptophyta	35493|Streptophyta	U	Belongs to the syntaxin family	-	-	-	ko:K08506	ko04130,map04130	-	-	-	ko00000,ko00001,ko04131	-	-	-	SNARE	tr|A0A6P8E2L0|A0A6P8E2L0_PUNGR syntaxin-71-like isoform X1 OS=Punica granatum OX=22663 GN=LOC116210810 PE=3 SV=1	266	2.53e-118	63.1	88.0795	62.2517	75.1656	AT3G45280.1 | Symbols: ATSYP72, SYP72 | syntaxin of plants 72 | chr3:16611445-16613304 REVERSE LENGTH=267	268	2e-123	61	88.7417	61.5894	74.1722
NRA309ch01g00103.1	37	No_hits	-	-	-	-	-	-	-	-	-	-	-	-	-	-	-	-	-	-	-	No_hits	-	-	-	-	-	-	No_hits	-	-	-	-	-	-
NRA309ch01g00104.1	346	3641.EOY33050	2.656e-105	351	28IZK@1|root,2QV9E@2759|Eukaryota,37QQC@33090|Viridiplantae,3GE84@35493|Streptophyta	35493|Streptophyta	K	NAC domain-containing protein	-	-	-	-	-	-	-	-	-	-	-	-	NAM	tr|R4NFT4|R4NFT4_JATCU NAC transcription factor 023 OS=Jatropha curcas OX=180498 PE=4 SV=1	350	5.26e-115	54.7	101.156	55.2023	68.7861	AT1G61110.1 | Symbols: NAC25, anac025, NAC025 | NAC domain containing protein 25 | chr1:22516730-22518055 FORWARD LENGTH=323	324	6e-71	63	93.6416	30.3468	36.4162
NRA309ch01g00105.1	944	3827.XP_004497291.1	4.672e-137	470	28JZP@1|root,2QSE3@2759|Eukaryota,37QZD@33090|Viridiplantae,3GGZ7@35493|Streptophyta,4JS72@91835|fabids	35493|Streptophyta	S	Encoded by	-	-	-	-	-	-	-	-	-	-	-	-	DBD_Tnp_Mut,MULE,SWIM	tr|A0A6P5MRQ4|A0A6P5MRQ4_ARADU uncharacterized protein LOC110274845 OS=Arachis duranensis OX=130453 GN=LOC110274845 PE=4 SV=1	829	1.27e-183	44.8	87.8178	29.8729	40.7839	AT1G49920.1 | Symbols: no symbol available | no full name available | chr1:18481798-18484233 REVERSE LENGTH=785	786	3e-64	29	83.2627	17.0551	27.9661
NRA309ch01g00106.1	282	No_hits	-	-	-	-	-	-	-	-	-	-	-	-	-	-	-	-	-	-	-	tr|A0A2K1XGF0|A0A2K1XGF0_POPTR FAS1 domain-containing protein OS=Populus trichocarpa OX=3694 GN=POPTR_015G013300 PE=3 SV=1	267	1.41e-83	55.8	94.6809	53.1915	66.6667	AT5G03170.1 | Symbols: FLA11, ATFLA11 | ARABIDOPSIS FASCICLIN-LIKE ARABINOGALACTAN-PROTEIN 11, FASCICLIN-like arabinogalactan-protein 11 | chr5:752898-753638 REVERSE LENGTH=246	247	8e-55	55	87.5887	33.6879	45.0355
NRA309ch01g00107.1	43	No_hits	-	-	-	-	-	-	-	-	-	-	-	-	-	-	-	-	-	-	-	No_hits	-	-	-	-	-	-	No_hits	-	-	-	-	-	-
NRA309ch01g00108.1	95	No_hits	-	-	-	-	-	-	-	-	-	-	-	-	-	-	-	-	-	-	-	No_hits	-	-	-	-	-	-	No_hits	-	-	-	-	-	-
NRA309ch01g00109.1	61	No_hits	-	-	-	-	-	-	-	-	-	-	-	-	-	-	-	-	-	-	-	No_hits	-	-	-	-	-	-	No_hits	-	-	-	-	-	-
NRA309ch01g00110.1	38	No_hits	-	-	-	-	-	-	-	-	-	-	-	-	-	-	-	-	-	-	-	No_hits	-	-	-	-	-	-	No_hits	-	-	-	-	-	-
NRA309ch01g00111.1	75	No_hits	-	-	-	-	-	-	-	-	-	-	-	-	-	-	-	-	-	-	-	No_hits	-	-	-	-	-	-	No_hits	-	-	-	-	-	-
NRA309ch01g00112.1	386	3694.POPTR_0009s16580.1	1.554e-91	314	2CFN4@1|root,2QUB6@2759|Eukaryota,37IGB@33090|Viridiplantae,3G8YB@35493|Streptophyta,4JIN8@91835|fabids	35493|Streptophyta	S	F-box-like	-	-	-	-	-	-	-	-	-	-	-	-	F-box-like	tr|A0A8X7Z634|A0A8X7Z634_POPTO F-box domain-containing protein OS=Populus tomentosa OX=118781 GN=POTOM_035148 PE=4 SV=1	419	9.82e-101	43.3	108.549	46.8912	65.0259	AT1G67190.1 | Symbols: no symbol available | no full name available | chr1:25133054-25134313 FORWARD LENGTH=419	420	5e-94	41	108.808	44.0415	61.9171
NRA309ch01g00113.1	258	3983.cassava4.1_025550m	3.865e-71	248	28HQD@1|root,2QQ1S@2759|Eukaryota,37YE6@33090|Viridiplantae,3GNDB@35493|Streptophyta,4JS7E@91835|fabids	35493|Streptophyta	S	Encoded by	-	-	-	-	-	-	-	-	-	-	-	-	Fasciclin	tr|A0A6N2MQ55|A0A6N2MQ55_SALVM FAS1 domain-containing protein OS=Salix viminalis OX=40686 GN=SVIM_LOCUS390688 PE=3 SV=1	257	1.46e-69	50.2	99.6124	50	66.6667	AT5G03170.1 | Symbols: FLA11, ATFLA11 | ARABIDOPSIS FASCICLIN-LIKE ARABINOGALACTAN-PROTEIN 11, FASCICLIN-like arabinogalactan-protein 11 | chr5:752898-753638 REVERSE LENGTH=246	247	4e-53	51	95.7364	35.2713	49.6124
NRA309ch01g00114.1	263	3983.cassava4.1_013900m	7.038e-81	276	28HQD@1|root,2QQ1S@2759|Eukaryota,37T57@33090|Viridiplantae,3GEYE@35493|Streptophyta,4JTD4@91835|fabids	35493|Streptophyta	S	Fasciclin-like arabinogalactan protein	-	GO:0005575,GO:0005623,GO:0005886,GO:0008150,GO:0009832,GO:0009834,GO:0009987,GO:0016020,GO:0031224,GO:0031225,GO:0042546,GO:0044085,GO:0044425,GO:0044464,GO:0071554,GO:0071669,GO:0071840,GO:0071944	-	-	-	-	-	-	-	-	-	-	Fasciclin	tr|A0A4U5R0E9|A0A4U5R0E9_POPAL Fasciclin-like arabinogalactan protein 12 isoform X2 OS=Populus alba OX=43335 GN=D5086_0000021310 PE=3 SV=1	269	3.69e-74	65.9	102.281	51.3308	60.8365	AT5G03170.1 | Symbols: FLA11, ATFLA11 | ARABIDOPSIS FASCICLIN-LIKE ARABINOGALACTAN-PROTEIN 11, FASCICLIN-like arabinogalactan-protein 11 | chr5:752898-753638 REVERSE LENGTH=246	247	5e-53	44	93.9163	36.1217	50.5703
NRA309ch01g00115.1	259	3983.cassava4.1_013900m	8.998e-82	279	28HQD@1|root,2QQ1S@2759|Eukaryota,37T57@33090|Viridiplantae,3GEYE@35493|Streptophyta,4JTD4@91835|fabids	35493|Streptophyta	S	Fasciclin-like arabinogalactan protein	-	GO:0005575,GO:0005623,GO:0005886,GO:0008150,GO:0009832,GO:0009834,GO:0009987,GO:0016020,GO:0031224,GO:0031225,GO:0042546,GO:0044085,GO:0044425,GO:0044464,GO:0071554,GO:0071669,GO:0071840,GO:0071944	-	-	-	-	-	-	-	-	-	-	Fasciclin	tr|A0A2C9W7J1|A0A2C9W7J1_MANES FAS1 domain-containing protein OS=Manihot esculenta OX=3983 GN=MANES_03G074600 PE=3 SV=1	270	5.47e-83	57.8	104.247	60.2317	74.5174	AT5G60490.1 | Symbols: AtFLA12, FLA12 | FASCICLIN-like arabinogalactan-protein 12 | chr5:24325916-24326665 REVERSE LENGTH=249	250	1e-52	54	96.5251	31.2741	43.6293
NRA309ch01g00116.1	260	3983.cassava4.1_030729m	8.582e-78	267	28HQD@1|root,2QQ1S@2759|Eukaryota,37T57@33090|Viridiplantae,3GEYE@35493|Streptophyta,4JTD4@91835|fabids	35493|Streptophyta	S	Fasciclin-like arabinogalactan protein	-	GO:0005575,GO:0005623,GO:0005886,GO:0008150,GO:0009832,GO:0009834,GO:0009987,GO:0016020,GO:0031224,GO:0031225,GO:0042546,GO:0044085,GO:0044425,GO:0044464,GO:0071554,GO:0071669,GO:0071840,GO:0071944	-	-	-	-	-	-	-	-	-	-	Fasciclin	tr|A0A2C9V2K5|A0A2C9V2K5_MANES FAS1 domain-containing protein OS=Manihot esculenta OX=3983 GN=MANES_11G143600 PE=3 SV=1	270	2.55e-71	52.4	103.846	54.2308	66.1538	AT5G60490.1 | Symbols: AtFLA12, FLA12 | FASCICLIN-like arabinogalactan-protein 12 | chr5:24325916-24326665 REVERSE LENGTH=249	250	1e-53	55	96.1538	31.1538	43.4615
NRA309ch01g00117.1	35	No_hits	-	-	-	-	-	-	-	-	-	-	-	-	-	-	-	-	-	-	-	No_hits	-	-	-	-	-	-	No_hits	-	-	-	-	-	-
NRA309ch01g00118.1	178	3656.XP_008450610.1	3.231e-43	163	COG1222@1|root,KOG0652@2759|Eukaryota,37IG0@33090|Viridiplantae,3GD26@35493|Streptophyta,4JECC@91835|fabids	35493|Streptophyta	O	Belongs to the AAA ATPase family	-	-	-	ko:K03065	ko03050,ko05169,map03050,map05169	M00341	-	-	ko00000,ko00001,ko00002,ko03051	-	-	-	AAA	tr|A0A8X7VMH2|A0A8X7VMH2_BRACI Uncharacterized protein (Fragment) OS=Brassica carinata OX=52824 GN=Bca52824_025325 PE=3 SV=1	105	1.37e-47	91	58.9888	45.5056	47.7528	AT3G05530.1 | Symbols: RPT5A, ATS6A.2 | regulatory particle triple-A ATPase 5A | chr3:1603540-1605993 FORWARD LENGTH=424	425	1e-50	85	238.764	46.0674	49.4382
NRA309ch01g00119.1	47	71139.XP_010067156.1	2.353e-10	61	COG1131@1|root,KOG0065@2759|Eukaryota,37NZT@33090|Viridiplantae,3GDC6@35493|Streptophyta	35493|Streptophyta	Q	Belongs to the ABC transporter superfamily. ABCG family. PDR (TC 3.A.1.205) subfamily	-	GO:0003674,GO:0003824,GO:0005215,GO:0005575,GO:0005623,GO:0005886,GO:0006810,GO:0008150,GO:0015399,GO:0015405,GO:0016020,GO:0016021,GO:0016462,GO:0016787,GO:0016817,GO:0016818,GO:0016887,GO:0017111,GO:0022804,GO:0022857,GO:0031224,GO:0042623,GO:0042626,GO:0043492,GO:0044425,GO:0044464,GO:0051179,GO:0051234,GO:0055085,GO:0071944	-	-	-	-	-	-	-	-	-	-	ABC2_membrane,ABC_tran,ABC_trans_N,PDR_assoc	No_hits	-	-	-	-	-	-	AT2G36380.1 | Symbols: ABCG34, AtABCG34, PDR6, ATPDR6 | pleiotropic drug resistance 6, PLEIOTROPIC DRUG RESISTANCE 6, ATP-binding cassette G34 | chr2:15257583-15263627 FORWARD LENGTH=1453	1454	8e-12	73	3093.62	46.8085	53.1915
NRA309ch01g00120.1	65	71139.XP_010031472.1	0.00073	44	COG1131@1|root,KOG0065@2759|Eukaryota,37NZT@33090|Viridiplantae,3GDC6@35493|Streptophyta	35493|Streptophyta	Q	Belongs to the ABC transporter superfamily. ABCG family. PDR (TC 3.A.1.205) subfamily	-	GO:0003674,GO:0003824,GO:0005215,GO:0005575,GO:0005623,GO:0005886,GO:0006810,GO:0008150,GO:0015399,GO:0015405,GO:0016020,GO:0016021,GO:0016462,GO:0016787,GO:0016817,GO:0016818,GO:0016887,GO:0017111,GO:0022804,GO:0022857,GO:0031224,GO:0042623,GO:0042626,GO:0043492,GO:0044425,GO:0044464,GO:0051179,GO:0051234,GO:0055085,GO:0071944	-	-	-	-	-	-	-	-	-	-	ABC2_membrane,ABC_tran,ABC_trans_N,PDR_assoc	No_hits	-	-	-	-	-	-	No_hits	-	-	-	-	-	-
NRA309ch01g00121.1	92	4006.Lus10014384	3.212e-26	109	COG1131@1|root,KOG0065@2759|Eukaryota,37NZT@33090|Viridiplantae,3GDC6@35493|Streptophyta,4JFRM@91835|fabids	35493|Streptophyta	Q	Belongs to the ABC transporter superfamily. ABCG family. PDR (TC 3.A.1.205) subfamily	-	-	-	-	-	-	-	-	-	-	-	-	ABC2_membrane,ABC_tran,ABC_trans_N,PDR_assoc	tr|A0A6A4LWY1|A0A6A4LWY1_9ERIC ABC transporter domain-containing protein (Fragment) OS=Rhododendron williamsianum OX=262921 GN=C3L33_02540 PE=3 SV=1	1441	3.13e-24	57	1566.3	61.9565	86.9565	AT2G36380.1 | Symbols: ABCG34, AtABCG34, PDR6, ATPDR6 | pleiotropic drug resistance 6, PLEIOTROPIC DRUG RESISTANCE 6, ATP-binding cassette G34 | chr2:15257583-15263627 FORWARD LENGTH=1453	1454	5e-21	36	1580.43	51.087	73.913
NRA309ch01g00122.1	135	3988.XP_002530281.1	4.947e-27	114	2BR3H@1|root,2S1VQ@2759|Eukaryota,37VFM@33090|Viridiplantae,3GJBS@35493|Streptophyta,4JQHU@91835|fabids	35493|Streptophyta	-	-	-	-	-	-	-	-	-	-	-	-	-	-	-	tr|A0A6A6K902|A0A6A6K902_HEVBR Uncharacterized protein OS=Hevea brasiliensis OX=3981 GN=GH714_028846 PE=4 SV=1	138	2.21e-30	56.3	102.222	46.6667	61.4815	AT2G28410.1 | Symbols: no symbol available | no full name available | chr2:12156202-12156549 FORWARD LENGTH=115	116	4e-15	37	85.9259	30.3704	45.9259
NRA309ch01g00123.1	288	3988.XP_002530280.1	2.377e-171	539	COG0580@1|root,KOG0223@2759|Eukaryota,37I73@33090|Viridiplantae,3G7V9@35493|Streptophyta	35493|Streptophyta	G	Belongs to the MIP aquaporin (TC 1.A.8) family	-	GO:0001101,GO:0003674,GO:0005215,GO:0005372,GO:0005575,GO:0005623,GO:0005886,GO:0005887,GO:0005911,GO:0006810,GO:0006811,GO:0006833,GO:0006855,GO:0007275,GO:0008150,GO:0009506,GO:0009653,GO:0009719,GO:0009725,GO:0009737,GO:0009888,GO:0009987,GO:0010015,GO:0010033,GO:0010053,GO:0010054,GO:0015250,GO:0015267,GO:0015318,GO:0015893,GO:0016020,GO:0016021,GO:0016049,GO:0021700,GO:0022622,GO:0022803,GO:…	-	ko:K09872	-	-	-	-	ko00000,ko02000	1.A.8,1.A.8.11	-	-	MIP	tr|B9SWB1|B9SWB1_RICCO Aquaporin PIP2.1, putative OS=Ricinus communis OX=3988 GN=PIP2:1 PE=2 SV=1	287	5.08e-189	89.9	99.6528	89.9306	94.7917	AT5G60660.1 | Symbols: PIP2F, PIP2;4 | plasma membrane intrinsic protein 2;4 | chr5:24375673-24376939 REVERSE LENGTH=291	292	8e-173	82	101.389	80.9028	87.1528
NRA309ch01g00124.1	200	4006.Lus10041312	1.314e-89	298	2CN42@1|root,2QTTS@2759|Eukaryota,37T7T@33090|Viridiplantae,3G9HN@35493|Streptophyta,4JIJP@91835|fabids	35493|Streptophyta	S	Belongs to the Casparian strip membrane proteins (CASP) family	-	GO:0005575,GO:0005623,GO:0005886,GO:0016020,GO:0044464,GO:0071944	-	-	-	-	-	-	-	-	-	-	DUF588	tr|A0A067LIH6|A0A067LIH6_JATCU CASP-like protein OS=Jatropha curcas OX=180498 GN=JCGZ_05511 PE=3 SV=1	181	1.51e-92	77	90.5	77	84.5	AT2G28370.1 | Symbols: CASPL5A2 | CASP-like protein 5A2 | chr2:12132092-12133447 FORWARD LENGTH=179	180	6e-86	68	90	68	78
NRA309ch01g00125.1	914	3988.XP_002529943.1	0	1320	KOG2073@1|root,KOG2073@2759|Eukaryota,37QVW@33090|Viridiplantae,3G88C@35493|Streptophyta,4JI4S@91835|fabids	35493|Streptophyta	D	Serine threonine-protein phosphatase 6 regulatory subunit	-	-	-	ko:K15501	-	-	-	-	ko00000,ko01009,ko03400	-	-	-	SAPS	tr|B9SVC4|B9SVC4_RICCO Serine/threonine-protein phosphatase 6 regulatory subunit OS=Ricinus communis OX=3988 GN=RCOM_0034730 PE=3 SV=1	845	0	73.9	92.4508	74.5077	82.4945	AT1G07990.1 | Symbols: no symbol available | no full name available | chr1:2477413-2482898 FORWARD LENGTH=802	803	0	61	87.8556	61.5974	72.4289
NRA309ch01g00126.1	679	3641.EOY34377	2.42e-253	797	28JYJ@1|root,2QQ5I@2759|Eukaryota,37IVI@33090|Viridiplantae,3GG3D@35493|Streptophyta	35493|Streptophyta	K	Auxin response factors (ARFs) are transcriptional factors that bind specifically to the DNA sequence 5'-TGTCTC-3' found in the auxin-responsive promoter elements (AuxREs)	ARF10	GO:0000003,GO:0001101,GO:0003006,GO:0003674,GO:0003676,GO:0003700,GO:0003723,GO:0005488,GO:0005575,GO:0005622,GO:0005623,GO:0005634,GO:0006355,GO:0007154,GO:0007165,GO:0007275,GO:0007389,GO:0008150,GO:0009719,GO:0009725,GO:0009733,GO:0009734,GO:0009737,GO:0009738,GO:0009743,GO:0009755,GO:0009791,GO:0009889,GO:0009908,GO:0009962,GO:0009987,GO:0010033,GO:0010154,GO:0010468,GO:0010556,GO:0019219,GO:…	-	-	-	-	-	-	-	-	-	-	Auxin_resp,B3	tr|A0A067L6E1|A0A067L6E1_JATCU Auxin response factor OS=Jatropha curcas OX=180498 GN=JCGZ_05508 PE=3 SV=1	707	1.91e-277	63.9	104.124	63.623	74.2268	AT2G28350.1 | Symbols: ARF10 | auxin response factor 10 | chr2:12114331-12116665 FORWARD LENGTH=693	694	0	57	102.209	57.2901	65.9794
NRA309ch01g00127.1	266	3988.XP_002529940.1	7.372e-68	239	COG5641@1|root,KOG1601@2759|Eukaryota,37UD2@33090|Viridiplantae,3GI0C@35493|Streptophyta,4JTWY@91835|fabids	35493|Streptophyta	K	GATA transcription factor	-	GO:0000976,GO:0000977,GO:0000981,GO:0001012,GO:0001067,GO:0001085,GO:0001228,GO:0003674,GO:0003676,GO:0003677,GO:0003682,GO:0003690,GO:0003700,GO:0005488,GO:0005515,GO:0005575,GO:0005622,GO:0005623,GO:0005634,GO:0005667,GO:0006139,GO:0006351,GO:0006355,GO:0006357,GO:0006366,GO:0006725,GO:0006807,GO:0008134,GO:0008150,GO:0008152,GO:0009058,GO:0009059,GO:0009889,GO:0009891,GO:0009893,GO:0009987,GO:…	-	ko:K21630	-	-	-	-	ko00000,ko03000	-	-	-	GATA	tr|A0A2C9V3E2|A0A2C9V3E2_MANES GATA-type domain-containing protein OS=Manihot esculenta OX=3983 GN=MANES_11G146600 PE=4 SV=1	315	6.61e-76	50.5	118.421	55.2632	68.0451	AT1G08010.1 | Symbols: GATA11 | GATA transcription factor 11 | chr1:2486202-2487402 REVERSE LENGTH=303	304	6e-56	40	114.286	43.2331	59.3985
NRA309ch01g00128.1	218	3694.POPTR_0009s01600.1	3.396e-120	387	COG1611@1|root,2QSR9@2759|Eukaryota,37JDV@33090|Viridiplantae,3G7RR@35493|Streptophyta,4JFIJ@91835|fabids	35493|Streptophyta	G	Cytokinin-activating enzyme working in the direct activation pathway. Phosphoribohydrolase that converts inactive cytokinin nucleotides to the biologically active free-base forms	-	GO:0005575,GO:0005622,GO:0005623,GO:0005634,GO:0005737,GO:0005829,GO:0043226,GO:0043227,GO:0043229,GO:0043231,GO:0044424,GO:0044444,GO:0044464	-	-	-	-	-	-	-	-	-	-	Lysine_decarbox	tr|B9HQC0|B9HQC0_POPTR Cytokinin riboside 5'-monophosphate phosphoribohydrolase OS=Populus trichocarpa OX=3694 GN=POPTR_009G010800 PE=3 SV=2	216	1.82e-131	88.3	99.0826	86.2385	92.2018	AT2G28305.1 | Symbols: ATLOG1, LOG1 | LONELY GUY 1 | chr2:12081186-12084307 FORWARD LENGTH=213	214	3e-132	85	98.1651	82.1101	87.6147
NRA309ch01g00129.1	253	3983.cassava4.1_014387m	3.862e-134	430	COG0689@1|root,2QWHI@2759|Eukaryota,37PV4@33090|Viridiplantae,3GH0U@35493|Streptophyta,4JMI9@91835|fabids	35493|Streptophyta	J	Exosome complex component	-	GO:0000176,GO:0000177,GO:0000178,GO:0000291,GO:0000956,GO:0003674,GO:0003824,GO:0004518,GO:0004527,GO:0005575,GO:0005622,GO:0005623,GO:0005634,GO:0005730,GO:0005737,GO:0006139,GO:0006364,GO:0006396,GO:0006401,GO:0006402,GO:0006725,GO:0006807,GO:0007275,GO:0008150,GO:0008152,GO:0008408,GO:0009056,GO:0009057,GO:0009791,GO:0009845,GO:0009892,GO:0009987,GO:0010467,GO:0010468,GO:0010605,GO:0010629,GO:…	-	ko:K12587	ko03018,map03018	M00391	-	-	ko00000,ko00001,ko00002,ko03019	-	-	-	RNase_PH,RNase_PH_C	tr|A0A2C9W043|A0A2C9W043_MANES RNase_PH domain-containing protein OS=Manihot esculenta OX=3983 GN=MANES_04G018600 PE=4 SV=1	256	1.08e-146	85.9	101.186	84.585	89.7233	AT4G27490.1 | Symbols: RRP41L | RRP41 like | chr4:13739961-13741647 FORWARD LENGTH=256	257	1e-138	74	101.581	73.913	85.7708
NRA309ch01g00130.1	76	3983.cassava4.1_020652m	2.042e-06	52	COG2801@1|root,KOG0017@2759|Eukaryota,37XZJ@33090|Viridiplantae,3GMQC@35493|Streptophyta,4JR9M@91835|fabids	35493|Streptophyta	L	transposition, RNA-mediated	-	-	-	-	-	-	-	-	-	-	-	-	-	No_hits	-	-	-	-	-	-	No_hits	-	-	-	-	-	-
NRA309ch01g00131.1	323	3649.evm.model.supercontig_65.16	3.106e-116	382	KOG2605@1|root,KOG2605@2759|Eukaryota,37JWM@33090|Viridiplantae,3G7DV@35493|Streptophyta,3HZ1C@3699|Brassicales	35493|Streptophyta	OT	OTU-like cysteine protease	-	-	-	-	-	-	-	-	-	-	-	-	OTU	tr|A0A6P9EAA0|A0A6P9EAA0_JUGRE OVARIAN TUMOR DOMAIN-containing deubiquitinating enzyme 12-like isoform X2 OS=Juglans regia OX=51240 GN=LOC108990327 PE=4 SV=1	346	2.27e-136	63.8	107.121	65.9443	78.0186	AT5G04250.1 | Symbols: no symbol available | no full name available | chr5:1176397-1178492 FORWARD LENGTH=345	346	7e-89	47	107.121	49.8452	61.6099
NRA309ch01g00132.1	505	2711.XP_006493523.1	2.824e-239	747	COG0438@1|root,KOG1111@2759|Eukaryota,37I3R@33090|Viridiplantae,3GGWQ@35493|Streptophyta	35493|Streptophyta	IMO	phosphatidylinositol N-acetylglucosaminyltransferase	-	GO:0000003,GO:0000506,GO:0000902,GO:0000904,GO:0003006,GO:0003674,GO:0003824,GO:0005575,GO:0005622,GO:0005623,GO:0005737,GO:0005783,GO:0005789,GO:0006464,GO:0006497,GO:0006505,GO:0006506,GO:0006629,GO:0006643,GO:0006644,GO:0006650,GO:0006661,GO:0006664,GO:0006793,GO:0006796,GO:0006807,GO:0008150,GO:0008152,GO:0008194,GO:0008375,GO:0008610,GO:0008654,GO:0009058,GO:0009059,GO:0009247,GO:0009653,GO:…	2.4.1.198	ko:K03857	ko00563,ko01100,map00563,map01100	M00065	R05916	-	ko00000,ko00001,ko00002,ko01000,ko01003	-	GT4	-	Glycos_transf_1,PIGA	tr|V4T1E9|V4T1E9_CITCL phosphatidylinositol N-acetylglucosaminyltransferase OS=Citrus clementina OX=85681 GN=CICLE_v10001076mg PE=4 SV=1	448	4.62e-262	75.1	88.7129	72.8713	79.2079	AT3G45100.1 | Symbols: SETH2 | | chr3:16504648-16506858 FORWARD LENGTH=447	448	0	67	88.7129	65.9406	74.0594
NRA309ch01g00133.1	588	3983.cassava4.1_004263m	0	1005	COG0459@1|root,KOG0356@2759|Eukaryota,37REH@33090|Viridiplantae,3GC7J@35493|Streptophyta,4JDZS@91835|fabids	35493|Streptophyta	O	Belongs to the chaperonin (HSP60) family	-	GO:0000003,GO:0003006,GO:0003674,GO:0005488,GO:0005515,GO:0005575,GO:0005576,GO:0005622,GO:0005623,GO:0005737,GO:0005739,GO:0005829,GO:0005840,GO:0006457,GO:0006458,GO:0006996,GO:0007005,GO:0007275,GO:0008150,GO:0009507,GO:0009526,GO:0009532,GO:0009536,GO:0009570,GO:0009579,GO:0009657,GO:0009658,GO:0009790,GO:0009791,GO:0009793,GO:0009941,GO:0009987,GO:0010154,GO:0016020,GO:0016043,GO:0022414,GO:…	-	-	-	-	-	-	-	-	-	-	Cpn60_TCP1	tr|A0A067L6E9|A0A067L6E9_JATCU RuBisCO large subunit-binding protein subunit alpha OS=Jatropha curcas OX=180498 GN=JCGZ_05469 PE=3 SV=1	586	0	91.8	99.6599	91.1565	94.898	AT2G28000.1 | Symbols: ARC2, CH-CPN60A, SLP, CPN60A, Cpn60alpha1, CPNA1 | SCHLEPPERLESS, chaperonin-60alpha1, CHLOROPLAST CHAPERONIN 60ALPHA, ACCUMULATION AND REPLICATION OF CHLOROPLASTS 2, chaperonin-60alpha | chr2:11926603-11929184 FORWARD LENGTH=586	587	0	87	99.8299	79.7619	86.0544
NRA309ch01g00134.1	117	3988.XP_002523686.1	2.461e-63	218	KOG1616@1|root,KOG1616@2759|Eukaryota,37V89@33090|Viridiplantae,3GJCI@35493|Streptophyta,4JPX4@91835|fabids	35493|Streptophyta	G	SNF1-related protein kinase regulatory subunit	-	GO:0001932,GO:0003674,GO:0008150,GO:0019207,GO:0019220,GO:0019222,GO:0019887,GO:0030234,GO:0031323,GO:0031399,GO:0032268,GO:0042325,GO:0043549,GO:0045859,GO:0050789,GO:0050790,GO:0050794,GO:0051171,GO:0051174,GO:0051246,GO:0051338,GO:0060255,GO:0065007,GO:0065009,GO:0080090,GO:0098772	-	ko:K07199	ko04068,ko04152,ko04211,ko04213,ko04371,ko04530,ko04710,ko04714,ko04910,ko04920,ko04921,ko04922,ko04931,ko04932,ko05410,map04068,map04152,map04211,map04213,map04371,map04530,map04710,map04714,map04910,map04920,map04921,map04922,map04931,map04932,map05410	-	-	-	ko00000,ko00001	-	-	-	AMPKBI	tr|A0A6A6ND25|A0A6A6ND25_HEVBR Association with the SNF1 complex (ASC) domain-containing protein OS=Hevea brasiliensis OX=3981 GN=GH714_012353 PE=3 SV=1	117	1.27e-69	88.7	100	87.1795	89.7436	AT2G28060.1 | Symbols: KINbeta3 | | chr2:11950174-11950618 REVERSE LENGTH=114	115	1e-52	71	98.2906	69.2308	76.9231
NRA309ch01g00135.1	807	3983.cassava4.1_001880m	0	1531	COG0464@1|root,KOG0730@2759|Eukaryota,37KI9@33090|Viridiplantae,3G7QA@35493|Streptophyta,4JSKV@91835|fabids	35493|Streptophyta	O	Cell division cycle protein 48 homolog	-	GO:0005575,GO:0005622,GO:0005623,GO:0005634,GO:0005654,GO:0005730,GO:0005737,GO:0005794,GO:0005829,GO:0005886,GO:0008150,GO:0009893,GO:0009894,GO:0009896,GO:0010035,GO:0010038,GO:0010604,GO:0012505,GO:0016020,GO:0019222,GO:0031974,GO:0031981,GO:0042176,GO:0042221,GO:0043226,GO:0043227,GO:0043228,GO:0043229,GO:0043231,GO:0043232,GO:0043233,GO:0044422,GO:0044424,GO:0044428,GO:0044444,GO:0044446,GO:…	-	ko:K13525	ko04141,ko05134,map04141,map05134	M00400,M00403	-	-	ko00000,ko00001,ko00002,ko03019,ko04131,ko04147	3.A.16.1	-	-	AAA,CDC48_2,CDC48_N,Vps4_C	tr|A0A4S4E8K1|A0A4S4E8K1_CAMSI Cell division cycle protein 48 homolog OS=Camellia sinensis var. sinensis OX=542762 GN=TEA_002413 PE=4 SV=1	837	0	92.8	103.717	92.8129	96.1586	AT5G03340.1 | Symbols: AtCDC48C | cell division cycle 48C | chr5:810091-813133 REVERSE LENGTH=810	811	0	92	100.496	92.5651	96.9021
NRA309ch01g00136.1	481	29730.Gorai.003G144500.1	4.516e-245	763	KOG1192@1|root,KOG1192@2759|Eukaryota,37PBM@33090|Viridiplantae,3G7DJ@35493|Streptophyta	35493|Streptophyta	CG	Belongs to the UDP-glycosyltransferase family	-	GO:0003674,GO:0003824,GO:0005575,GO:0005622,GO:0005623,GO:0008194,GO:0016740,GO:0016757,GO:0016758,GO:0035251,GO:0043226,GO:0043227,GO:0043229,GO:0043231,GO:0044424,GO:0044464,GO:0046527,GO:0080043,GO:0080044	2.4.1.324	ko:K21374	-	-	-	-	ko00000,ko01000,ko01003	-	GT1	-	UDPGT	tr|A0A6P5XX56|A0A6P5XX56_DURZI Glycosyltransferase OS=Durio zibethinus OX=66656 GN=LOC111286604 PE=3 SV=1	478	1.23e-272	76	99.3763	74.4283	85.447	AT2G28080.1 | Symbols: no symbol available | no full name available | chr2:11960774-11963227 REVERSE LENGTH=482	483	0	62	100.416	59.6674	72.1414
NRA309ch01g00137.1	149	29760.VIT_06s0061g00390.t01	2.461e-40	153	2B65R@1|root,2S29C@2759|Eukaryota,37VK0@33090|Viridiplantae,3GKF3@35493|Streptophyta	35493|Streptophyta	S	auxin-responsive protein	-	-	-	ko:K14488	ko04075,map04075	-	-	-	ko00000,ko00001	-	-	-	Auxin_inducible	tr|A0A7N2KMC3|A0A7N2KMC3_QUELO Uncharacterized protein OS=Quercus lobata OX=97700 PE=3 SV=1	146	2.76e-46	59.2	97.9866	60.4027	75.1678	AT2G28085.1 | Symbols: SAUR42 | SMALL AUXIN UPREGULATED RNA 42 | chr2:11968182-11968556 REVERSE LENGTH=124	125	5e-35	56	83.8926	42.953	54.3624
NRA309ch01g00138.1	352	3988.XP_002523697.1	2.929e-86	297	KOG1603@1|root,KOG1603@2759|Eukaryota,37TWX@33090|Viridiplantae,3GE5J@35493|Streptophyta,4JNR6@91835|fabids	35493|Streptophyta	P	Heavy-metal-associated domain	-	GO:0003674,GO:0005488,GO:0005575,GO:0005622,GO:0005623,GO:0005737,GO:0006810,GO:0006811,GO:0006812,GO:0006873,GO:0006875,GO:0008150,GO:0009987,GO:0019725,GO:0030001,GO:0030003,GO:0042592,GO:0043167,GO:0043169,GO:0044424,GO:0044464,GO:0046872,GO:0046914,GO:0046916,GO:0048878,GO:0050801,GO:0051179,GO:0051234,GO:0055065,GO:0055076,GO:0055080,GO:0055082,GO:0065007,GO:0065008,GO:0098771	-	-	-	-	-	-	-	-	-	-	HMA	tr|B9SCH8|B9SCH8_RICCO Metal ion binding protein, putative OS=Ricinus communis OX=3988 GN=RCOM_0473020 PE=4 SV=1	358	1.07e-62	49.5	101.705	46.3068	57.6705	AT5G60800.2 | Symbols: AtHMP53, HIPP3 | HEAVY METAL ASSOCIATED PROTEIN 53, EAVY METAL-ASSOCIATED ISOPRENYLATED PLANT PROTEIN3 | chr5:24460822-24462464 REVERSE LENGTH=302	303	3e-42	46	86.0795	31.8182	43.4659
NRA309ch01g00139.1	167	225117.XP_009352836.1	6.66e-10	66	KOG3335@1|root,KOG3335@2759|Eukaryota,37TW6@33090|Viridiplantae,3GIBD@35493|Streptophyta,4JNVT@91835|fabids	35493|Streptophyta	S	OPA3-like	-	-	-	-	-	-	-	-	-	-	-	-	OPA3	tr|A0A1S3VHW5|A0A1S3VHW5_VIGRR OPA3-like protein OS=Vigna radiata var. radiata OX=3916 GN=LOC106775354 PE=3 SV=1	169	4.73e-11	31.5	101.198	30.5389	53.8922	AT1G28510.1 | Symbols: no symbol available | no full name available | chr1:10024036-10025939 FORWARD LENGTH=171	172	6e-13	30	102.994	29.9401	50.8982
NRA309ch01g00140.1	117	3988.XP_002526338.1	2.827e-33	131	COG5083@1|root,KOG3668@2759|Eukaryota,37Q6U@33090|Viridiplantae,3GFN8@35493|Streptophyta,4JTMC@91835|fabids	35493|Streptophyta	IT	Phosphatidylinositol transfer protein	-	GO:0003674,GO:0005215,GO:0005319,GO:0005548,GO:0005575,GO:0005622,GO:0005623,GO:0005737,GO:0005794,GO:0006810,GO:0006811,GO:0006820,GO:0006869,GO:0008150,GO:0008526,GO:0010876,GO:0012505,GO:0015711,GO:0015748,GO:0015914,GO:0033036,GO:0043226,GO:0043227,GO:0043229,GO:0043231,GO:0044424,GO:0044444,GO:0044464,GO:0051179,GO:0051234,GO:0071702,GO:0071944	-	-	-	-	-	-	-	-	-	-	IP_trans	tr|B9SK19|B9SK19_RICCO Retinal degeneration B beta, putative OS=Ricinus communis OX=3988 GN=RCOM_1398840 PE=3 SV=1	294	9.7e-34	61.1	251.282	56.4103	72.6496	No_hits	-	-	-	-	-	-
NRA309ch01g00141.1	164	3694.POPTR_0018s13990.1	2.731e-11	70	28PFB@1|root,2QW3A@2759|Eukaryota,37TAM@33090|Viridiplantae,3G9M9@35493|Streptophyta,4JDNJ@91835|fabids	35493|Streptophyta	-	-	-	-	-	-	-	-	-	-	-	-	-	-	-	No_hits	-	-	-	-	-	-	No_hits	-	-	-	-	-	-
NRA309ch01g00142.1	229	3988.XP_002523700.1	1.84e-105	346	COG0346@1|root,KOG2944@2759|Eukaryota,37RYG@33090|Viridiplantae,3GBBR@35493|Streptophyta,4JG51@91835|fabids	35493|Streptophyta	G	Catalyzes the conversion of hemimercaptal, formed from methylglyoxal and glutathione, to S-lactoylglutathione	-	GO:0001101,GO:0003674,GO:0005488,GO:0005515,GO:0006950,GO:0006970,GO:0008150,GO:0009414,GO:0009415,GO:0009628,GO:0009651,GO:0010035,GO:0019904,GO:0042221,GO:0050896,GO:1901700	4.4.1.5	ko:K01759	ko00620,map00620	-	R02530	RC00004,RC00740	ko00000,ko00001,ko01000	-	-	-	Glyoxalase	tr|A0A8B8KQT3|A0A8B8KQT3_ABRPR Lactoylglutathione lyase OS=Abrus precatorius OX=3816 GN=LOC113858021 PE=3 SV=1	233	6.18e-116	72.7	101.747	73.3624	82.0961	AT1G08110.4 | Symbols: AtGLYI2, GLYI2, GLXI:3 | Glyoxalase12, Glyoxalase I;3 | chr1:2535463-2537630 FORWARD LENGTH=235	236	9e-110	74	103.057	71.179	77.7293
NRA309ch01g00143.1	195	3847.GLYMA18G52510.1	5.763e-27	117	COG0468@1|root,KOG1564@2759|Eukaryota,37IXV@33090|Viridiplantae,3GG6S@35493|Streptophyta,4JD40@91835|fabids	35493|Streptophyta	L	DNA repair protein XRCC3 homolog	-	GO:0000003,GO:0000150,GO:0000217,GO:0000280,GO:0000400,GO:0000707,GO:0000724,GO:0000725,GO:0000730,GO:0003674,GO:0003676,GO:0003677,GO:0003690,GO:0003697,GO:0003824,GO:0005488,GO:0005575,GO:0005622,GO:0005623,GO:0005634,GO:0005657,GO:0005694,GO:0006139,GO:0006259,GO:0006281,GO:0006302,GO:0006310,GO:0006312,GO:0006725,GO:0006807,GO:0006950,GO:0006974,GO:0006996,GO:0007049,GO:0007127,GO:0007131,GO:…	-	ko:K10880	ko03440,map03440	-	-	-	ko00000,ko00001,ko03400	-	-	-	Rad51	tr|A0A443PKT9|A0A443PKT9_9MAGN DNA repair protein XRCC3 OS=Cinnamomum micranthum f. kanehirae OX=337451 GN=CKAN_02054700 PE=4 SV=1	253	4.43e-29	34.7	129.744	42.0513	57.4359	AT5G57450.1 | Symbols: ATXRCC3, XRCC3 | ARABIDOPSIS THALIANA HOMOLOG OF X-RAY REPAIR CROSS COMPLEMENTING 3 (XRCC3), homolog of X-ray repair cross complementing 3 | chr5:23274008-23274922 REVERSE LENGTH=304	305	5e-20	55	156.41	21.5385	28.2051
NRA309ch01g00144.1	389	4432.XP_010267208.1	8.125e-249	768	COG0192@1|root,KOG1506@2759|Eukaryota,37J2J@33090|Viridiplantae,3GE15@35493|Streptophyta	35493|Streptophyta	H	Catalyzes the formation of S-adenosylmethionine from methionine and ATP	-	GO:0000003,GO:0000902,GO:0000904,GO:0003006,GO:0003674,GO:0003824,GO:0004478,GO:0005488,GO:0005507,GO:0005575,GO:0005622,GO:0005623,GO:0005634,GO:0005737,GO:0005829,GO:0005886,GO:0005911,GO:0008150,GO:0009506,GO:0009653,GO:0009826,GO:0009856,GO:0009860,GO:0009932,GO:0009987,GO:0016020,GO:0016043,GO:0016049,GO:0016740,GO:0016765,GO:0022414,GO:0030054,GO:0030154,GO:0032501,GO:0032502,GO:0032989,GO:…	2.5.1.6	ko:K00789	ko00270,ko01100,ko01110,ko01230,map00270,map01100,map01110,map01230	M00034,M00035,M00368,M00609	R00177,R04771	RC00021,RC01211	ko00000,ko00001,ko00002,ko01000	-	-	-	S-AdoMet_synt_C,S-AdoMet_synt_M,S-AdoMet_synt_N	tr|A0A1U8AVF6|A0A1U8AVF6_NELNU S-adenosylmethionine synthase OS=Nelumbo nucifera OX=4432 GN=LOC104604526 PE=3 SV=1	391	1.41e-274	94.6	100.514	94.0874	97.4293	AT2G36880.1 | Symbols: MAT3 | methionine adenosyltransferase 3 | chr2:15479721-15480893 REVERSE LENGTH=390	391	0	90	100.514	89.9743	95.3728
NRA309ch01g00145.1	467	3988.XP_002523707.1	2.302e-185	589	COG2939@1|root,KOG1282@2759|Eukaryota,37J0Z@33090|Viridiplantae,3G9JB@35493|Streptophyta,4JDIY@91835|fabids	35493|Streptophyta	O	Belongs to the peptidase S10 family	-	GO:0003674,GO:0003824,GO:0004180,GO:0004185,GO:0005575,GO:0005622,GO:0005623,GO:0005737,GO:0005773,GO:0006508,GO:0006807,GO:0008150,GO:0008152,GO:0008233,GO:0008236,GO:0008238,GO:0009056,GO:0009057,GO:0009987,GO:0016787,GO:0017171,GO:0019538,GO:0030163,GO:0043170,GO:0043226,GO:0043227,GO:0043229,GO:0043231,GO:0044237,GO:0044238,GO:0044248,GO:0044257,GO:0044260,GO:0044265,GO:0044267,GO:0044424,GO:…	-	ko:K16298	-	-	-	-	ko00000,ko01000,ko01002	-	-	-	Peptidase_S10	tr|B9SCI8|B9SCI8_RICCO Carboxypeptidase OS=Ricinus communis OX=3988 GN=RCOM_0473920 PE=3 SV=1	506	2.46e-202	63.7	108.351	56.3169	71.3062	AT3G45010.1 | Symbols: scpl48 | serine carboxypeptidase-like 48 | chr3:16466328-16468845 FORWARD LENGTH=510	511	0	58	109.422	53.7473	71.3062
NRA309ch01g00146.1	305	3694.POPTR_0009s01210.1	2.993e-162	514	COG2273@1|root,2QQC7@2759|Eukaryota,37K4Z@33090|Viridiplantae,3GA9M@35493|Streptophyta,4JRK9@91835|fabids	35493|Streptophyta	G	Catalyzes xyloglucan endohydrolysis (XEH) and or endotransglycosylation (XET). Cleaves and religates xyloglucan polymers, an essential constituent of the primary cell wall, and thereby participates in cell wall construction of growing tissues	-	GO:0003674,GO:0003824,GO:0004553,GO:0008150,GO:0008152,GO:0009056,GO:0009987,GO:0016787,GO:0016798,GO:0016998,GO:0033946,GO:0043170,GO:0044036,GO:0044237,GO:0044248,GO:0044260,GO:0052736,GO:0071554,GO:0071704	2.4.1.207	ko:K08235	-	-	-	-	ko00000,ko01000	-	-	-	Glyco_hydro_16,XET_C	tr|A9PG67|A9PG67_POPTR Xyloglucan endotransglucosylase/hydrolase OS=Populus trichocarpa OX=3694 GN=POPTR_009G006600 PE=2 SV=1	294	6e-178	80.9	96.3934	76.3934	84.2623	AT2G36870.1 | Symbols: XTH32, AtXTH32 | xyloglucan endotransglucosylase/hydrolase 32 | chr2:15472869-15474630 REVERSE LENGTH=299	300	6e-155	70	98.3607	68.5246	79.3443
NRA309ch01g00147.1	70	No_hits	-	-	-	-	-	-	-	-	-	-	-	-	-	-	-	-	-	-	-	No_hits	-	-	-	-	-	-	No_hits	-	-	-	-	-	-
NRA309ch01g00148.1	205	3694.POPTR_0009s01110.1	4.191e-79	268	KOG1940@1|root,KOG1940@2759|Eukaryota,37JMN@33090|Viridiplantae,3G96H@35493|Streptophyta,4JKEE@91835|fabids	35493|Streptophyta	O	RING finger and CHY zinc finger domain-containing protein	-	GO:0008150,GO:0010119,GO:0050789,GO:0050794,GO:0065007,GO:1902456	2.3.2.27	ko:K10144	ko04115,ko04120,ko05162,map04115,map04120,map05162	-	-	-	ko00000,ko00001,ko01000,ko04121	-	-	-	zf-CHY,zf-RING_2,zf-RING_UBOX,zinc_ribbon_6	tr|A0A8T1Z040|A0A8T1Z040_9BRAS Zinc finger CHY-type superfamily OS=Arabidopsis thaliana x Arabidopsis arenosa OX=1240361 GN=ISN45_Aa06g022520 PE=4 SV=1	260	2.31e-75	65.4	126.829	50.7317	61.4634	AT5G22920.1 | Symbols: CHYR1, AtRZPF34, RZPF34 | RING zinc-finger protein 34, CHY zinc-finger and RING protein 1 | chr5:7665143-7667031 FORWARD LENGTH=291	292	4e-72	65	142.439	50.7317	62.439
NRA309ch01g00149.1	1208	3983.cassava4.1_000443m	0	1367	KOG3692@1|root,KOG3692@2759|Eukaryota,37MJU@33090|Viridiplantae,3GE8U@35493|Streptophyta,4JJXA@91835|fabids	35493|Streptophyta	S	Smg8_Smg9	-	-	-	ko:K18734	-	-	-	-	ko00000,ko03019	-	-	-	Smg8_Smg9	tr|A0A067L663|A0A067L663_JATCU Nonsense-mediated mRNA decay factor SMG8 OS=Jatropha curcas OX=180498 GN=JCGZ_05428 PE=3 SV=1	1209	0	60.5	100.083	60.7616	73.5927	No_hits	-	-	-	-	-	-
NRA309ch01g00150.1	178	3694.POPTR_0009s16470.1	4.644e-25	111	COG2032@1|root,KOG0441@2759|Eukaryota	2759|Eukaryota	P	oxidoreductase activity, acting on superoxide radicals as acceptor	-	-	1.15.1.1	ko:K04565	ko04146,ko04213,ko05014,ko05016,ko05020,map04146,map04213,map05014,map05016,map05020	-	-	-	ko00000,ko00001,ko01000	-	-	-	Sod_Cu	tr|A0A2P2KG56|A0A2P2KG56_RHIMU superoxide dismutase OS=Rhizophora mucronata OX=61149 PE=3 SV=1	253	1.99e-28	47.5	142.135	37.6404	47.191	No_hits	-	-	-	-	-	-
NRA309ch01g00151.1	374	3694.POPTR_0004s22670.1	8.282e-132	430	KOG1721@1|root,KOG1721@2759|Eukaryota,37QAY@33090|Viridiplantae,3GGYA@35493|Streptophyta,4JD17@91835|fabids	35493|Streptophyta	S	Protein SENSITIVE TO PROTON RHIZOTOXICITY	-	GO:0003674,GO:0003700,GO:0005575,GO:0005622,GO:0005623,GO:0005634,GO:0006355,GO:0008150,GO:0009268,GO:0009628,GO:0009889,GO:0010033,GO:0010035,GO:0010038,GO:0010044,GO:0010200,GO:0010243,GO:0010447,GO:0010468,GO:0010556,GO:0019219,GO:0019222,GO:0031323,GO:0031326,GO:0042221,GO:0042493,GO:0043226,GO:0043227,GO:0043229,GO:0043231,GO:0044424,GO:0044464,GO:0050789,GO:0050794,GO:0050896,GO:0051171,GO:…	-	-	-	-	-	-	-	-	-	-	zf-C2H2	tr|U5GGZ9|U5GGZ9_POPTR C2H2-type domain-containing protein OS=Populus trichocarpa OX=3694 GN=POPTR_004G217100 PE=4 SV=1	406	2.2e-142	57.6	108.556	62.8342	78.0749	AT5G22890.1 | Symbols: STOP2 | sensitive to proton rhizotoxicity 2 | chr5:7653541-7654662 REVERSE LENGTH=373	374	3e-112	53	100	47.3262	58.2888
NRA309ch01g00152.1	33	No_hits	-	-	-	-	-	-	-	-	-	-	-	-	-	-	-	-	-	-	-	No_hits	-	-	-	-	-	-	No_hits	-	-	-	-	-	-
NRA309ch01g00153.1	538	3983.cassava4.1_005194m	1.121e-297	918	COG4638@1|root,2QQ8U@2759|Eukaryota,37MEC@33090|Viridiplantae,3GE1K@35493|Streptophyta,4JH2Y@91835|fabids	35493|Streptophyta	P	Pheophorbide A oxygenase	PAO	GO:0000003,GO:0002376,GO:0003006,GO:0003674,GO:0003824,GO:0005488,GO:0005575,GO:0005622,GO:0005623,GO:0005737,GO:0006725,GO:0006778,GO:0006787,GO:0006807,GO:0006950,GO:0006952,GO:0006955,GO:0007275,GO:0008150,GO:0008152,GO:0008219,GO:0009056,GO:0009507,GO:0009526,GO:0009528,GO:0009534,GO:0009536,GO:0009579,GO:0009605,GO:0009607,GO:0009617,GO:0009706,GO:0009791,GO:0009814,GO:0009816,GO:0009908,GO:…	1.14.15.17	ko:K13071	ko00860,ko01110,map00860,map01110	-	R08921	RC03394	ko00000,ko00001,ko01000	-	-	-	PaO,Rieske	tr|A0A2C9W104|A0A2C9W104_MANES Rieske domain-containing protein OS=Manihot esculenta OX=3983 GN=MANES_04G012500 PE=4 SV=1	537	0	80	99.8141	80.855	88.8476	AT3G44880.1 | Symbols: ACD1, LLS1, PAO | PHEOPHORBIDE A OXYGENASE, LETHAL LEAF-SPOT 1 HOMOLOG, ACCELERATED CELL DEATH 1 | chr3:16383858-16386204 FORWARD LENGTH=537	538	0	72	100	73.6059	84.0149
NRA309ch01g00154.1	1102	3983.cassava4.1_000783m	1.744e-312	990	2CMVM@1|root,2QS7V@2759|Eukaryota,37HNG@33090|Viridiplantae,3GGIB@35493|Streptophyta,4JK4U@91835|fabids	35493|Streptophyta	S	TPL-binding domain in jasmonate signalling	-	GO:0000118,GO:0000122,GO:0000228,GO:0000785,GO:0000790,GO:0001085,GO:0001103,GO:0003674,GO:0005488,GO:0005515,GO:0005575,GO:0005622,GO:0005623,GO:0005634,GO:0005654,GO:0005694,GO:0005737,GO:0005813,GO:0005815,GO:0005856,GO:0006355,GO:0006357,GO:0008134,GO:0008150,GO:0009889,GO:0009890,GO:0009892,GO:0009987,GO:0010468,GO:0010556,GO:0010558,GO:0010605,GO:0010629,GO:0015630,GO:0016043,GO:0016581,GO:…	-	-	-	-	-	-	-	-	-	-	Jas,PHD	tr|A0A2C9V1E1|A0A2C9V1E1_MANES PHD-type domain-containing protein OS=Manihot esculenta OX=3983 GN=MANES_11G153000 PE=4 SV=1	1034	0	49	93.8294	49.3648	62.7949	AT2G27980.1 | Symbols: no symbol available | no full name available | chr2:11913950-11919741 REVERSE LENGTH=1072	1073	0	42	97.3684	43.7387	58.7114
NRA309ch01g00155.1	229	3983.cassava4.1_025595m	1.494e-46	175	KOG1744@1|root,KOG1744@2759|Eukaryota,37VT4@33090|Viridiplantae,3GJDJ@35493|Streptophyta,4JPY8@91835|fabids	35493|Streptophyta	B	Belongs to the histone H2B family	-	-	-	ko:K11252	ko05034,ko05203,ko05322,map05034,map05203,map05322	-	-	-	ko00000,ko00001,ko03036,ko04147	-	-	-	Histone	tr|A0A0D2SV40|A0A0D2SV40_GOSRA Histone H2A/H2B/H3 domain-containing protein OS=Gossypium raimondii OX=29730 GN=B456_006G103900 PE=3 SV=1	219	2.43e-40	49.8	95.6332	49.7817	59.8253	AT1G08170.1 | Symbols: HTB8 | | chr1:2562941-2563672 REVERSE LENGTH=243	244	2e-40	67	106.55	25.7642	32.7511
NRA309ch01g00156.1	135	3694.POPTR_0009s00870.1	1.117e-18	90	2D4EX@1|root,2SUX3@2759|Eukaryota,380V3@33090|Viridiplantae	33090|Viridiplantae	S	cyclin-dependent protein kinase inhibitor	-	GO:0005575,GO:0005622,GO:0005623,GO:0005634,GO:0043226,GO:0043227,GO:0043229,GO:0043231,GO:0044424,GO:0044464	-	-	-	-	-	-	-	-	-	-	-	tr|A0A2K1Z0J2|A0A2K1Z0J2_POPTR Uncharacterized protein OS=Populus trichocarpa OX=3694 GN=POPTR_009G003400 PE=4 SV=1	112	1.17e-19	64.2	82.963	38.5185	45.9259	No_hits	-	-	-	-	-	-
NRA309ch01g00157.1	490	4081.Solyc11g066520.1.1	5.539e-221	694	COG2939@1|root,KOG1283@2759|Eukaryota,37KRD@33090|Viridiplantae,3G9DV@35493|Streptophyta,44CHI@71274|asterids	35493|Streptophyta	O	Belongs to the peptidase S10 family	-	GO:0003674,GO:0003824,GO:0004180,GO:0004185,GO:0006508,GO:0006807,GO:0008150,GO:0008152,GO:0008233,GO:0008236,GO:0008238,GO:0009056,GO:0009057,GO:0009987,GO:0016787,GO:0017171,GO:0019538,GO:0030163,GO:0043170,GO:0044237,GO:0044238,GO:0044248,GO:0044257,GO:0044260,GO:0044265,GO:0044267,GO:0051603,GO:0070008,GO:0070011,GO:0071704,GO:0140096,GO:1901564,GO:1901565,GO:1901575	-	ko:K09646	-	-	-	-	ko00000,ko01000,ko01002	-	-	-	Peptidase_S10	tr|A0A2C9VYK2|A0A2C9VYK2_MANES Carboxypeptidase OS=Manihot esculenta OX=3983 GN=MANES_04G011900 PE=3 SV=1	463	5.24e-254	75.1	94.4898	71.4286	79.7959	AT2G27920.1 | Symbols: SCPL51 | serine carboxypeptidase-like 51 | chr2:11885777-11889043 REVERSE LENGTH=461	462	0	61	94.2857	59.5918	73.2653
NRA309ch01g00158.1	433	3988.XP_002523993.1	2.015e-131	432	KOG1339@1|root,KOG1339@2759|Eukaryota,37HJ1@33090|Viridiplantae,3G9V4@35493|Streptophyta,4JS0F@91835|fabids	35493|Streptophyta	O	Belongs to the peptidase A1 family	-	GO:0003674,GO:0003824,GO:0004175,GO:0004190,GO:0005575,GO:0005576,GO:0006508,GO:0006807,GO:0006950,GO:0006952,GO:0008150,GO:0008152,GO:0008233,GO:0009056,GO:0009057,GO:0009605,GO:0009607,GO:0009617,GO:0010310,GO:0010337,GO:0010565,GO:0010817,GO:0016787,GO:0019222,GO:0019538,GO:0030163,GO:0031323,GO:0032350,GO:0042742,GO:0043170,GO:0043207,GO:0044238,GO:0048046,GO:0050789,GO:0050794,GO:0050896,GO:…	3.4.23.25,3.4.23.5	ko:K01379,ko:K01381	ko04071,ko04138,ko04140,ko04142,ko04210,ko04915,ko05152,map04071,map04138,map04140,map04142,map04210,map04915,map05152	-	-	-	ko00000,ko00001,ko01000,ko01002,ko04147	-	-	-	TAXi_C,TAXi_N	tr|A0A067KX75|A0A067KX75_JATCU Peptidase A1 domain-containing protein OS=Jatropha curcas OX=180498 GN=JCGZ_02613 PE=3 SV=1	433	2.38e-146	54.3	100	52.194	66.5127	AT5G33340.1 | Symbols: CDR1 | CONSTITUTIVE DISEASE RESISTANCE 1 | chr5:12594474-12595787 FORWARD LENGTH=437	438	5e-122	49	101.155	47.3441	62.5866
NRA309ch01g00159.1	109	No_hits	-	-	-	-	-	-	-	-	-	-	-	-	-	-	-	-	-	-	-	No_hits	-	-	-	-	-	-	No_hits	-	-	-	-	-	-
NRA309ch01g00160.1	46	No_hits	-	-	-	-	-	-	-	-	-	-	-	-	-	-	-	-	-	-	-	No_hits	-	-	-	-	-	-	No_hits	-	-	-	-	-	-
NRA309ch01g00161.1	150	3988.XP_002533747.1	2.188e-22	102	2APG8@1|root,2RZGQ@2759|Eukaryota,37V29@33090|Viridiplantae,3GIYJ@35493|Streptophyta,4JPW1@91835|fabids	35493|Streptophyta	-	-	-	-	-	ko:K12593	ko03018,map03018	-	-	-	ko00000,ko00001,ko03019	-	-	-	MPP6	tr|A0A836DSC5|A0A836DSC5_9ROSI Scarecrow transcription factor OS=Salix suchowensis OX=1278906 GN=IMY05_009G0023100 PE=4 SV=1	184	2.21e-25	48.2	122.667	54	66	AT5G59460.1 | Symbols: no symbol available | no full name available | chr5:23976968-23978291 REVERSE LENGTH=172	173	2e-19	36	115.333	37.3333	58.6667
NRA309ch01g00162.1	68	3750.XP_008368954.1	7.843e-12	67	KOG1339@1|root,KOG1339@2759|Eukaryota,37HJ1@33090|Viridiplantae,3G9V4@35493|Streptophyta,4JS0F@91835|fabids	35493|Streptophyta	O	Belongs to the peptidase A1 family	-	GO:0003674,GO:0003824,GO:0004175,GO:0004190,GO:0005575,GO:0005576,GO:0006508,GO:0006807,GO:0006950,GO:0006952,GO:0008150,GO:0008152,GO:0008233,GO:0009056,GO:0009057,GO:0009605,GO:0009607,GO:0009617,GO:0010310,GO:0010337,GO:0010565,GO:0010817,GO:0016787,GO:0019222,GO:0019538,GO:0030163,GO:0031323,GO:0032350,GO:0042742,GO:0043170,GO:0043207,GO:0044238,GO:0048046,GO:0050789,GO:0050794,GO:0050896,GO:…	3.4.23.25,3.4.23.5	ko:K01379,ko:K01381	ko04071,ko04138,ko04140,ko04142,ko04210,ko04915,ko05152,map04071,map04138,map04140,map04142,map04210,map04915,map05152	-	-	-	ko00000,ko00001,ko01000,ko01002,ko04147	-	-	-	TAXi_C,TAXi_N	tr|A0A2N9IVT8|A0A2N9IVT8_FAGSY Peptidase A1 domain-containing protein OS=Fagus sylvatica OX=28930 GN=FSB_LOCUS57408 PE=3 SV=1	447	1.48e-11	73.8	657.353	45.5882	51.4706	AT5G33340.1 | Symbols: CDR1 | CONSTITUTIVE DISEASE RESISTANCE 1 | chr5:12594474-12595787 FORWARD LENGTH=437	438	1e-13	55	644.118	38.2353	50
NRA309ch01g00163.1	177	3694.POPTR_0014s10970.1	7.431e-52	188	KOG1339@1|root,KOG1339@2759|Eukaryota,37HJ1@33090|Viridiplantae,3G9V4@35493|Streptophyta,4JS0F@91835|fabids	35493|Streptophyta	O	Belongs to the peptidase A1 family	-	GO:0003674,GO:0003824,GO:0004175,GO:0004190,GO:0005575,GO:0005576,GO:0006508,GO:0006807,GO:0006950,GO:0006952,GO:0008150,GO:0008152,GO:0008233,GO:0009056,GO:0009057,GO:0009605,GO:0009607,GO:0009617,GO:0010310,GO:0010337,GO:0010565,GO:0010817,GO:0016787,GO:0019222,GO:0019538,GO:0030163,GO:0031323,GO:0032350,GO:0042742,GO:0043170,GO:0043207,GO:0044238,GO:0048046,GO:0050789,GO:0050794,GO:0050896,GO:…	3.4.23.25,3.4.23.5	ko:K01379,ko:K01381	ko04071,ko04138,ko04140,ko04142,ko04210,ko04915,ko05152,map04071,map04138,map04140,map04142,map04210,map04915,map05152	-	-	-	ko00000,ko00001,ko01000,ko01002,ko04147	-	-	-	TAXi_C,TAXi_N	tr|B9I9C8|B9I9C8_POPTR Peptidase A1 domain-containing protein OS=Populus trichocarpa OX=3694 GN=POPTR_014G114400 PE=3 SV=1	440	2.32e-53	52.3	248.588	51.9774	67.7966	AT5G33340.1 | Symbols: CDR1 | CONSTITUTIVE DISEASE RESISTANCE 1 | chr5:12594474-12595787 FORWARD LENGTH=437	438	1e-46	52	247.458	53.1073	68.9266
NRA309ch01g00164.1	66	No_hits	-	-	-	-	-	-	-	-	-	-	-	-	-	-	-	-	-	-	-	No_hits	-	-	-	-	-	-	No_hits	-	-	-	-	-	-
NRA309ch01g00165.1	439	3988.XP_002523993.1	1.505e-126	418	KOG1339@1|root,KOG1339@2759|Eukaryota,37HJ1@33090|Viridiplantae,3G9V4@35493|Streptophyta,4JS0F@91835|fabids	35493|Streptophyta	O	Belongs to the peptidase A1 family	-	GO:0003674,GO:0003824,GO:0004175,GO:0004190,GO:0005575,GO:0005576,GO:0006508,GO:0006807,GO:0006950,GO:0006952,GO:0008150,GO:0008152,GO:0008233,GO:0009056,GO:0009057,GO:0009605,GO:0009607,GO:0009617,GO:0010310,GO:0010337,GO:0010565,GO:0010817,GO:0016787,GO:0019222,GO:0019538,GO:0030163,GO:0031323,GO:0032350,GO:0042742,GO:0043170,GO:0043207,GO:0044238,GO:0048046,GO:0050789,GO:0050794,GO:0050896,GO:…	3.4.23.25,3.4.23.5	ko:K01379,ko:K01381	ko04071,ko04138,ko04140,ko04142,ko04210,ko04915,ko05152,map04071,map04138,map04140,map04142,map04210,map04915,map05152	-	-	-	ko00000,ko00001,ko01000,ko01002,ko04147	-	-	-	TAXi_C,TAXi_N	tr|A0A067KX75|A0A067KX75_JATCU Peptidase A1 domain-containing protein OS=Jatropha curcas OX=180498 GN=JCGZ_02613 PE=3 SV=1	433	7.71e-139	49.7	98.6333	49.2027	67.8815	AT5G33340.1 | Symbols: CDR1 | CONSTITUTIVE DISEASE RESISTANCE 1 | chr5:12594474-12595787 FORWARD LENGTH=437	438	1e-128	49	99.7722	46.9248	63.5535
NRA309ch01g00166.1	497	3983.cassava4.1_022740m	1.193e-209	661	KOG2183@1|root,KOG2183@2759|Eukaryota,37Y0V@33090|Viridiplantae,3GFTE@35493|Streptophyta	35493|Streptophyta	O	Serine carboxypeptidase S28	-	-	3.4.16.2	ko:K01285	ko04614,ko04974,map04614,map04974	-	-	-	ko00000,ko00001,ko01000,ko01002	-	-	-	Peptidase_S28	tr|A0A2C9V1Q9|A0A2C9V1Q9_MANES Lysosomal Pro-X carboxypeptidase OS=Manihot esculenta OX=3983 GN=MANES_11G154300 PE=3 SV=1	488	8.59e-228	67.4	98.1891	64.9899	75.6539	AT5G22860.1 | Symbols: no symbol available | no full name available | chr5:7639511-7642945 REVERSE LENGTH=502	503	2e-165	52	101.207	46.2777	63.3803
NRA309ch01g00167.1	124	3641.EOY12965	1.618e-07	57	28USH@1|root,2R1HG@2759|Eukaryota,3837N@33090|Viridiplantae,3GMG6@35493|Streptophyta	35493|Streptophyta	S	Prolamin-like	-	-	-	-	-	-	-	-	-	-	-	-	Prolamin_like	tr|A0A061EXU4|A0A061EXU4_THECC Prolamin-like domain-containing protein OS=Theobroma cacao OX=3641 GN=TCM_024608 PE=4 SV=1	144	5.81e-12	25.2	116.129	25.8065	50	No_hits	-	-	-	-	-	-
NRA309ch01g00168.1	124	3641.EOY12965	5.674e-07	56	28USH@1|root,2R1HG@2759|Eukaryota,3837N@33090|Viridiplantae,3GMG6@35493|Streptophyta	35493|Streptophyta	S	Prolamin-like	-	-	-	-	-	-	-	-	-	-	-	-	Prolamin_like	tr|A0A061EXU4|A0A061EXU4_THECC Prolamin-like domain-containing protein OS=Theobroma cacao OX=3641 GN=TCM_024608 PE=4 SV=1	144	8.18e-12	25.2	116.129	25.8065	50	No_hits	-	-	-	-	-	-
NRA309ch01g00169.1	198	3641.EOY12965	3.02e-06	56	28USH@1|root,2R1HG@2759|Eukaryota,3837N@33090|Viridiplantae,3GMG6@35493|Streptophyta	35493|Streptophyta	S	Prolamin-like	-	-	-	-	-	-	-	-	-	-	-	-	Prolamin_like	No_hits	-	-	-	-	-	-	No_hits	-	-	-	-	-	-
NRA309ch01g00170.1	124	3641.EOY12965	1.618e-07	57	28USH@1|root,2R1HG@2759|Eukaryota,3837N@33090|Viridiplantae,3GMG6@35493|Streptophyta	35493|Streptophyta	S	Prolamin-like	-	-	-	-	-	-	-	-	-	-	-	-	Prolamin_like	tr|A0A061EXU4|A0A061EXU4_THECC Prolamin-like domain-containing protein OS=Theobroma cacao OX=3641 GN=TCM_024608 PE=4 SV=1	144	5.81e-12	25.2	116.129	25.8065	50	No_hits	-	-	-	-	-	-
NRA309ch01g00171.1	124	3641.EOY12965	1.618e-07	57	28USH@1|root,2R1HG@2759|Eukaryota,3837N@33090|Viridiplantae,3GMG6@35493|Streptophyta	35493|Streptophyta	S	Prolamin-like	-	-	-	-	-	-	-	-	-	-	-	-	Prolamin_like	tr|A0A061EXU4|A0A061EXU4_THECC Prolamin-like domain-containing protein OS=Theobroma cacao OX=3641 GN=TCM_024608 PE=4 SV=1	144	5.81e-12	25.2	116.129	25.8065	50	No_hits	-	-	-	-	-	-
NRA309ch01g00172.1	124	3641.EOY12965	1.618e-07	57	28USH@1|root,2R1HG@2759|Eukaryota,3837N@33090|Viridiplantae,3GMG6@35493|Streptophyta	35493|Streptophyta	S	Prolamin-like	-	-	-	-	-	-	-	-	-	-	-	-	Prolamin_like	tr|A0A061EXU4|A0A061EXU4_THECC Prolamin-like domain-containing protein OS=Theobroma cacao OX=3641 GN=TCM_024608 PE=4 SV=1	144	5.81e-12	25.2	116.129	25.8065	50	No_hits	-	-	-	-	-	-
NRA309ch01g00173.1	124	3641.EOY12965	1.618e-07	57	28USH@1|root,2R1HG@2759|Eukaryota,3837N@33090|Viridiplantae,3GMG6@35493|Streptophyta	35493|Streptophyta	S	Prolamin-like	-	-	-	-	-	-	-	-	-	-	-	-	Prolamin_like	tr|A0A061EXU4|A0A061EXU4_THECC Prolamin-like domain-containing protein OS=Theobroma cacao OX=3641 GN=TCM_024608 PE=4 SV=1	144	5.81e-12	25.2	116.129	25.8065	50	No_hits	-	-	-	-	-	-
NRA309ch01g00174.1	124	3649.evm.model.supercontig_34.128	6.998e-09	61	28USH@1|root,2R1HG@2759|Eukaryota,3837N@33090|Viridiplantae,3GMG6@35493|Streptophyta,3I1G3@3699|Brassicales	35493|Streptophyta	S	Prolamin-like	-	-	-	-	-	-	-	-	-	-	-	-	Prolamin_like	tr|A0A218XZ09|A0A218XZ09_PUNGR Prolamin-like domain-containing protein OS=Punica granatum OX=22663 GN=CDL15_Pgr012513 PE=4 SV=1	131	4.33e-12	32.2	105.645	30.6452	47.5806	No_hits	-	-	-	-	-	-
NRA309ch01g00175.1	124	3641.EOY09207	4.565e-11	68	2CQKX@1|root,2R54Q@2759|Eukaryota,38AWC@33090|Viridiplantae,3GMKK@35493|Streptophyta	35493|Streptophyta	S	Encoded by	-	-	-	-	-	-	-	-	-	-	-	-	Prolamin_like	tr|A0A061EXU4|A0A061EXU4_THECC Prolamin-like domain-containing protein OS=Theobroma cacao OX=3641 GN=TCM_024608 PE=4 SV=1	144	8.18e-12	25.2	116.129	25.8065	50	No_hits	-	-	-	-	-	-
NRA309ch01g00176.1	124	3641.EOY12965	1.182e-07	58	28USH@1|root,2R1HG@2759|Eukaryota,3837N@33090|Viridiplantae,3GMG6@35493|Streptophyta	35493|Streptophyta	S	Prolamin-like	-	-	-	-	-	-	-	-	-	-	-	-	Prolamin_like	tr|A0A061EXU4|A0A061EXU4_THECC Prolamin-like domain-containing protein OS=Theobroma cacao OX=3641 GN=TCM_024608 PE=4 SV=1	144	4.12e-12	25.2	116.129	25.8065	50.8065	No_hits	-	-	-	-	-	-
NRA309ch01g00177.1	124	3649.evm.model.supercontig_34.128	6.998e-09	61	28USH@1|root,2R1HG@2759|Eukaryota,3837N@33090|Viridiplantae,3GMG6@35493|Streptophyta,3I1G3@3699|Brassicales	35493|Streptophyta	S	Prolamin-like	-	-	-	-	-	-	-	-	-	-	-	-	Prolamin_like	tr|A0A061EXU4|A0A061EXU4_THECC Prolamin-like domain-containing protein OS=Theobroma cacao OX=3641 GN=TCM_024608 PE=4 SV=1	144	5.81e-12	25.2	116.129	25.8065	49.1935	No_hits	-	-	-	-	-	-
NRA309ch01g00178.1	124	3649.evm.model.supercontig_34.128	6.998e-09	61	28USH@1|root,2R1HG@2759|Eukaryota,3837N@33090|Viridiplantae,3GMG6@35493|Streptophyta,3I1G3@3699|Brassicales	35493|Streptophyta	S	Prolamin-like	-	-	-	-	-	-	-	-	-	-	-	-	Prolamin_like	tr|A0A061EXU4|A0A061EXU4_THECC Prolamin-like domain-containing protein OS=Theobroma cacao OX=3641 GN=TCM_024608 PE=4 SV=1	144	5.81e-12	25.2	116.129	25.8065	49.1935	No_hits	-	-	-	-	-	-
NRA309ch01g00179.1	124	3649.evm.model.supercontig_34.128	6.998e-09	61	28USH@1|root,2R1HG@2759|Eukaryota,3837N@33090|Viridiplantae,3GMG6@35493|Streptophyta,3I1G3@3699|Brassicales	35493|Streptophyta	S	Prolamin-like	-	-	-	-	-	-	-	-	-	-	-	-	Prolamin_like	tr|A0A061EXU4|A0A061EXU4_THECC Prolamin-like domain-containing protein OS=Theobroma cacao OX=3641 GN=TCM_024608 PE=4 SV=1	144	5.81e-12	25.2	116.129	25.8065	49.1935	No_hits	-	-	-	-	-	-
NRA309ch01g00180.1	124	3649.evm.model.supercontig_34.128	6.998e-09	61	28USH@1|root,2R1HG@2759|Eukaryota,3837N@33090|Viridiplantae,3GMG6@35493|Streptophyta,3I1G3@3699|Brassicales	35493|Streptophyta	S	Prolamin-like	-	-	-	-	-	-	-	-	-	-	-	-	Prolamin_like	tr|A0A218XZ09|A0A218XZ09_PUNGR Prolamin-like domain-containing protein OS=Punica granatum OX=22663 GN=CDL15_Pgr012513 PE=4 SV=1	131	4.33e-12	32.2	105.645	30.6452	47.5806	No_hits	-	-	-	-	-	-
NRA309ch01g00181.1	124	3641.EOY12965	1.618e-07	57	28USH@1|root,2R1HG@2759|Eukaryota,3837N@33090|Viridiplantae,3GMG6@35493|Streptophyta	35493|Streptophyta	S	Prolamin-like	-	-	-	-	-	-	-	-	-	-	-	-	Prolamin_like	tr|A0A061EXU4|A0A061EXU4_THECC Prolamin-like domain-containing protein OS=Theobroma cacao OX=3641 GN=TCM_024608 PE=4 SV=1	144	5.81e-12	25.2	116.129	25.8065	50	No_hits	-	-	-	-	-	-
NRA309ch01g00182.1	58	No_hits	-	-	-	-	-	-	-	-	-	-	-	-	-	-	-	-	-	-	-	No_hits	-	-	-	-	-	-	No_hits	-	-	-	-	-	-
NRA309ch01g00183.1	124	3641.EOY12965	1.618e-07	57	28USH@1|root,2R1HG@2759|Eukaryota,3837N@33090|Viridiplantae,3GMG6@35493|Streptophyta	35493|Streptophyta	S	Prolamin-like	-	-	-	-	-	-	-	-	-	-	-	-	Prolamin_like	tr|A0A061EXU4|A0A061EXU4_THECC Prolamin-like domain-containing protein OS=Theobroma cacao OX=3641 GN=TCM_024608 PE=4 SV=1	144	5.81e-12	25.2	116.129	25.8065	50	No_hits	-	-	-	-	-	-
NRA309ch01g00184.1	58	No_hits	-	-	-	-	-	-	-	-	-	-	-	-	-	-	-	-	-	-	-	No_hits	-	-	-	-	-	-	No_hits	-	-	-	-	-	-
NRA309ch01g00185.1	82	3641.EOY12965	8.045e-08	56	28USH@1|root,2R1HG@2759|Eukaryota,3837N@33090|Viridiplantae,3GMG6@35493|Streptophyta	35493|Streptophyta	S	Prolamin-like	-	-	-	-	-	-	-	-	-	-	-	-	Prolamin_like	No_hits	-	-	-	-	-	-	AT4G08025.1 | Symbols: no symbol available | no full name available | chr4:4846879-4847226 FORWARD LENGTH=115	116	9e-11	33	141.463	28.0488	42.6829
NRA309ch01g00186.1	82	3641.EOY12965	8.045e-08	56	28USH@1|root,2R1HG@2759|Eukaryota,3837N@33090|Viridiplantae,3GMG6@35493|Streptophyta	35493|Streptophyta	S	Prolamin-like	-	-	-	-	-	-	-	-	-	-	-	-	Prolamin_like	No_hits	-	-	-	-	-	-	AT4G08025.1 | Symbols: no symbol available | no full name available | chr4:4846879-4847226 FORWARD LENGTH=115	116	9e-11	33	141.463	28.0488	42.6829
NRA309ch01g00187.1	82	3641.EOY12965	8.045e-08	56	28USH@1|root,2R1HG@2759|Eukaryota,3837N@33090|Viridiplantae,3GMG6@35493|Streptophyta	35493|Streptophyta	S	Prolamin-like	-	-	-	-	-	-	-	-	-	-	-	-	Prolamin_like	No_hits	-	-	-	-	-	-	AT4G08025.1 | Symbols: no symbol available | no full name available | chr4:4846879-4847226 FORWARD LENGTH=115	116	1e-10	33	141.463	28.0488	42.6829
NRA309ch01g00188.1	124	3641.EOY12965	1.618e-07	57	28USH@1|root,2R1HG@2759|Eukaryota,3837N@33090|Viridiplantae,3GMG6@35493|Streptophyta	35493|Streptophyta	S	Prolamin-like	-	-	-	-	-	-	-	-	-	-	-	-	Prolamin_like	tr|A0A061EXU4|A0A061EXU4_THECC Prolamin-like domain-containing protein OS=Theobroma cacao OX=3641 GN=TCM_024608 PE=4 SV=1	144	5.81e-12	25.2	116.129	25.8065	50	No_hits	-	-	-	-	-	-
NRA309ch01g00189.1	124	3641.EOY12965	1.618e-07	57	28USH@1|root,2R1HG@2759|Eukaryota,3837N@33090|Viridiplantae,3GMG6@35493|Streptophyta	35493|Streptophyta	S	Prolamin-like	-	-	-	-	-	-	-	-	-	-	-	-	Prolamin_like	tr|A0A061EXU4|A0A061EXU4_THECC Prolamin-like domain-containing protein OS=Theobroma cacao OX=3641 GN=TCM_024608 PE=4 SV=1	144	5.81e-12	25.2	116.129	25.8065	50	No_hits	-	-	-	-	-	-
NRA309ch01g00190.1	124	3641.EOY12965	1.618e-07	57	28USH@1|root,2R1HG@2759|Eukaryota,3837N@33090|Viridiplantae,3GMG6@35493|Streptophyta	35493|Streptophyta	S	Prolamin-like	-	-	-	-	-	-	-	-	-	-	-	-	Prolamin_like	tr|A0A061EXU4|A0A061EXU4_THECC Prolamin-like domain-containing protein OS=Theobroma cacao OX=3641 GN=TCM_024608 PE=4 SV=1	144	5.81e-12	25.2	116.129	25.8065	50	No_hits	-	-	-	-	-	-
NRA309ch01g00191.1	124	3641.EOY12965	1.618e-07	57	28USH@1|root,2R1HG@2759|Eukaryota,3837N@33090|Viridiplantae,3GMG6@35493|Streptophyta	35493|Streptophyta	S	Prolamin-like	-	-	-	-	-	-	-	-	-	-	-	-	Prolamin_like	tr|A0A061EXU4|A0A061EXU4_THECC Prolamin-like domain-containing protein OS=Theobroma cacao OX=3641 GN=TCM_024608 PE=4 SV=1	144	5.81e-12	25.2	116.129	25.8065	50	No_hits	-	-	-	-	-	-
NRA309ch01g00192.1	124	3641.EOY12965	1.618e-07	57	28USH@1|root,2R1HG@2759|Eukaryota,3837N@33090|Viridiplantae,3GMG6@35493|Streptophyta	35493|Streptophyta	S	Prolamin-like	-	-	-	-	-	-	-	-	-	-	-	-	Prolamin_like	tr|A0A061EXU4|A0A061EXU4_THECC Prolamin-like domain-containing protein OS=Theobroma cacao OX=3641 GN=TCM_024608 PE=4 SV=1	144	5.81e-12	25.2	116.129	25.8065	50	No_hits	-	-	-	-	-	-
NRA309ch01g00193.1	124	3641.EOY09207	4.565e-11	68	2CQKX@1|root,2R54Q@2759|Eukaryota,38AWC@33090|Viridiplantae,3GMKK@35493|Streptophyta	35493|Streptophyta	S	Encoded by	-	-	-	-	-	-	-	-	-	-	-	-	Prolamin_like	tr|A0A061EXU4|A0A061EXU4_THECC Prolamin-like domain-containing protein OS=Theobroma cacao OX=3641 GN=TCM_024608 PE=4 SV=1	144	8.18e-12	25.2	116.129	25.8065	50	No_hits	-	-	-	-	-	-
NRA309ch01g00194.1	124	3641.EOY09207	4.565e-11	68	2CQKX@1|root,2R54Q@2759|Eukaryota,38AWC@33090|Viridiplantae,3GMKK@35493|Streptophyta	35493|Streptophyta	S	Encoded by	-	-	-	-	-	-	-	-	-	-	-	-	Prolamin_like	tr|A0A061EXU4|A0A061EXU4_THECC Prolamin-like domain-containing protein OS=Theobroma cacao OX=3641 GN=TCM_024608 PE=4 SV=1	144	8.18e-12	25.2	116.129	25.8065	50	No_hits	-	-	-	-	-	-
NRA309ch01g00195.1	124	3641.EOY12965	1.618e-07	57	28USH@1|root,2R1HG@2759|Eukaryota,3837N@33090|Viridiplantae,3GMG6@35493|Streptophyta	35493|Streptophyta	S	Prolamin-like	-	-	-	-	-	-	-	-	-	-	-	-	Prolamin_like	tr|A0A061EXU4|A0A061EXU4_THECC Prolamin-like domain-containing protein OS=Theobroma cacao OX=3641 GN=TCM_024608 PE=4 SV=1	144	5.81e-12	25.2	116.129	25.8065	50	No_hits	-	-	-	-	-	-
NRA309ch01g00196.1	124	3649.evm.model.supercontig_34.128	6.998e-09	61	28USH@1|root,2R1HG@2759|Eukaryota,3837N@33090|Viridiplantae,3GMG6@35493|Streptophyta,3I1G3@3699|Brassicales	35493|Streptophyta	S	Prolamin-like	-	-	-	-	-	-	-	-	-	-	-	-	Prolamin_like	tr|A0A061EXU4|A0A061EXU4_THECC Prolamin-like domain-containing protein OS=Theobroma cacao OX=3641 GN=TCM_024608 PE=4 SV=1	144	5.81e-12	25.2	116.129	25.8065	49.1935	No_hits	-	-	-	-	-	-
NRA309ch01g00197.1	124	3641.EOY12965	1.618e-07	57	28USH@1|root,2R1HG@2759|Eukaryota,3837N@33090|Viridiplantae,3GMG6@35493|Streptophyta	35493|Streptophyta	S	Prolamin-like	-	-	-	-	-	-	-	-	-	-	-	-	Prolamin_like	tr|A0A061EXU4|A0A061EXU4_THECC Prolamin-like domain-containing protein OS=Theobroma cacao OX=3641 GN=TCM_024608 PE=4 SV=1	144	5.81e-12	25.2	116.129	25.8065	50	No_hits	-	-	-	-	-	-
NRA309ch01g00198.1	124	3641.EOY12965	1.618e-07	57	28USH@1|root,2R1HG@2759|Eukaryota,3837N@33090|Viridiplantae,3GMG6@35493|Streptophyta	35493|Streptophyta	S	Prolamin-like	-	-	-	-	-	-	-	-	-	-	-	-	Prolamin_like	tr|A0A061EXU4|A0A061EXU4_THECC Prolamin-like domain-containing protein OS=Theobroma cacao OX=3641 GN=TCM_024608 PE=4 SV=1	144	5.81e-12	25.2	116.129	25.8065	50	No_hits	-	-	-	-	-	-
NRA309ch01g00199.1	124	3641.EOY12965	1.618e-07	57	28USH@1|root,2R1HG@2759|Eukaryota,3837N@33090|Viridiplantae,3GMG6@35493|Streptophyta	35493|Streptophyta	S	Prolamin-like	-	-	-	-	-	-	-	-	-	-	-	-	Prolamin_like	tr|A0A061EXU4|A0A061EXU4_THECC Prolamin-like domain-containing protein OS=Theobroma cacao OX=3641 GN=TCM_024608 PE=4 SV=1	144	5.81e-12	25.2	116.129	25.8065	50	No_hits	-	-	-	-	-	-
NRA309ch01g00200.1	124	3641.EOY12965	1.618e-07	57	28USH@1|root,2R1HG@2759|Eukaryota,3837N@33090|Viridiplantae,3GMG6@35493|Streptophyta	35493|Streptophyta	S	Prolamin-like	-	-	-	-	-	-	-	-	-	-	-	-	Prolamin_like	tr|A0A061EXU4|A0A061EXU4_THECC Prolamin-like domain-containing protein OS=Theobroma cacao OX=3641 GN=TCM_024608 PE=4 SV=1	144	5.81e-12	25.2	116.129	25.8065	50	No_hits	-	-	-	-	-	-
NRA309ch01g00201.1	124	3641.EOY12965	1.618e-07	57	28USH@1|root,2R1HG@2759|Eukaryota,3837N@33090|Viridiplantae,3GMG6@35493|Streptophyta	35493|Streptophyta	S	Prolamin-like	-	-	-	-	-	-	-	-	-	-	-	-	Prolamin_like	tr|A0A061EXU4|A0A061EXU4_THECC Prolamin-like domain-containing protein OS=Theobroma cacao OX=3641 GN=TCM_024608 PE=4 SV=1	144	5.81e-12	25.2	116.129	25.8065	50	No_hits	-	-	-	-	-	-
NRA309ch01g00202.1	124	3641.EOY12965	1.182e-07	58	28USH@1|root,2R1HG@2759|Eukaryota,3837N@33090|Viridiplantae,3GMG6@35493|Streptophyta	35493|Streptophyta	S	Prolamin-like	-	-	-	-	-	-	-	-	-	-	-	-	Prolamin_like	tr|A0A061EXU4|A0A061EXU4_THECC Prolamin-like domain-containing protein OS=Theobroma cacao OX=3641 GN=TCM_024608 PE=4 SV=1	144	4.12e-12	25.2	116.129	25.8065	50.8065	No_hits	-	-	-	-	-	-
NRA309ch01g00203.1	124	3649.evm.model.supercontig_34.128	6.998e-09	61	28USH@1|root,2R1HG@2759|Eukaryota,3837N@33090|Viridiplantae,3GMG6@35493|Streptophyta,3I1G3@3699|Brassicales	35493|Streptophyta	S	Prolamin-like	-	-	-	-	-	-	-	-	-	-	-	-	Prolamin_like	tr|A0A061EXU4|A0A061EXU4_THECC Prolamin-like domain-containing protein OS=Theobroma cacao OX=3641 GN=TCM_024608 PE=4 SV=1	144	5.81e-12	25.2	116.129	25.8065	49.1935	No_hits	-	-	-	-	-	-
NRA309ch01g00204.1	124	3641.EOY12965	1.618e-07	57	28USH@1|root,2R1HG@2759|Eukaryota,3837N@33090|Viridiplantae,3GMG6@35493|Streptophyta	35493|Streptophyta	S	Prolamin-like	-	-	-	-	-	-	-	-	-	-	-	-	Prolamin_like	tr|A0A061EXU4|A0A061EXU4_THECC Prolamin-like domain-containing protein OS=Theobroma cacao OX=3641 GN=TCM_024608 PE=4 SV=1	144	5.81e-12	25.2	116.129	25.8065	50	No_hits	-	-	-	-	-	-
NRA309ch01g00205.1	124	3641.EOY12965	1.618e-07	57	28USH@1|root,2R1HG@2759|Eukaryota,3837N@33090|Viridiplantae,3GMG6@35493|Streptophyta	35493|Streptophyta	S	Prolamin-like	-	-	-	-	-	-	-	-	-	-	-	-	Prolamin_like	tr|A0A061EXU4|A0A061EXU4_THECC Prolamin-like domain-containing protein OS=Theobroma cacao OX=3641 GN=TCM_024608 PE=4 SV=1	144	5.81e-12	25.2	116.129	25.8065	50	No_hits	-	-	-	-	-	-
NRA309ch01g00206.1	124	3641.EOY12965	1.618e-07	57	28USH@1|root,2R1HG@2759|Eukaryota,3837N@33090|Viridiplantae,3GMG6@35493|Streptophyta	35493|Streptophyta	S	Prolamin-like	-	-	-	-	-	-	-	-	-	-	-	-	Prolamin_like	tr|A0A061EXU4|A0A061EXU4_THECC Prolamin-like domain-containing protein OS=Theobroma cacao OX=3641 GN=TCM_024608 PE=4 SV=1	144	5.81e-12	25.2	116.129	25.8065	50	No_hits	-	-	-	-	-	-
NRA309ch01g00207.1	124	3641.EOY12965	4.147e-07	56	28USH@1|root,2R1HG@2759|Eukaryota,3837N@33090|Viridiplantae,3GMG6@35493|Streptophyta	35493|Streptophyta	S	Prolamin-like	-	-	-	-	-	-	-	-	-	-	-	-	Prolamin_like	tr|A0A1R3KG06|A0A1R3KG06_COCAP Prolamin-like domain-containing protein OS=Corchorus capsularis OX=210143 GN=CCACVL1_01754 PE=4 SV=1	141	1.08e-11	31.8	113.71	21.7742	35.4839	No_hits	-	-	-	-	-	-
NRA309ch01g00208.1	124	3641.EOY12965	1.618e-07	57	28USH@1|root,2R1HG@2759|Eukaryota,3837N@33090|Viridiplantae,3GMG6@35493|Streptophyta	35493|Streptophyta	S	Prolamin-like	-	-	-	-	-	-	-	-	-	-	-	-	Prolamin_like	tr|A0A6P5SRT7|A0A6P5SRT7_PRUAV LOW QUALITY PROTEIN: protein DOWN-REGULATED IN DIF1 11-like OS=Prunus avium OX=42229 GN=LOC110760846 PE=4 SV=1	120	6.66e-12	34.5	96.7742	23.3871	37.9032	No_hits	-	-	-	-	-	-
NRA309ch01g00209.1	124	3641.EOY12965	1.618e-07	57	28USH@1|root,2R1HG@2759|Eukaryota,3837N@33090|Viridiplantae,3GMG6@35493|Streptophyta	35493|Streptophyta	S	Prolamin-like	-	-	-	-	-	-	-	-	-	-	-	-	Prolamin_like	tr|A0A6P5SRT7|A0A6P5SRT7_PRUAV LOW QUALITY PROTEIN: protein DOWN-REGULATED IN DIF1 11-like OS=Prunus avium OX=42229 GN=LOC110760846 PE=4 SV=1	120	6.66e-12	34.5	96.7742	23.3871	37.9032	No_hits	-	-	-	-	-	-
NRA309ch01g00210.1	124	3641.EOY09207	6.998e-09	61	2CQKX@1|root,2R54Q@2759|Eukaryota,38AWC@33090|Viridiplantae,3GMKK@35493|Streptophyta	35493|Streptophyta	S	Encoded by	-	-	-	-	-	-	-	-	-	-	-	-	Prolamin_like	tr|A0A218XZ09|A0A218XZ09_PUNGR Prolamin-like domain-containing protein OS=Punica granatum OX=22663 GN=CDL15_Pgr012513 PE=4 SV=1	131	8.62e-12	34.3	105.645	27.4194	43.5484	No_hits	-	-	-	-	-	-
NRA309ch01g00211.1	124	3649.evm.model.supercontig_34.128	5.111e-09	62	28USH@1|root,2R1HG@2759|Eukaryota,3837N@33090|Viridiplantae,3GMG6@35493|Streptophyta,3I1G3@3699|Brassicales	35493|Streptophyta	S	Prolamin-like	-	-	-	-	-	-	-	-	-	-	-	-	Prolamin_like	tr|A0A1R3KG06|A0A1R3KG06_COCAP Prolamin-like domain-containing protein OS=Corchorus capsularis OX=210143 GN=CCACVL1_01754 PE=4 SV=1	141	2.74e-12	31.8	113.71	21.7742	36.2903	No_hits	-	-	-	-	-	-
NRA309ch01g00212.1	135	3983.cassava4.1_029700m	1.44e-65	225	2BDQ3@1|root,2S134@2759|Eukaryota,37VDT@33090|Viridiplantae,3GJFR@35493|Streptophyta,4JQ18@91835|fabids	35493|Streptophyta	S	RecQ-mediated genome instability protein 2	-	-	-	ko:K15365	ko03460,map03460	M00414	-	-	ko00000,ko00001,ko00002,ko03400	-	-	-	RMI2	tr|A0A2C9VYI8|A0A2C9VYI8_MANES RecQ-mediated genome instability protein 2 OS=Manihot esculenta OX=3983 GN=MANES_04G010800 PE=4 SV=1	134	4.1e-72	79.3	99.2593	79.2593	88.1481	AT1G08390.1 | Symbols: RMI2 | | chr1:2642220-2643103 FORWARD LENGTH=137	138	3e-61	65	102.222	65.9259	82.963
NRA309ch01g00213.1	404	71139.XP_010045271.1	3.373e-220	687	COG0451@1|root,KOG1429@2759|Eukaryota,37PXX@33090|Viridiplantae,3GDPQ@35493|Streptophyta	35493|Streptophyta	GM	UDP-D-apiose UDP-D-xylose synthase	AXS2	GO:0000166,GO:0003674,GO:0003824,GO:0005488,GO:0005575,GO:0005576,GO:0005622,GO:0005623,GO:0005737,GO:0005829,GO:0006139,GO:0006725,GO:0006807,GO:0008150,GO:0008152,GO:0009058,GO:0009225,GO:0009226,GO:0009987,GO:0016829,GO:0016830,GO:0016831,GO:0018130,GO:0019438,GO:0034641,GO:0034654,GO:0036094,GO:0044237,GO:0044238,GO:0044249,GO:0044271,GO:0044281,GO:0044424,GO:0044444,GO:0044464,GO:0046483,GO:…	-	ko:K12449	ko00520,ko01100,map00520,map01100	-	R01384,R01386	RC00508,RC01811	ko00000,ko00001	-	-	-	Epimerase	tr|Q6JJ41|Q6JJ41_IPOTF Putative dihydroflavonol reductase OS=Ipomoea trifida OX=35884 PE=4 SV=1	407	9.2e-249	84	100.743	84.1584	90.3465	AT1G08200.1 | Symbols: AXS2 | UDP-D-apiose/UDP-D-xylose synthase 2 | chr1:2574259-2576609 REVERSE LENGTH=389	390	0	91	96.5347	78.4653	83.4158
NRA309ch01g00214.1	626	3983.cassava4.1_003609m	5.77e-321	990	28KUG@1|root,2QTAS@2759|Eukaryota,37QMU@33090|Viridiplantae,3GAYM@35493|Streptophyta,4JSGH@91835|fabids	35493|Streptophyta	S	Belongs to the NPH3 family	-	-	-	-	-	-	-	-	-	-	-	-	BTB,NPH3	tr|A0A067KRA1|A0A067KRA1_JATCU NPH3 domain-containing protein OS=Jatropha curcas OX=180498 GN=JCGZ_11237 PE=3 SV=1	629	0	75.8	100.479	76.1981	87.2204	AT3G44820.1 | Symbols: no symbol available | no full name available | chr3:16361864-16364411 REVERSE LENGTH=651	652	0	62	104.153	65.1757	81.7891
NRA309ch01g00215.1	1765	3694.POPTR_0004s20090.1	0	1842	KOG1473@1|root,KOG1473@2759|Eukaryota,37HQH@33090|Viridiplantae,3G87E@35493|Streptophyta,4JN29@91835|fabids	35493|Streptophyta	BK	WSTF, HB1, Itc1p, MBD9 motif 1	-	GO:0000122,GO:0000228,GO:0000785,GO:0000790,GO:0003674,GO:0003676,GO:0003677,GO:0005488,GO:0005515,GO:0005575,GO:0005622,GO:0005623,GO:0005634,GO:0005654,GO:0005694,GO:0005737,GO:0006139,GO:0006325,GO:0006338,GO:0006351,GO:0006355,GO:0006357,GO:0006725,GO:0006807,GO:0006996,GO:0007154,GO:0007165,GO:0007275,GO:0007399,GO:0007417,GO:0007420,GO:0008134,GO:0008150,GO:0008152,GO:0009058,GO:0009059,GO:…	-	-	-	-	-	-	-	-	-	-	DDT,PHD,WHIM1	tr|A0A2C9W0R4|A0A2C9W0R4_MANES PHD-type domain-containing protein OS=Manihot esculenta OX=3983 GN=MANES_04G010300 PE=4 SV=1	1693	0	55.8	95.9207	56.4873	69.8017	AT5G22760.1 | Symbols: DDP2 | DDT-PHD PROTEIN2 | chr5:7571635-7577662 FORWARD LENGTH=1566	1567	0	45	88.7819	26.8555	34.5609
NRA309ch01g00216.1	98	3694.POPTR_0009s15210.1	1.486e-10	65	2ECW6@1|root,2SINA@2759|Eukaryota,37ZDT@33090|Viridiplantae,3GMZH@35493|Streptophyta,4JTI6@91835|fabids	35493|Streptophyta	S	Domain of unknown function (DUF296)	-	-	-	-	-	-	-	-	-	-	-	-	AT_hook,DUF296	tr|A0A8J4VS46|A0A8J4VS46_9ROSI AT-hook motif nuclear-localized protein OS=Castanea mollissima OX=60419 GN=CMV_008363 PE=4 SV=1	344	3.91e-11	55.7	351.02	34.6939	45.9184	AT4G12080.1 | Symbols: AHL1, ATAHL1 | AT-hook motif nuclear-localized protein 1 | chr4:7239466-7241246 FORWARD LENGTH=356	357	2e-13	51	364.286	38.7755	51.0204
NRA309ch01g00217.1	343	3694.POPTR_0004s20060.1	1.569e-40	163	2ECW6@1|root,2SINA@2759|Eukaryota,37ZDT@33090|Viridiplantae,3GMZH@35493|Streptophyta,4JTI6@91835|fabids	35493|Streptophyta	S	Domain of unknown function (DUF296)	-	-	-	-	-	-	-	-	-	-	-	-	AT_hook,DUF296	tr|A0A835JRQ7|A0A835JRQ7_9ROSI AT-hook motif nuclear-localized protein OS=Salix dunnii OX=1413687 GN=SADUNF_Sadunf09G0121800 PE=4 SV=1	368	2.8e-42	42.2	107.289	31.4869	44.0233	AT2G45850.1 | Symbols: AHL9 | AT-hook motif nuclear localized protein 9 | chr2:18871901-18873457 REVERSE LENGTH=348	349	4e-34	40	101.749	23.6152	36.1516
NRA309ch01g00218.1	128	No_hits	-	-	-	-	-	-	-	-	-	-	-	-	-	-	-	-	-	-	-	No_hits	-	-	-	-	-	-	No_hits	-	-	-	-	-	-
NRA309ch01g00219.1	291	3983.cassava4.1_013167m	1.206e-77	269	28NWX@1|root,2QVH6@2759|Eukaryota,37N0U@33090|Viridiplantae,3G951@35493|Streptophyta,4JP1U@91835|fabids	35493|Streptophyta	K	histone deacetylase	-	GO:0000003,GO:0003002,GO:0003006,GO:0003674,GO:0003824,GO:0004407,GO:0005575,GO:0005622,GO:0005623,GO:0005634,GO:0005730,GO:0006325,GO:0006464,GO:0006476,GO:0006807,GO:0006996,GO:0007275,GO:0007389,GO:0008150,GO:0008152,GO:0009292,GO:0009294,GO:0009791,GO:0009798,GO:0009943,GO:0009944,GO:0009955,GO:0009987,GO:0010154,GO:0010162,GO:0010431,GO:0016043,GO:0016569,GO:0016570,GO:0016575,GO:0016787,GO:…	-	ko:K11276	-	-	-	-	ko00000,ko03036	-	-	-	-	tr|A0A2C9VYG4|A0A2C9VYG4_MANES C2H2-type domain-containing protein OS=Manihot esculenta OX=3983 GN=MANES_04G009200 PE=3 SV=1	299	1.85e-70	58.5	102.749	60.1375	70.7904	AT5G22650.1 | Symbols: HD2, HDT02, HDA4, HD2B, ATHD2B, HDT2, ATHD2 | histone deacetylase 2B, ARABIDOPSIS HISTONE DEACETYLASE 2, HISTONE DEACETYLASE 2 | chr5:7534120-7536054 FORWARD LENGTH=306	307	6e-47	47	105.498	48.4536	60.8247
NRA309ch01g00220.1	204	3983.cassava4.1_016547m	1.679e-70	243	KOG4197@1|root,KOG4197@2759|Eukaryota,37VU6@33090|Viridiplantae,3GINT@35493|Streptophyta,4JQ37@91835|fabids	35493|Streptophyta	S	endonuclease activity	-	-	-	-	-	-	-	-	-	-	-	-	-	tr|A0A6A6N8H4|A0A6A6N8H4_HEVBR Uncharacterized protein OS=Hevea brasiliensis OX=3981 GN=GH714_001449 PE=4 SV=1	202	7.16e-78	65.9	99.0196	66.1765	78.4314	AT2G27830.1 | Symbols: no symbol available | no full name available | chr2:11860734-11861306 FORWARD LENGTH=190	191	2e-60	55	93.6275	53.9216	65.1961
NRA309ch01g00221.1	265	3983.cassava4.1_012922m	6.673e-89	300	28PFB@1|root,2QW3A@2759|Eukaryota,37TAM@33090|Viridiplantae,3G9M9@35493|Streptophyta,4JDNJ@91835|fabids	35493|Streptophyta	-	-	-	-	-	-	-	-	-	-	-	-	-	-	-	tr|A0A2C9VP71|A0A2C9VP71_MANES Uncharacterized protein OS=Manihot esculenta OX=3983 GN=MANES_06G020200 PE=4 SV=1	295	9.41e-94	64.5	111.321	64.5283	70.9434	AT4G29960.1 | Symbols: EBS7 | ethyl methanesulfonate-mutagenized brassinosteroid- insensitive 1 suppressor 7 | chr4:14660753-14662274 REVERSE LENGTH=291	292	4e-77	53	110.189	52.0755	61.1321
NRA309ch01g00222.1	80	38727.Pavir.Ga01456.1.p	5.359e-08	57	2CU6P@1|root,2RJJK@2759|Eukaryota,37T0A@33090|Viridiplantae,3GFI7@35493|Streptophyta,3M3XB@4447|Liliopsida,3IM4K@38820|Poales	35493|Streptophyta	-	-	-	-	-	-	-	-	-	-	-	-	-	-	DUF659,Dimer_Tnp_hAT	tr|A0A445G6U9|A0A445G6U9_GLYSO DUF659 domain-containing protein OS=Glycine soja OX=3848 GN=D0Y65_045850 PE=4 SV=1	602	7.07e-12	60.8	752.5	38.75	48.75	No_hits	-	-	-	-	-	-
NRA309ch01g00223.1	325	28532.XP_010527542.1	6.285e-10	70	2D6AV@1|root,2T1CW@2759|Eukaryota,3830C@33090|Viridiplantae,3GRV5@35493|Streptophyta	35493|Streptophyta	S	Caulimovirus viroplasmin	-	-	-	-	-	-	-	-	-	-	-	-	Cauli_VI	No_hits	-	-	-	-	-	-	No_hits	-	-	-	-	-	-
NRA309ch01g00224.1	291	3983.cassava4.1_012922m	1.854e-109	361	28PFB@1|root,2QW3A@2759|Eukaryota,37TAM@33090|Viridiplantae,3G9M9@35493|Streptophyta,4JDNJ@91835|fabids	35493|Streptophyta	-	-	-	-	-	-	-	-	-	-	-	-	-	-	-	tr|A0A1R3GSW5|A0A1R3GSW5_COCAP Uncharacterized protein OS=Corchorus capsularis OX=210143 GN=CCACVL1_23724 PE=4 SV=1	289	1.74e-116	67.2	99.3127	68.3849	76.9759	AT4G29960.1 | Symbols: EBS7 | ethyl methanesulfonate-mutagenized brassinosteroid- insensitive 1 suppressor 7 | chr4:14660753-14662274 REVERSE LENGTH=291	292	9e-97	56	100.344	57.3883	66.6667
NRA309ch01g00225.1	885	3988.XP_002527452.1	0	1116	28NQW@1|root,2QVAX@2759|Eukaryota,37S42@33090|Viridiplantae,3GC2F@35493|Streptophyta,4JNSG@91835|fabids	35493|Streptophyta	S	MORN repeat	-	GO:0000003,GO:0003006,GO:0003674,GO:0005215,GO:0005575,GO:0005622,GO:0005623,GO:0005737,GO:0006605,GO:0006810,GO:0006886,GO:0006996,GO:0007275,GO:0008104,GO:0008150,GO:0008565,GO:0009507,GO:0009526,GO:0009528,GO:0009534,GO:0009535,GO:0009536,GO:0009579,GO:0009657,GO:0009658,GO:0009706,GO:0009790,GO:0009791,GO:0009793,GO:0009941,GO:0009987,GO:0010154,GO:0015031,GO:0015833,GO:0016020,GO:0016043,GO:…	-	-	-	-	-	-	-	-	-	-	MORN	tr|A0A067KE32|A0A067KE32_JATCU Uncharacterized protein OS=Jatropha curcas OX=180498 GN=JCGZ_11255 PE=4 SV=1	860	0	70.3	97.1751	63.5028	73.6723	AT5G22640.1 | Symbols: TIC100, emb1211 | embryo defective 1211, TRANSLOCON AT THE INNER ENVELOPE MEMBRANE OF CHLOROPLASTS 100 | chr5:7529423-7533641 FORWARD LENGTH=871	872	0	57	98.5311	54.3503	69.2655
NRA309ch01g00226.1	63	3983.cassava4.1_030844m	4.818e-13	70	COG4886@1|root,2R8ZZ@2759|Eukaryota,37SYQ@33090|Viridiplantae,3GFX3@35493|Streptophyta,4JM7U@91835|fabids	35493|Streptophyta	T	Belongs to the protein kinase superfamily. Ser Thr protein kinase family	-	GO:0002218,GO:0002253,GO:0002376,GO:0002682,GO:0002684,GO:0002764,GO:0003674,GO:0003824,GO:0004672,GO:0004888,GO:0005575,GO:0005623,GO:0005886,GO:0006464,GO:0006468,GO:0006793,GO:0006796,GO:0006807,GO:0006950,GO:0006952,GO:0006955,GO:0007154,GO:0007165,GO:0008150,GO:0008152,GO:0008219,GO:0009595,GO:0009605,GO:0009607,GO:0009617,GO:0009626,GO:0009987,GO:0010204,GO:0010359,GO:0012501,GO:0012505,GO:…	2.7.11.1	ko:K04730	ko04010,ko04064,ko04620,ko04624,ko04722,ko05133,ko05140,ko05142,ko05145,ko05152,ko05162,ko05169,map04010,map04064,map04620,map04624,map04722,map05133,map05140,map05142,map05145,map05152,map05162,map05169	M00686	-	-	ko00000,ko00001,ko00002,ko01000,ko01001	-	-	-	LRRNT_2,LRR_1,LRR_8,Pkinase,Pkinase_Tyr	tr|A0A6A6LH41|A0A6A6LH41_HEVBR LRRNT_2 domain-containing protein OS=Hevea brasiliensis OX=3981 GN=GH714_015667 PE=4 SV=1	404	1.28e-12	58.3	641.27	55.5556	69.8413	No_hits	-	-	-	-	-	-
NRA309ch01g00227.1	901	3983.cassava4.1_030844m	0	1037	COG4886@1|root,2R8ZZ@2759|Eukaryota,37SYQ@33090|Viridiplantae,3GFX3@35493|Streptophyta,4JM7U@91835|fabids	35493|Streptophyta	T	Belongs to the protein kinase superfamily. Ser Thr protein kinase family	-	GO:0002218,GO:0002253,GO:0002376,GO:0002682,GO:0002684,GO:0002764,GO:0003674,GO:0003824,GO:0004672,GO:0004888,GO:0005575,GO:0005623,GO:0005886,GO:0006464,GO:0006468,GO:0006793,GO:0006796,GO:0006807,GO:0006950,GO:0006952,GO:0006955,GO:0007154,GO:0007165,GO:0008150,GO:0008152,GO:0008219,GO:0009595,GO:0009605,GO:0009607,GO:0009617,GO:0009626,GO:0009987,GO:0010204,GO:0010359,GO:0012501,GO:0012505,GO:…	2.7.11.1	ko:K04730	ko04010,ko04064,ko04620,ko04624,ko04722,ko05133,ko05140,ko05142,ko05145,ko05152,ko05162,ko05169,map04010,map04064,map04620,map04624,map04722,map05133,map05140,map05142,map05145,map05152,map05162,map05169	M00686	-	-	ko00000,ko00001,ko00002,ko01000,ko01001	-	-	-	LRRNT_2,LRR_1,LRR_8,Pkinase,Pkinase_Tyr	tr|A0A2R6RN98|A0A2R6RN98_ACTCC Receptor-like protein kinase OS=Actinidia chinensis var. chinensis OX=1590841 GN=CEY00_Acc04762 PE=3 SV=1	1018	2.75e-131	64.7	112.986	66.1487	76.6926	AT3G47570.1 | Symbols: no symbol available | no full name available | chr3:17527611-17530748 FORWARD LENGTH=1010	1011	0	42	112.209	41.6204	59.3785
NRA309ch01g00228.1	90	4432.XP_010267875.1	1.708e-12	70	COG2801@1|root,KOG0017@2759|Eukaryota,37RIF@33090|Viridiplantae,3GBWZ@35493|Streptophyta	35493|Streptophyta	L	cysteine-rich RLK (RECEPTOR-like protein kinase) 8	-	-	-	-	-	-	-	-	-	-	-	-	RVT_2,Retrotran_gag_2,Retrotran_gag_3,Retrotrans_gag,gag_pre-integrs,rve	tr|A0A8M8USE6|A0A8M8USE6_SESIN uncharacterized protein LOC110011306 OS=Sesamum indicum OX=4182 GN=LOC110011306 PE=4 SV=1	385	1.36e-17	47.8	427.778	47.7778	63.3333	No_hits	-	-	-	-	-	-
NRA309ch01g00229.1	109	No_hits	-	-	-	-	-	-	-	-	-	-	-	-	-	-	-	-	-	-	-	No_hits	-	-	-	-	-	-	No_hits	-	-	-	-	-	-
NRA309ch01g00230.1	554	3988.XP_002527461.1	7.315e-182	584	COG4886@1|root,2R8ZZ@2759|Eukaryota,37SYQ@33090|Viridiplantae,3GFX3@35493|Streptophyta,4JM7U@91835|fabids	35493|Streptophyta	T	Belongs to the protein kinase superfamily. Ser Thr protein kinase family	-	GO:0002218,GO:0002253,GO:0002376,GO:0002682,GO:0002684,GO:0002764,GO:0003674,GO:0003824,GO:0004672,GO:0004888,GO:0005575,GO:0005623,GO:0005886,GO:0006464,GO:0006468,GO:0006793,GO:0006796,GO:0006807,GO:0006950,GO:0006952,GO:0006955,GO:0007154,GO:0007165,GO:0008150,GO:0008152,GO:0008219,GO:0009595,GO:0009605,GO:0009607,GO:0009617,GO:0009626,GO:0009987,GO:0010204,GO:0010359,GO:0012501,GO:0012505,GO:…	2.7.11.1	ko:K04730	ko04010,ko04064,ko04620,ko04624,ko04722,ko05133,ko05140,ko05142,ko05145,ko05152,ko05162,ko05169,map04010,map04064,map04620,map04624,map04722,map05133,map05140,map05142,map05145,map05152,map05162,map05169	M00686	-	-	ko00000,ko00001,ko00002,ko01000,ko01001	-	-	-	LRRNT_2,LRR_1,LRR_8,Pkinase,Pkinase_Tyr	tr|A0A396GVG2|A0A396GVG2_MEDTR Protein kinase domain-containing protein OS=Medicago truncatula OX=3880 GN=MtrunA17_Chr8g0380941 PE=3 SV=1	1013	1.24e-66	56.8	182.852	58.6643	68.5921	AT5G20480.1 | Symbols: EFR | EF-TU receptor | chr5:6922497-6925679 FORWARD LENGTH=1031	1032	3e-93	35	186.282	38.2671	56.8592
NRA309ch01g00231.1	72	161934.XP_010673595.1	1.433e-08	58	COG4886@1|root,KOG0619@2759|Eukaryota,37RBP@33090|Viridiplantae,3GC4B@35493|Streptophyta	35493|Streptophyta	L	DNA-damage-repair toleration protein	-	GO:0000166,GO:0003674,GO:0005488,GO:0005575,GO:0005622,GO:0005623,GO:0005737,GO:0009507,GO:0009536,GO:0036094,GO:0043226,GO:0043227,GO:0043229,GO:0043231,GO:0044424,GO:0044444,GO:0044464,GO:0097159,GO:1901265,GO:1901363	-	-	-	-	-	-	-	-	-	-	LRRNT_2,LRR_1,LRR_8	No_hits	-	-	-	-	-	-	No_hits	-	-	-	-	-	-
NRA309ch01g00232.1	1420	4533.OB11G23960.1	4.274e-294	951	COG2801@1|root,KOG4658@1|root,KOG0017@2759|Eukaryota,KOG4658@2759|Eukaryota,38226@33090|Viridiplantae,3GV16@35493|Streptophyta,3M2YJ@4447|Liliopsida,3IKZD@38820|Poales	35493|Streptophyta	T	disease resistance protein	-	-	-	-	-	-	-	-	-	-	-	-	NB-ARC,PAH	tr|A0A8J6CZ60|A0A8J6CZ60_9ROSI Integrase catalytic domain-containing protein OS=Gossypium anomalum OX=47600 GN=CXB51_018016 PE=4 SV=1	1318	0	40.4	92.8169	40.7042	59.0141	AT4G23160.2 | Symbols: CRK8 | cysteine-rich RLK (RECEPTOR-like protein kinase) 8 | chr4:12129485-12133157 FORWARD LENGTH=1043	1044	3e-81	37	73.5211	12.2535	18.662
NRA309ch01g00233.1	1013	3983.cassava4.1_030844m	0	1212	COG4886@1|root,2R8ZZ@2759|Eukaryota,37SYQ@33090|Viridiplantae,3GFX3@35493|Streptophyta,4JM7U@91835|fabids	35493|Streptophyta	T	Belongs to the protein kinase superfamily. Ser Thr protein kinase family	-	GO:0002218,GO:0002253,GO:0002376,GO:0002682,GO:0002684,GO:0002764,GO:0003674,GO:0003824,GO:0004672,GO:0004888,GO:0005575,GO:0005623,GO:0005886,GO:0006464,GO:0006468,GO:0006793,GO:0006796,GO:0006807,GO:0006950,GO:0006952,GO:0006955,GO:0007154,GO:0007165,GO:0008150,GO:0008152,GO:0008219,GO:0009595,GO:0009605,GO:0009607,GO:0009617,GO:0009626,GO:0009987,GO:0010204,GO:0010359,GO:0012501,GO:0012505,GO:…	2.7.11.1	ko:K04730	ko04010,ko04064,ko04620,ko04624,ko04722,ko05133,ko05140,ko05142,ko05145,ko05152,ko05162,ko05169,map04010,map04064,map04620,map04624,map04722,map05133,map05140,map05142,map05145,map05152,map05162,map05169	M00686	-	-	ko00000,ko00001,ko00002,ko01000,ko01001	-	-	-	LRRNT_2,LRR_1,LRR_8,Pkinase,Pkinase_Tyr	tr|B9SN92|B9SN92_RICCO Serine-threonine protein kinase, plant-type, putative OS=Ricinus communis OX=3988 GN=RCOM_1186860 PE=3 SV=1	1015	7.96e-163	75.5	100.197	73.0503	81.54	AT5G20480.1 | Symbols: EFR | EF-TU receptor | chr5:6922497-6925679 FORWARD LENGTH=1031	1032	0	40	101.876	40.4738	58.7364
NRA309ch01g00234.1	425	3983.cassava4.1_034143m	1.3e-223	698	COG0077@1|root,KOG2797@2759|Eukaryota,37I2F@33090|Viridiplantae,3G9NF@35493|Streptophyta,4JN90@91835|fabids	35493|Streptophyta	E	Converts the prephenate produced from the shikimate- chorismate pathway into phenylalanine	-	GO:0003674,GO:0003824,GO:0005575,GO:0005622,GO:0005623,GO:0005737,GO:0006082,GO:0006520,GO:0006558,GO:0006725,GO:0006807,GO:0008150,GO:0008152,GO:0008652,GO:0009058,GO:0009072,GO:0009073,GO:0009094,GO:0009095,GO:0009507,GO:0009536,GO:0009628,GO:0009987,GO:0016053,GO:0016829,GO:0016835,GO:0016836,GO:0017144,GO:0019438,GO:0019752,GO:0043226,GO:0043227,GO:0043229,GO:0043231,GO:0043436,GO:0044237,GO:…	4.2.1.51,4.2.1.91	ko:K05359	ko00400,ko01100,ko01110,ko01130,ko01230,map00400,map01100,map01110,map01130,map01230	M00024	R00691,R01373	RC00360	ko00000,ko00001,ko00002,ko01000	-	-	-	PDT	tr|A0A8J4VW56|A0A8J4VW56_9ROSI Arogenate dehydratase OS=Castanea mollissima OX=60419 GN=CMV_002434 PE=4 SV=1	432	7.24e-246	82	101.647	83.7647	91.0588	AT1G08250.1 | Symbols: ADT6, AtADT6 | Arabidopsis thaliana arogenate dehydratase 6, arogenate dehydratase 6 | chr1:2588994-2590235 REVERSE LENGTH=413	414	0	82	97.4118	72.2353	79.2941
NRA309ch01g00235.1	258	3750.XP_008385435.1	6.373e-79	271	28P4D@1|root,2QVR2@2759|Eukaryota,37M3M@33090|Viridiplantae,3G882@35493|Streptophyta,4JM1E@91835|fabids	35493|Streptophyta	S	Plant protein of unknown function (DUF868)	-	-	-	-	-	-	-	-	-	-	-	-	DUF868	tr|A0A5N5FU00|A0A5N5FU00_9ROSA DUF868 domain-containing protein OS=Pyrus ussuriensis x Pyrus communis OX=2448454 GN=D8674_006286 PE=4 SV=1	301	2.69e-85	48.9	116.667	58.9147	76.7442	AT2G27770.1 | Symbols: no symbol available | no full name available | chr2:11833089-11834051 REVERSE LENGTH=320	321	7e-78	51	124.419	50.3876	67.0543
NRA309ch01g00236.1	227	3827.XP_004497290.1	1.298e-17	91	28PJA@1|root,2QW7G@2759|Eukaryota	2759|Eukaryota	S	transferase activity, transferring nitrogenous groups	-	-	5.1.3.5	ko:K12448	ko00520,ko01100,map00520,map01100	-	R01473	RC00528	ko00000,ko00001,ko01000	-	-	-	PMD	tr|A0A392P173|A0A392P173_9FABA Aminotransferase-like plant mobile domain-containing protein (Fragment) OS=Trifolium medium OX=97028 PE=4 SV=1	228	1.31e-17	42.9	100.441	22.467	29.9559	AT2G04865.1 | Symbols: MAIL2 | MAIN-LIKE 2 | chr2:1712149-1714599 FORWARD LENGTH=667	668	4e-15	39	294.273	19.8238	27.3128
NRA309ch01g00237.1	130	No_hits	-	-	-	-	-	-	-	-	-	-	-	-	-	-	-	-	-	-	-	No_hits	-	-	-	-	-	-	No_hits	-	-	-	-	-	-
NRA309ch01g00238.1	223	No_hits	-	-	-	-	-	-	-	-	-	-	-	-	-	-	-	-	-	-	-	No_hits	-	-	-	-	-	-	No_hits	-	-	-	-	-	-
NRA309ch01g00239.1	284	3988.XP_002529608.1	4.22e-92	310	COG3148@1|root,KOG4382@2759|Eukaryota,37TJT@33090|Viridiplantae,3GBE4@35493|Streptophyta,4JM2B@91835|fabids	35493|Streptophyta	S	DTW domain-containing protein	-	-	-	-	-	-	-	-	-	-	-	-	DTW	tr|B9SUE0|B9SUE0_RICCO tRNA-uridine aminocarboxypropyltransferase OS=Ricinus communis OX=3988 GN=RCOM_0749500 PE=3 SV=1	249	1.66e-93	59.8	87.6761	55.9859	65.493	AT2G41750.1 | Symbols: DTWD2A | | chr2:17421746-17422540 REVERSE LENGTH=264	265	2e-79	52	93.3099	47.5352	57.7465
NRA309ch01g00240.1	408	3827.XP_004488259.1	1.285e-28	129	COG2801@1|root,KOG0017@2759|Eukaryota,37RRH@33090|Viridiplantae,3G8MV@35493|Streptophyta,4JM10@91835|fabids	35493|Streptophyta	H	transposition, RNA-mediated	-	-	-	-	-	-	-	-	-	-	-	-	RVP_2,RVT_1,Retrotrans_gag,rve	tr|A0A834WBC4|A0A834WBC4_9FABA Ty3/gypsy retrotransposon protein OS=Senna tora OX=362788 GN=G2W53_033817 PE=4 SV=1	820	1.15e-31	27.3	200.98	27.9412	43.8725	No_hits	-	-	-	-	-	-
NRA309ch01g00241.1	659	29730.Gorai.010G058500.1	1.889e-73	271	28PJA@1|root,2QW7G@2759|Eukaryota,37N4G@33090|Viridiplantae,3GE4X@35493|Streptophyta	35493|Streptophyta	S	Serine threonine-protein phosphatase 7 long form homolog	-	-	5.1.3.5	ko:K12448	ko00520,ko01100,map00520,map01100	-	R01473	RC00528	ko00000,ko00001,ko01000	-	-	-	PMD	tr|A0A6A5N2S4|A0A6A5N2S4_LUPAL Aminotransferase-like plant mobile domain-containing protein OS=Lupinus albus OX=3870 GN=Lal_00039827 PE=4 SV=1	567	2.51e-97	43.1	86.0395	27.0106	35.8118	AT1G48120.1 | Symbols: MAIL3 | MAIN-LIKE 3 | chr1:17774238-17779624 REVERSE LENGTH=1340	1341	7e-62	36	203.49	22.1548	30.5008
NRA309ch01g00242.1	397	3827.XP_004488259.1	1.547e-27	126	COG2801@1|root,KOG0017@2759|Eukaryota,37RRH@33090|Viridiplantae,3G8MV@35493|Streptophyta,4JM10@91835|fabids	35493|Streptophyta	H	transposition, RNA-mediated	-	-	-	-	-	-	-	-	-	-	-	-	RVP_2,RVT_1,Retrotrans_gag,rve	tr|A0A834TA22|A0A834TA22_9FABA Retrotransposable element Tf2 OS=Senna tora OX=362788 GN=G2W53_033780 PE=4 SV=1	453	2.2e-34	27.8	114.106	25.9446	44.0806	No_hits	-	-	-	-	-	-
NRA309ch01g00243.1	282	981085.XP_010103723.1	7.388e-16	87	KOG1912@1|root,KOG1912@2759|Eukaryota,37QJF@33090|Viridiplantae,3GGA9@35493|Streptophyta,4JJW6@91835|fabids	35493|Streptophyta	L	WD repeat-containing protein	-	-	-	-	-	-	-	-	-	-	-	-	-	tr|A0A6A6LEU5|A0A6A6LEU5_HEVBR Retrotransposon gag domain-containing protein OS=Hevea brasiliensis OX=3981 GN=GH714_016733 PE=4 SV=1	503	1.07e-28	38.6	178.369	25.1773	37.234	No_hits	-	-	-	-	-	-
NRA309ch01g00244.1	82	3827.XP_004499522.1	1.017e-10	64	COG2801@1|root,KOG0017@2759|Eukaryota,37RRH@33090|Viridiplantae,3G8MV@35493|Streptophyta,4JM10@91835|fabids	35493|Streptophyta	H	transposition, RNA-mediated	-	-	-	-	-	-	-	-	-	-	-	-	RVP_2,RVT_1,Retrotrans_gag,rve	No_hits	-	-	-	-	-	-	No_hits	-	-	-	-	-	-
NRA309ch01g00245.1	102	3827.XP_004514016.1	0.0009344	46	COG2801@1|root,KOG0017@2759|Eukaryota,38A4S@33090|Viridiplantae	33090|Viridiplantae	L	Retroviral aspartyl protease	-	-	-	-	-	-	-	-	-	-	-	-	RVP_2,Retrotrans_gag	tr|A0A6A6M943|A0A6A6M943_HEVBR Retrotransposon gag domain-containing protein OS=Hevea brasiliensis OX=3981 GN=GH714_015465 PE=4 SV=1	252	4.45e-12	33.7	247.059	33.3333	54.902	No_hits	-	-	-	-	-	-
NRA309ch01g00246.1	173	3659.XP_004172732.1	3.198e-06	55	COG2801@1|root,KOG0017@2759|Eukaryota	3659.XP_004172732.1|-	L	transposition, RNA-mediated	-	-	-	-	-	-	-	-	-	-	-	-	-	No_hits	-	-	-	-	-	-	No_hits	-	-	-	-	-	-
NRA309ch01g00247.1	397	3827.XP_004499522.1	1.837e-25	119	COG2801@1|root,KOG0017@2759|Eukaryota,37RRH@33090|Viridiplantae,3G8MV@35493|Streptophyta,4JM10@91835|fabids	35493|Streptophyta	H	transposition, RNA-mediated	-	-	-	-	-	-	-	-	-	-	-	-	RVP_2,RVT_1,Retrotrans_gag,rve	tr|A0A834TA22|A0A834TA22_9FABA Retrotransposable element Tf2 OS=Senna tora OX=362788 GN=G2W53_033780 PE=4 SV=1	453	2.2e-34	27.8	114.106	25.9446	44.3325	No_hits	-	-	-	-	-	-
NRA309ch01g00248.1	345	50452.A0A087GZN3	3.071e-22	108	COG2801@1|root,KOG0017@2759|Eukaryota,37NRU@33090|Viridiplantae,3GGV0@35493|Streptophyta,3HXPF@3699|Brassicales	35493|Streptophyta	I	3-hydroxyisobutyryl-CoA hydrolase activity	-	GO:0000943,GO:0003674,GO:0003676,GO:0003723,GO:0003824,GO:0003887,GO:0003964,GO:0004518,GO:0004540,GO:0005488,GO:0005575,GO:0005622,GO:0005623,GO:0005634,GO:0006139,GO:0006259,GO:0006278,GO:0006508,GO:0006725,GO:0006807,GO:0008150,GO:0008152,GO:0008233,GO:0009058,GO:0009059,GO:0009987,GO:0016070,GO:0016740,GO:0016772,GO:0016779,GO:0016787,GO:0016788,GO:0018130,GO:0019438,GO:0019538,GO:0032196,GO:…	-	-	-	-	-	-	-	-	-	-	Chromo,RVP_2,RVT_1,Retrotrans_gag,rve	tr|A0A834TA22|A0A834TA22_9FABA Retrotransposable element Tf2 OS=Senna tora OX=362788 GN=G2W53_033780 PE=4 SV=1	453	1.76e-33	28.5	131.304	26.6667	45.7971	No_hits	-	-	-	-	-	-
NRA309ch01g00249.1	308	3827.XP_004517047.1	1.351e-17	93	COG2801@1|root,KOG0017@2759|Eukaryota,37RRH@33090|Viridiplantae,3G8MV@35493|Streptophyta,4JM10@91835|fabids	35493|Streptophyta	H	transposition, RNA-mediated	-	-	-	-	-	-	-	-	-	-	-	-	Chromo,RVP_2,RVT_1,Retrotrans_gag,rve	tr|A0A834TA22|A0A834TA22_9FABA Retrotransposable element Tf2 OS=Senna tora OX=362788 GN=G2W53_033780 PE=4 SV=1	453	1.91e-21	29	147.078	26.9481	43.5065	No_hits	-	-	-	-	-	-
NRA309ch01g00250.1	415	No_hits	-	-	-	-	-	-	-	-	-	-	-	-	-	-	-	-	-	-	-	tr|A0A444YAZ9|A0A444YAZ9_ARAHY SWIM-type domain-containing protein OS=Arachis hypogaea OX=3818 GN=Ahy_B07g086830 PE=4 SV=1	872	6.51e-14	31.9	210.12	31.8072	44.3373	No_hits	-	-	-	-	-	-
NRA309ch01g00251.1	385	3827.XP_004497291.1	4.18e-89	306	28JZP@1|root,2QSE3@2759|Eukaryota,37QZD@33090|Viridiplantae,3GGZ7@35493|Streptophyta,4JS72@91835|fabids	35493|Streptophyta	S	Encoded by	-	-	-	-	-	-	-	-	-	-	-	-	DBD_Tnp_Mut,MULE,SWIM	tr|A0A8B8M4C9|A0A8B8M4C9_ABRPR uncharacterized protein LOC113870426 OS=Abrus precatorius OX=3816 GN=LOC113870426 PE=4 SV=1	397	9.88e-137	57.4	103.117	50.6494	63.1169	AT1G64260.1 | Symbols: no symbol available | no full name available | chr1:23847756-23849915 FORWARD LENGTH=719	720	7e-48	29	187.013	26.2338	43.8961
NRA309ch01g00252.1	60	No_hits	-	-	-	-	-	-	-	-	-	-	-	-	-	-	-	-	-	-	-	No_hits	-	-	-	-	-	-	No_hits	-	-	-	-	-	-
NRA309ch01g00253.1	339	3827.XP_004488259.1	1.365e-16	91	COG2801@1|root,KOG0017@2759|Eukaryota,37RRH@33090|Viridiplantae,3G8MV@35493|Streptophyta,4JM10@91835|fabids	35493|Streptophyta	H	transposition, RNA-mediated	-	-	-	-	-	-	-	-	-	-	-	-	RVP_2,RVT_1,Retrotrans_gag,rve	tr|A0A2K3N707|A0A2K3N707_TRIPR Retrotransposon-related protein OS=Trifolium pratense OX=57577 GN=L195_g022099 PE=4 SV=1	786	3.66e-26	26.8	231.858	32.1534	51.9174	No_hits	-	-	-	-	-	-
NRA309ch01g00254.1	385	No_hits	-	-	-	-	-	-	-	-	-	-	-	-	-	-	-	-	-	-	-	No_hits	-	-	-	-	-	-	No_hits	-	-	-	-	-	-
NRA309ch01g00255.1	200	No_hits	-	-	-	-	-	-	-	-	-	-	-	-	-	-	-	-	-	-	-	tr|A0A8B8KW85|A0A8B8KW85_ABRPR uncharacterized protein LOC113859642 OS=Abrus precatorius OX=3816 GN=LOC113859642 PE=4 SV=1	394	1.77e-60	51.5	197	51.5	68	No_hits	-	-	-	-	-	-
NRA309ch01g00256.1	380	3827.XP_004517047.1	2.859e-32	139	COG2801@1|root,KOG0017@2759|Eukaryota,37RRH@33090|Viridiplantae,3G8MV@35493|Streptophyta,4JM10@91835|fabids	35493|Streptophyta	H	transposition, RNA-mediated	-	-	-	-	-	-	-	-	-	-	-	-	Chromo,RVP_2,RVT_1,Retrotrans_gag,rve	tr|A0A834TA22|A0A834TA22_9FABA Retrotransposable element Tf2 OS=Senna tora OX=362788 GN=G2W53_033780 PE=4 SV=1	453	7.75e-43	31.5	119.211	27.6316	43.6842	No_hits	-	-	-	-	-	-
NRA309ch01g00257.1	340	3827.XP_004488259.1	8.958e-14	82	COG2801@1|root,KOG0017@2759|Eukaryota,37RRH@33090|Viridiplantae,3G8MV@35493|Streptophyta,4JM10@91835|fabids	35493|Streptophyta	H	transposition, RNA-mediated	-	-	-	-	-	-	-	-	-	-	-	-	RVP_2,RVT_1,Retrotrans_gag,rve	tr|A0A2I0VWY1|A0A2I0VWY1_9ASPA Putative mitochondrial protein OS=Dendrobium catenatum OX=906689 GN=MA16_Dca006942 PE=4 SV=1	1352	1.87e-23	24.9	397.647	25.8824	44.1176	No_hits	-	-	-	-	-	-
NRA309ch01g00258.1	555	85681.XP_006452409.1	4.32e-287	888	COG0107@1|root,KOG0623@2759|Eukaryota,37JTY@33090|Viridiplantae,3GDHI@35493|Streptophyta	35493|Streptophyta	E	belongs to the HisA HisF family	-	-	-	ko:K01663	ko00340,ko01100,ko01110,ko01230,map00340,map01100,map01110,map01230	M00026	R04558	RC00010,RC01190,RC01943	ko00000,ko00001,ko00002,ko01000	-	-	-	GATase,His_biosynth	tr|A0A7N2MAY7|A0A7N2MAY7_QUELO Imidazole glycerol phosphate synthase hisHF OS=Quercus lobata OX=97700 PE=3 SV=1	591	5.32e-314	79.5	106.486	79.8198	85.5856	AT4G26900.1 | Symbols: AT-HF, HISN4 | HIS HF | chr4:13515514-13519608 FORWARD LENGTH=592	593	0	77	106.847	75.1351	84.3243
NRA309ch01g00259.1	94	161934.XP_010678227.1	6.906e-19	89	28PJA@1|root,2QW7G@2759|Eukaryota,37N4G@33090|Viridiplantae,3GE4X@35493|Streptophyta	35493|Streptophyta	S	Serine threonine-protein phosphatase 7 long form homolog	-	-	5.1.3.5	ko:K12448	ko00520,ko01100,map00520,map01100	-	R01473	RC00528	ko00000,ko00001,ko01000	-	-	-	PMD	tr|A0A8J5YC47|A0A8J5YC47_9ROSI Aminotransferase-like plant mobile domain-containing protein OS=Gossypium anomalum OX=47600 GN=CXB51_028051 PE=4 SV=1	485	1.5e-24	53.3	515.957	52.1277	64.8936	AT1G48120.1 | Symbols: MAIL3 | MAIN-LIKE 3 | chr1:17774238-17779624 REVERSE LENGTH=1340	1341	4e-13	35	1426.6	35.1064	53.1915
NRA309ch01g00260.1	444	3827.XP_004499522.1	9.622e-33	143	COG2801@1|root,KOG0017@2759|Eukaryota,37RRH@33090|Viridiplantae,3G8MV@35493|Streptophyta,4JM10@91835|fabids	35493|Streptophyta	H	transposition, RNA-mediated	-	-	-	-	-	-	-	-	-	-	-	-	RVP_2,RVT_1,Retrotrans_gag,rve	tr|A0A2K3N707|A0A2K3N707_TRIPR Retrotransposon-related protein OS=Trifolium pratense OX=57577 GN=L195_g022099 PE=4 SV=1	786	2.61e-39	29.2	177.027	30.1802	45.2703	No_hits	-	-	-	-	-	-
NRA309ch01g00261.1	297	3983.cassava4.1_030828m	2.181e-60	219	2CFN4@1|root,2QUB6@2759|Eukaryota,37IGB@33090|Viridiplantae,3G8YB@35493|Streptophyta,4JIN8@91835|fabids	35493|Streptophyta	S	F-box-like	-	-	-	-	-	-	-	-	-	-	-	-	F-box-like	tr|A0A6A6NAV0|A0A6A6NAV0_HEVBR F-box domain-containing protein OS=Hevea brasiliensis OX=3981 GN=GH714_000702 PE=4 SV=1	419	7.66e-65	47.4	141.077	43.4343	58.9226	AT1G67190.1 | Symbols: no symbol available | no full name available | chr1:25133054-25134313 FORWARD LENGTH=419	420	9e-48	39	141.414	36.0269	53.5354
NRA309ch01g00262.1	188	3885.XP_007154383.1	1.35e-12	75	2CNG3@1|root,2QW1R@2759|Eukaryota,37T84@33090|Viridiplantae,3GFM3@35493|Streptophyta,4JRTU@91835|fabids	35493|Streptophyta	S	Glycine-rich cell wall structural	-	-	-	-	-	-	-	-	-	-	-	-	-	No_hits	-	-	-	-	-	-	No_hits	-	-	-	-	-	-
NRA309ch01g00263.1	93	3880.AES67032	6.374e-11	66	COG3320@1|root,KOG1221@2759|Eukaryota,37IRY@33090|Viridiplantae,3G7T7@35493|Streptophyta,4JNFM@91835|fabids	35493|Streptophyta	I	Catalyzes the reduction of fatty acyl-CoA to fatty alcohols	-	GO:0003674,GO:0003824,GO:0005575,GO:0005622,GO:0005623,GO:0005737,GO:0005783,GO:0006139,GO:0006163,GO:0006637,GO:0006725,GO:0006732,GO:0006753,GO:0006790,GO:0006793,GO:0006796,GO:0006807,GO:0008150,GO:0008152,GO:0009058,GO:0009117,GO:0009150,GO:0009259,GO:0009698,GO:0009699,GO:0009987,GO:0010025,GO:0010166,GO:0010345,GO:0012505,GO:0016491,GO:0016620,GO:0016903,GO:0019438,GO:0019637,GO:0019693,GO:…	1.2.1.84	ko:K13356	ko00073,ko04146,ko04212,map00073,map04146,map04212	-	R09470	RC00004	ko00000,ko00001,ko01000	-	-	-	NAD_binding_4,Sterile	tr|A0A7J7DFJ3|A0A7J7DFJ3_TRIWF Fatty acyl-CoA reductase OS=Tripterygium wilfordii OX=458696 GN=HS088_TW07G00416 PE=3 SV=1	495	6.94e-13	49.4	532.258	45.1613	66.6667	No_hits	-	-	-	-	-	-
NRA309ch01g00264.1	213	No_hits	-	-	-	-	-	-	-	-	-	-	-	-	-	-	-	-	-	-	-	No_hits	-	-	-	-	-	-	No_hits	-	-	-	-	-	-
NRA309ch01g00265.1	173	No_hits	-	-	-	-	-	-	-	-	-	-	-	-	-	-	-	-	-	-	-	No_hits	-	-	-	-	-	-	No_hits	-	-	-	-	-	-
NRA309ch01g00266.1	85	No_hits	-	-	-	-	-	-	-	-	-	-	-	-	-	-	-	-	-	-	-	No_hits	-	-	-	-	-	-	No_hits	-	-	-	-	-	-
NRA309ch01g00267.1	358	50452.A0A087GZN3	3.661e-19	99	COG2801@1|root,KOG0017@2759|Eukaryota,37NRU@33090|Viridiplantae,3GGV0@35493|Streptophyta,3HXPF@3699|Brassicales	35493|Streptophyta	I	3-hydroxyisobutyryl-CoA hydrolase activity	-	GO:0000943,GO:0003674,GO:0003676,GO:0003723,GO:0003824,GO:0003887,GO:0003964,GO:0004518,GO:0004540,GO:0005488,GO:0005575,GO:0005622,GO:0005623,GO:0005634,GO:0006139,GO:0006259,GO:0006278,GO:0006508,GO:0006725,GO:0006807,GO:0008150,GO:0008152,GO:0008233,GO:0009058,GO:0009059,GO:0009987,GO:0016070,GO:0016740,GO:0016772,GO:0016779,GO:0016787,GO:0016788,GO:0018130,GO:0019438,GO:0019538,GO:0032196,GO:…	-	-	-	-	-	-	-	-	-	-	Chromo,RVP_2,RVT_1,Retrotrans_gag,rve	tr|A0A151T7C3|A0A151T7C3_CAJCA Retrotransposable element Tf2 OS=Cajanus cajan OX=3821 GN=KK1_017511 PE=4 SV=1	996	5.36e-21	25.6	278.212	24.0223	42.4581	No_hits	-	-	-	-	-	-
NRA309ch01g00268.1	145	No_hits	-	-	-	-	-	-	-	-	-	-	-	-	-	-	-	-	-	-	-	No_hits	-	-	-	-	-	-	No_hits	-	-	-	-	-	-
NRA309ch01g00269.1	174	2711.XP_006480603.1	2.775e-05	53	28W8B@1|root,2R30B@2759|Eukaryota,37X7C@33090|Viridiplantae,3GJR2@35493|Streptophyta	35493|Streptophyta	-	-	-	-	-	-	-	-	-	-	-	-	-	-	RVP_2,Retrotrans_gag	No_hits	-	-	-	-	-	-	No_hits	-	-	-	-	-	-
NRA309ch01g00270.1	147	3983.cassava4.1_028370m	4.835e-05	51	COG2801@1|root,KOG0017@2759|Eukaryota	3983.cassava4.1_028370m|-	L	transposition, RNA-mediated	-	-	-	-	-	-	-	-	-	-	-	-	-	No_hits	-	-	-	-	-	-	No_hits	-	-	-	-	-	-
NRA309ch01g00271.1	261	No_hits	-	-	-	-	-	-	-	-	-	-	-	-	-	-	-	-	-	-	-	No_hits	-	-	-	-	-	-	No_hits	-	-	-	-	-	-
NRA309ch01g00272.1	412	No_hits	-	-	-	-	-	-	-	-	-	-	-	-	-	-	-	-	-	-	-	tr|A0A445A5M2|A0A445A5M2_ARAHY Uncharacterized protein OS=Arachis hypogaea OX=3818 GN=Ahy_B03g067038 PE=4 SV=1	211	1.63e-13	30.8	51.2136	9.70874	16.5049	No_hits	-	-	-	-	-	-
NRA309ch01g00273.1	186	102107.XP_008223367.1	9.361e-13	75	2CNG3@1|root,2QW1R@2759|Eukaryota,37T84@33090|Viridiplantae,3GNZS@35493|Streptophyta	35493|Streptophyta	S	Glycine-rich cell wall structural protein-like	-	-	-	-	-	-	-	-	-	-	-	-	-	No_hits	-	-	-	-	-	-	No_hits	-	-	-	-	-	-
NRA309ch01g00274.1	145	3983.cassava4.1_031550m	3.763e-11	69	COG2801@1|root,KOG0017@2759|Eukaryota,37XVV@33090|Viridiplantae,3GMJ8@35493|Streptophyta	35493|Streptophyta	L	Retroviral aspartyl protease	-	-	-	-	-	-	-	-	-	-	-	-	RVP_2,Retrotrans_gag	tr|A0A2Z7CRW5|A0A2Z7CRW5_9LAMI Uncharacterized protein OS=Dorcoceras hygrometricum OX=472368 GN=F511_35963 PE=4 SV=1	240	8.75e-18	36.1	165.517	35.8621	57.931	No_hits	-	-	-	-	-	-
NRA309ch01g00275.1	36	No_hits	-	-	-	-	-	-	-	-	-	-	-	-	-	-	-	-	-	-	-	No_hits	-	-	-	-	-	-	No_hits	-	-	-	-	-	-
NRA309ch01g00276.1	111	981085.XP_010087354.1	5.954e-16	81	29ICF@1|root,2RRJT@2759|Eukaryota,381MZ@33090|Viridiplantae,3GQV9@35493|Streptophyta,4JUZI@91835|fabids	35493|Streptophyta	S	Retrotransposon gag protein	-	-	-	-	-	-	-	-	-	-	-	-	Retrotrans_gag	tr|A0A6A6LEU5|A0A6A6LEU5_HEVBR Retrotransposon gag domain-containing protein OS=Hevea brasiliensis OX=3981 GN=GH714_016733 PE=4 SV=1	503	9.4e-18	40.4	453.153	39.6396	61.2613	No_hits	-	-	-	-	-	-
NRA309ch01g00277.1	68	No_hits	-	-	-	-	-	-	-	-	-	-	-	-	-	-	-	-	-	-	-	No_hits	-	-	-	-	-	-	No_hits	-	-	-	-	-	-
NRA309ch01g00278.1	572	85681.XP_006452409.1	1.131e-288	894	COG0107@1|root,KOG0623@2759|Eukaryota,37JTY@33090|Viridiplantae,3GDHI@35493|Streptophyta	35493|Streptophyta	E	belongs to the HisA HisF family	-	-	-	ko:K01663	ko00340,ko01100,ko01110,ko01230,map00340,map01100,map01110,map01230	M00026	R04558	RC00010,RC01190,RC01943	ko00000,ko00001,ko00002,ko01000	-	-	-	GATase,His_biosynth	tr|A0A7N2MAY7|A0A7N2MAY7_QUELO Imidazole glycerol phosphate synthase hisHF OS=Quercus lobata OX=97700 PE=3 SV=1	591	1.44e-315	79.1	103.322	77.4476	83.5664	AT4G26900.1 | Symbols: AT-HF, HISN4 | HIS HF | chr4:13515514-13519608 FORWARD LENGTH=592	593	0	76	103.671	72.9021	82.1678
NRA309ch01g00279.1	339	4558.Sb10g026363.1	2.151e-05	56	COG2801@1|root,KOG0017@2759|Eukaryota,37NRU@33090|Viridiplantae,3GGV0@35493|Streptophyta,3M4R8@4447|Liliopsida	35493|Streptophyta	L	transposition, RNA-mediated	-	-	-	-	-	-	-	-	-	-	-	-	RVP_2,RVT_1,Retrotrans_gag,rve,zf-H2C2	tr|A0A2I0VWY1|A0A2I0VWY1_9ASPA Putative mitochondrial protein OS=Dendrobium catenatum OX=906689 GN=MA16_Dca006942 PE=4 SV=1	1352	7.35e-21	25	398.82	25.9587	44.5428	No_hits	-	-	-	-	-	-
NRA309ch01g00280.1	340	No_hits	-	-	-	-	-	-	-	-	-	-	-	-	-	-	-	-	-	-	-	tr|A0A8T2FQB1|A0A8T2FQB1_9BRAS Cyclin-like OS=Arabidopsis thaliana x Arabidopsis arenosa OX=1240361 GN=ISN45_At02g020800 PE=4 SV=1	1933	2.7e-23	26.7	568.529	29.7059	46.7647	No_hits	-	-	-	-	-	-
NRA309ch01g00281.1	349	90675.XP_010420917.1	4.444e-11	74	COG2801@1|root,KOG0017@2759|Eukaryota,37NRU@33090|Viridiplantae,3GGV0@35493|Streptophyta,3HXPF@3699|Brassicales	35493|Streptophyta	I	3-hydroxyisobutyryl-CoA hydrolase activity	-	GO:0000943,GO:0003674,GO:0003676,GO:0003723,GO:0003824,GO:0003887,GO:0003964,GO:0004518,GO:0004540,GO:0005488,GO:0005575,GO:0005622,GO:0005623,GO:0005634,GO:0006139,GO:0006259,GO:0006278,GO:0006508,GO:0006725,GO:0006807,GO:0008150,GO:0008152,GO:0008233,GO:0009058,GO:0009059,GO:0009987,GO:0016070,GO:0016740,GO:0016772,GO:0016779,GO:0016787,GO:0016788,GO:0018130,GO:0019438,GO:0019538,GO:0032196,GO:…	-	-	-	-	-	-	-	-	-	-	Chromo,RVP_2,RVT_1,Retrotrans_gag,rve	tr|A0A6L2LCZ8|A0A6L2LCZ8_TANCI Putative mitochondrial protein OS=Tanacetum cinerariifolium OX=118510 GN=Tci_030460 PE=4 SV=1	1928	7.58e-16	24.3	552.436	22.063	36.3897	No_hits	-	-	-	-	-	-
NRA309ch01g00282.1	349	90675.XP_010420917.1	7.688e-13	79	COG2801@1|root,KOG0017@2759|Eukaryota,37NRU@33090|Viridiplantae,3GGV0@35493|Streptophyta,3HXPF@3699|Brassicales	35493|Streptophyta	I	3-hydroxyisobutyryl-CoA hydrolase activity	-	GO:0000943,GO:0003674,GO:0003676,GO:0003723,GO:0003824,GO:0003887,GO:0003964,GO:0004518,GO:0004540,GO:0005488,GO:0005575,GO:0005622,GO:0005623,GO:0005634,GO:0006139,GO:0006259,GO:0006278,GO:0006508,GO:0006725,GO:0006807,GO:0008150,GO:0008152,GO:0008233,GO:0009058,GO:0009059,GO:0009987,GO:0016070,GO:0016740,GO:0016772,GO:0016779,GO:0016787,GO:0016788,GO:0018130,GO:0019438,GO:0019538,GO:0032196,GO:…	-	-	-	-	-	-	-	-	-	-	Chromo,RVP_2,RVT_1,Retrotrans_gag,rve	tr|A0A6L2LCZ8|A0A6L2LCZ8_TANCI Putative mitochondrial protein OS=Tanacetum cinerariifolium OX=118510 GN=Tci_030460 PE=4 SV=1	1928	7.14e-17	24.9	552.436	22.6361	36.1032	No_hits	-	-	-	-	-	-
NRA309ch01g00283.1	105	38727.Pavir.Ia03405.1.p	8.354e-05	49	2CXP3@1|root,2RYTD@2759|Eukaryota,38AAV@33090|Viridiplantae,3GS2D@35493|Streptophyta,3M4P7@4447|Liliopsida,3IMU8@38820|Poales	35493|Streptophyta	S	Retrotransposon gag protein	-	-	-	-	-	-	-	-	-	-	-	-	RVP_2,Retrotrans_gag,gag-asp_proteas	No_hits	-	-	-	-	-	-	No_hits	-	-	-	-	-	-
NRA309ch01g00284.1	2826	3760.EMJ02309	2.042e-06	63	COG2801@1|root,KOG0017@2759|Eukaryota,37RRH@33090|Viridiplantae,3G8MV@35493|Streptophyta,4JM10@91835|fabids	35493|Streptophyta	H	transposition, RNA-mediated	-	-	-	ko:K09250	-	-	-	-	ko00000,ko03000	-	-	-	RVP_2,RVT_1,Retrotrans_gag,rve,zf-CCHC	No_hits	-	-	-	-	-	-	No_hits	-	-	-	-	-	-
NRA309ch01g00285.1	357	3760.EMJ00602	7.751e-06	57	COG2801@1|root,KOG0017@2759|Eukaryota	3760.EMJ00602|-	L	transposition, RNA-mediated	-	-	-	-	-	-	-	-	-	-	-	-	-	No_hits	-	-	-	-	-	-	No_hits	-	-	-	-	-	-
NRA309ch01g00286.1	328	3760.EMJ00602	6.384e-06	57	COG2801@1|root,KOG0017@2759|Eukaryota	3760.EMJ00602|-	L	transposition, RNA-mediated	-	-	-	-	-	-	-	-	-	-	-	-	-	No_hits	-	-	-	-	-	-	No_hits	-	-	-	-	-	-
NRA309ch01g00287.1	148	No_hits	-	-	-	-	-	-	-	-	-	-	-	-	-	-	-	-	-	-	-	No_hits	-	-	-	-	-	-	No_hits	-	-	-	-	-	-
NRA309ch01g00288.1	411	3827.XP_004499522.1	5.558e-05	55	COG2801@1|root,KOG0017@2759|Eukaryota,37RRH@33090|Viridiplantae,3G8MV@35493|Streptophyta,4JM10@91835|fabids	35493|Streptophyta	H	transposition, RNA-mediated	-	-	-	-	-	-	-	-	-	-	-	-	RVP_2,RVT_1,Retrotrans_gag,rve	No_hits	-	-	-	-	-	-	No_hits	-	-	-	-	-	-
NRA309ch01g00289.1	227	No_hits	-	-	-	-	-	-	-	-	-	-	-	-	-	-	-	-	-	-	-	tr|A0A445CJT7|A0A445CJT7_ARAHY DBD_Tnp_Mut domain-containing protein OS=Arachis hypogaea OX=3818 GN=Ahy_A06g026216 PE=4 SV=1	255	4.21e-16	31.1	112.335	33.0396	52.4229	No_hits	-	-	-	-	-	-
NRA309ch01g00290.1	491	3694.POPTR_0004s19580.1	8.534e-200	632	COG3320@1|root,KOG1221@2759|Eukaryota,37IRY@33090|Viridiplantae,3G7T7@35493|Streptophyta,4JNFM@91835|fabids	35493|Streptophyta	I	Catalyzes the reduction of fatty acyl-CoA to fatty alcohols	-	GO:0003674,GO:0003824,GO:0005575,GO:0005622,GO:0005623,GO:0005737,GO:0005783,GO:0006139,GO:0006163,GO:0006637,GO:0006725,GO:0006732,GO:0006753,GO:0006790,GO:0006793,GO:0006796,GO:0006807,GO:0008150,GO:0008152,GO:0009058,GO:0009117,GO:0009150,GO:0009259,GO:0009698,GO:0009699,GO:0009987,GO:0010025,GO:0010166,GO:0010345,GO:0012505,GO:0016491,GO:0016620,GO:0016903,GO:0019438,GO:0019637,GO:0019693,GO:…	1.2.1.84	ko:K13356	ko00073,ko04146,ko04212,map00073,map04146,map04212	-	R09470	RC00004	ko00000,ko00001,ko01000	-	-	-	NAD_binding_4,Sterile	tr|A0A8X8ABL5|A0A8X8ABL5_POPTO Fatty acyl-CoA reductase OS=Populus tomentosa OX=118781 GN=POTOM_017905 PE=3 SV=1	492	7.29e-219	63.9	100.204	64.1548	79.0224	AT4G33790.1 | Symbols: G7, CER4, FAR3 | FATTY ACID REDUCTASE 3, ECERIFERUM 4 | chr4:16204325-16207891 REVERSE LENGTH=493	494	0	51	100.611	51.1202	71.4868
NRA309ch01g00291.1	85	3983.cassava4.1_026305m	5.257e-09	60	COG3320@1|root,KOG1221@2759|Eukaryota,37IRY@33090|Viridiplantae,3G7T7@35493|Streptophyta,4JNFM@91835|fabids	35493|Streptophyta	I	Catalyzes the reduction of fatty acyl-CoA to fatty alcohols	-	GO:0003674,GO:0003824,GO:0005575,GO:0005622,GO:0005623,GO:0005737,GO:0005783,GO:0006139,GO:0006163,GO:0006637,GO:0006725,GO:0006732,GO:0006753,GO:0006790,GO:0006793,GO:0006796,GO:0006807,GO:0008150,GO:0008152,GO:0009058,GO:0009117,GO:0009150,GO:0009259,GO:0009698,GO:0009699,GO:0009987,GO:0010025,GO:0010166,GO:0010345,GO:0012505,GO:0016491,GO:0016620,GO:0016903,GO:0019438,GO:0019637,GO:0019693,GO:…	1.2.1.84	ko:K13356	ko00073,ko04146,ko04212,map00073,map04146,map04212	-	R09470	RC00004	ko00000,ko00001,ko01000	-	-	-	NAD_binding_4,Sterile	No_hits	-	-	-	-	-	-	No_hits	-	-	-	-	-	-
NRA309ch01g00292.1	139	161934.XP_010682952.1	0.0006279	48	COG2801@1|root,KOG0017@2759|Eukaryota,37RIF@33090|Viridiplantae	33090|Viridiplantae	O	Cysteine-rich RLK (RECEPTOR-like protein kinase) 8	-	-	-	-	-	-	-	-	-	-	-	-	RVT_2,Retrotran_gag_2,Retrotran_gag_3,Retrotrans_gag,gag_pre-integrs,rve	tr|A0A8T1YPG3|A0A8T1YPG3_ARASU Integrase catalytic core OS=Arabidopsis suecica OX=45249 GN=ISN44_As12g033640 PE=4 SV=1	1198	8.61e-18	48.4	861.871	32.3741	44.6043	No_hits	-	-	-	-	-	-
NRA309ch01g00293.1	292	3659.XP_004146399.1	7.947e-14	81	COG2801@1|root,KOG0017@2759|Eukaryota,37NRU@33090|Viridiplantae,3GGV0@35493|Streptophyta	35493|Streptophyta	E	L-threonine ammonia-lyase activity	-	-	-	-	-	-	-	-	-	-	-	-	Chromo,RVP_2,RVT_1,Retrotrans_gag,rve	tr|A0A5D3D2W5|A0A5D3D2W5_CUCME Ty3-gypsy retrotransposon protein OS=Cucumis melo var. makuwa OX=1194695 GN=E5676_scaffold130G00660 PE=4 SV=1	625	7.77e-14	34.4	214.041	15.0685	24.6575	No_hits	-	-	-	-	-	-
NRA309ch01g00294.1	443	29760.VIT_06s0061g01430.t01	3.427e-147	478	KOG1192@1|root,KOG1192@2759|Eukaryota,37YID@33090|Viridiplantae,3GN95@35493|Streptophyta	35493|Streptophyta	CG	Belongs to the UDP-glycosyltransferase family	-	-	2.4.1.236,2.4.1.330	ko:K13080,ko:K21354	ko00941,ko00944,map00941,map00944	-	R06820,R06826,R06829,R08022	RC00005,RC00049	ko00000,ko00001,ko01000	-	GT1	-	UDPGT	tr|A0A7J7DEU2|A0A7J7DEU2_TRIWF Glycosyltransferase OS=Tripterygium wilfordii OX=458696 GN=HS088_TW07G00401 PE=3 SV=1	444	1.04e-172	58.5	100.226	58.2393	72.6862	AT5G65550.1 | Symbols: no symbol available | no full name available | chr5:26198410-26199810 REVERSE LENGTH=466	467	4e-78	33	105.418	32.9571	52.1445
NRA309ch01g00295.1	142	3656.XP_008442648.1	6.759e-85	281	COG0048@1|root,KOG1749@2759|Eukaryota,37SQP@33090|Viridiplantae,3GDVT@35493|Streptophyta,4JHZH@91835|fabids	35493|Streptophyta	J	Belongs to the universal ribosomal protein uS12 family	-	-	-	ko:K02973	ko03010,map03010	M00177	-	-	br01610,ko00000,ko00001,ko00002,ko03011	-	-	-	Ribosom_S12_S23	tr|A0A2G9GIG2|A0A2G9GIG2_9LAMI 40S ribosomal protein S23 OS=Handroanthus impetiginosus OX=429701 GN=CDL12_08850 PE=3 SV=1	142	7.87e-94	98.6	100	98.5915	99.2958	AT5G02960.1 | Symbols: no symbol available | no full name available | chr5:693280-694396 REVERSE LENGTH=142	143	1e-94	95	100.704	95.0704	95.7746
NRA309ch01g00296.1	166	3885.XP_007132400.1	5.358e-67	231	29UFX@1|root,2RXIM@2759|Eukaryota,37TV1@33090|Viridiplantae,3GHV6@35493|Streptophyta,4JTBN@91835|fabids	35493|Streptophyta	S	Transcriptional activator	-	-	-	ko:K19748	ko04115,map04115	-	-	-	ko00000,ko00001,ko04131	-	-	-	Transcrip_act	tr|A0A5N5N3I5|A0A5N5N3I5_9ROSI RAB6-interacting golgin OS=Salix brachista OX=2182728 GN=DKX38_006505 PE=3 SV=1	176	5.94e-73	78.6	106.024	79.5181	91.5663	AT2G27740.1 | Symbols: no symbol available | no full name available | chr2:11822800-11823575 FORWARD LENGTH=174	175	4e-72	66	105.422	64.4578	84.9398
NRA309ch01g00297.1	822	4006.Lus10020567	3.528e-77	287	2A29X@1|root,2RY2H@2759|Eukaryota,37SK1@33090|Viridiplantae,3GXAR@35493|Streptophyta,4JP45@91835|fabids	35493|Streptophyta	S	XS domain	-	-	-	-	-	-	-	-	-	-	-	-	XS	tr|A0A2P2IKN4|A0A2P2IKN4_RHIMU Uncharacterized protein LOC105637106 OS=Rhizophora mucronata OX=61149 PE=4 SV=1	863	2.07e-89	39	104.988	25.4258	34.9148	AT3G22430.1 | Symbols: no symbol available | no full name available | chr3:7953455-7957605 FORWARD LENGTH=510	511	8e-33	34	62.1655	10.4623	15.2068
NRA309ch01g00298.1	442	29760.VIT_06s0061g01510.t01	3.432e-257	796	COG0123@1|root,KOG1342@2759|Eukaryota,37MPC@33090|Viridiplantae,3GDV3@35493|Streptophyta	35493|Streptophyta	B	Belongs to the histone deacetylase family. HD Type 1 subfamily	-	GO:0003674,GO:0003676,GO:0003677,GO:0005488,GO:0005575,GO:0005622,GO:0005623,GO:0005634,GO:0005737,GO:0006325,GO:0006464,GO:0006476,GO:0006807,GO:0006996,GO:0008150,GO:0008152,GO:0009987,GO:0010029,GO:0010187,GO:0016043,GO:0016569,GO:0016570,GO:0016575,GO:0019538,GO:0035601,GO:0036211,GO:0043170,GO:0043226,GO:0043227,GO:0043229,GO:0043231,GO:0043412,GO:0043565,GO:0044237,GO:0044238,GO:0044260,GO:…	3.5.1.98	ko:K06067	ko04110,ko04213,ko04330,ko04919,ko05016,ko05034,ko05165,ko05169,ko05200,ko05202,ko05203,ko05220,map04110,map04213,map04330,map04919,map05016,map05034,map05165,map05169,map05200,map05202,map05203,map05220	-	-	-	ko00000,ko00001,ko01000,ko03036	-	-	-	Hist_deacetyl	tr|D7SN35|D7SN35_VITVI Histone deacetylase OS=Vitis vinifera OX=29760 GN=VIT_06s0061g01510 PE=3 SV=1	430	4.5e-283	83.9	97.2851	85.9729	91.4027	AT3G44680.1 | Symbols: HDAC9, HDA09, HDA9, AtHDAC9, AtHDA9 | histone deacetylase 9 | chr3:16226769-16229752 REVERSE LENGTH=426	427	0	81	96.6063	82.1267	88.4615
NRA309ch01g00299.1	580	3983.cassava4.1_003659m	1.961e-312	963	2CMCK@1|root,2QPZ2@2759|Eukaryota,37NZI@33090|Viridiplantae,3GCSW@35493|Streptophyta,4JFYV@91835|fabids	35493|Streptophyta	S	Alkaline neutral invertase	-	GO:0000003,GO:0003006,GO:0003674,GO:0003824,GO:0004553,GO:0004564,GO:0004575,GO:0005575,GO:0005622,GO:0005623,GO:0005737,GO:0005975,GO:0005976,GO:0005982,GO:0005984,GO:0005985,GO:0005987,GO:0006073,GO:0007275,GO:0008150,GO:0008152,GO:0009056,GO:0009311,GO:0009313,GO:0009507,GO:0009536,GO:0009790,GO:0009791,GO:0009793,GO:0009987,GO:0010154,GO:0015926,GO:0016052,GO:0016787,GO:0016798,GO:0022414,GO:…	-	-	-	-	-	-	-	-	-	-	Glyco_hydro_100	tr|V5N4C3|V5N4C3_MANES Alkaline/neutral invertase OS=Manihot esculenta OX=3983 GN=NINV6 PE=2 SV=1	624	0	84.6	107.586	79.3103	84.4828	AT5G22510.1 | Symbols: A/N-InvE, At-A/N-InvE, INV-E | alkaline/neutral invertase E, Arabidopsis alkaline/neutral invertase E | chr5:7474974-7477479 REVERSE LENGTH=617	618	0	76	106.552	76.5517	85.1724
NRA309ch01g00300.1	453	29730.Gorai.007G125800.1	1.545e-52	202	COG5641@1|root,KOG1601@2759|Eukaryota,37IKW@33090|Viridiplantae,3GAJK@35493|Streptophyta	35493|Streptophyta	K	two-component response regulator	-	GO:0000003,GO:0000156,GO:0000160,GO:0003006,GO:0003674,GO:0003700,GO:0005575,GO:0005622,GO:0005623,GO:0005634,GO:0006355,GO:0007154,GO:0007165,GO:0007275,GO:0008150,GO:0009719,GO:0009725,GO:0009735,GO:0009736,GO:0009755,GO:0009790,GO:0009791,GO:0009793,GO:0009889,GO:0009987,GO:0010033,GO:0010154,GO:0010468,GO:0010556,GO:0019219,GO:0019222,GO:0022414,GO:0023052,GO:0031323,GO:0031326,GO:0032501,GO:…	-	ko:K14491	ko04075,map04075	-	-	-	ko00000,ko00001	-	-	-	Myb_DNA-binding,Response_reg	tr|A0A6P4NZG3|A0A6P4NZG3_GOSAR two-component response regulator ARR2-like OS=Gossypium arboreum OX=29729 GN=LOC108471452 PE=4 SV=1	420	3.82e-55	40.5	92.7152	26.9316	38.6313	AT3G16857.2 | Symbols: RR1, ARR1 | response regulator 1 | chr3:5756113-5759139 FORWARD LENGTH=690	691	1e-49	39	152.539	26.9316	35.5408
NRA309ch01g00301.1	1447	3988.XP_002529079.1	0	2502	COG1131@1|root,KOG0065@2759|Eukaryota,37NZT@33090|Viridiplantae,3GDC6@35493|Streptophyta,4JS47@91835|fabids	35493|Streptophyta	Q	Pleiotropic drug resistance protein 2-like	-	GO:0003674,GO:0003824,GO:0005215,GO:0005575,GO:0005623,GO:0005886,GO:0006810,GO:0008150,GO:0015399,GO:0015405,GO:0016020,GO:0016021,GO:0016462,GO:0016787,GO:0016817,GO:0016818,GO:0016887,GO:0017111,GO:0022804,GO:0022857,GO:0031224,GO:0042623,GO:0042626,GO:0043492,GO:0044425,GO:0044464,GO:0051179,GO:0051234,GO:0055085,GO:0071944	-	-	-	-	-	-	-	-	-	-	ABC2_membrane,ABC_tran,ABC_trans_N,PDR_assoc	tr|A0A067KIB1|A0A067KIB1_JATCU ABC transporter domain-containing protein OS=Jatropha curcas OX=180498 GN=JCGZ_10908 PE=3 SV=1	1445	0	84.9	99.8618	85.0726	92.1907	AT2G36380.1 | Symbols: ABCG34, AtABCG34, PDR6, ATPDR6 | pleiotropic drug resistance 6, PLEIOTROPIC DRUG RESISTANCE 6, ATP-binding cassette G34 | chr2:15257583-15263627 FORWARD LENGTH=1453	1454	0	72	100.484	70.7671	82.7229
NRA309ch01g00302.1	431	3983.cassava4.1_007698m	8.684e-214	670	KOG0610@1|root,KOG0610@2759|Eukaryota,37IXR@33090|Viridiplantae,3G9XY@35493|Streptophyta,4JE6P@91835|fabids	35493|Streptophyta	T	Belongs to the protein kinase superfamily	-	-	-	-	-	-	-	-	-	-	-	-	Pkinase	tr|A0A4U5NJH9|A0A4U5NJH9_POPAL Protein kinase domain-containing protein OS=Populus alba OX=43335 GN=D5086_0000268620 PE=4 SV=1	439	4.86e-231	76.8	101.856	78.4223	86.5429	AT3G44610.1 | Symbols: AGC1-12 | AGCVIII kinase 1-12 | chr3:16188266-16192107 REVERSE LENGTH=451	452	0	67	104.872	69.6056	84.2227
NRA309ch01g00303.1	625	3988.XP_002529071.1	0	1167	KOG0882@1|root,KOG0882@2759|Eukaryota,37I32@33090|Viridiplantae,3GCZX@35493|Streptophyta,4JH4F@91835|fabids	35493|Streptophyta	O	Peptidylprolyl isomerase domain and WD repeat-containing protein	-	GO:0000003,GO:0000413,GO:0003002,GO:0003006,GO:0003674,GO:0003682,GO:0003755,GO:0003824,GO:0005488,GO:0005515,GO:0005575,GO:0005622,GO:0005623,GO:0005634,GO:0005654,GO:0005681,GO:0006464,GO:0006807,GO:0007275,GO:0007389,GO:0008144,GO:0008150,GO:0008152,GO:0009653,GO:0009791,GO:0009888,GO:0009908,GO:0009909,GO:0009933,GO:0009965,GO:0009987,GO:0010015,GO:0010016,GO:0010051,GO:0010073,GO:0010075,GO:…	5.2.1.8	ko:K12736	-	-	-	-	ko00000,ko01000,ko03041,ko03110	-	-	-	Pro_isomerase,WD40	tr|B9SSV2|B9SSV2_RICCO WD-repeat protein, putative OS=Ricinus communis OX=3988 GN=RCOM_0792840 PE=4 SV=1	623	0	89.4	99.68	89.12	94.4	AT3G44600.1 | Symbols: CYP71, AtCYP71 | cyclophilin 71 | chr3:16165368-16169201 REVERSE LENGTH=631	632	0	85	101.12	81.28	89.76
NRA309ch01g00304.1	113	4081.Solyc06g074430.2.1	1.352e-48	175	COG2058@1|root,KOG3449@2759|Eukaryota,37V5Y@33090|Viridiplantae,3GJR4@35493|Streptophyta,44TSK@71274|asterids	35493|Streptophyta	J	Belongs to the eukaryotic ribosomal protein P1 P2 family	-	GO:0003674,GO:0003735,GO:0005198,GO:0005488,GO:0005575,GO:0005622,GO:0005623,GO:0005737,GO:0005829,GO:0005840,GO:0015934,GO:0022625,GO:0022626,GO:0032991,GO:0043226,GO:0043228,GO:0043229,GO:0043232,GO:0044391,GO:0044422,GO:0044424,GO:0044444,GO:0044445,GO:0044446,GO:0044464,GO:0044877,GO:1990904	-	ko:K02943	ko03010,map03010	M00177	-	-	br01610,ko00000,ko00001,ko00002,ko03011	-	-	-	Ribosomal_60s	tr|A0A2P2JPE3|A0A2P2JPE3_RHIMU Uncharacterized protein OS=Rhizophora mucronata OX=61149 PE=3 SV=1	113	3.69e-35	88.5	100	88.4956	92.0354	AT3G44590.1 | Symbols: RPP2D | Ribosomal protein P2D | chr3:16163983-16164658 FORWARD LENGTH=111	112	3e-32	66	99.115	66.3717	81.4159
NRA309ch01g00305.1	314	3983.cassava4.1_007698m	9.083e-67	238	KOG0610@1|root,KOG0610@2759|Eukaryota,37IXR@33090|Viridiplantae,3G9XY@35493|Streptophyta,4JE6P@91835|fabids	35493|Streptophyta	T	Belongs to the protein kinase superfamily	-	-	-	-	-	-	-	-	-	-	-	-	Pkinase	tr|A0A6M2E6U3|A0A6M2E6U3_9ROSI Protein kinase domain-containing protein OS=Populus davidiana OX=266767 PE=4 SV=1	439	1.74e-70	47.7	139.809	49.6815	59.8726	AT3G44610.1 | Symbols: AGC1-12 | AGCVIII kinase 1-12 | chr3:16188266-16192107 REVERSE LENGTH=451	452	3e-70	43	143.949	44.9045	55.7325
NRA309ch01g00306.1	2199	3988.XP_002529065.1	0	3545	COG0417@1|root,KOG1798@2759|Eukaryota,37RK5@33090|Viridiplantae,3GCMP@35493|Streptophyta,4JGWX@91835|fabids	35493|Streptophyta	L	DNA polymerase epsilon catalytic subunit	POLE	GO:0000082,GO:0000228,GO:0000278,GO:0000731,GO:0003674,GO:0003676,GO:0003677,GO:0003682,GO:0003824,GO:0003887,GO:0004518,GO:0004527,GO:0004529,GO:0004536,GO:0005488,GO:0005575,GO:0005622,GO:0005623,GO:0005634,GO:0005654,GO:0005694,GO:0005886,GO:0006139,GO:0006259,GO:0006260,GO:0006261,GO:0006271,GO:0006272,GO:0006281,GO:0006284,GO:0006287,GO:0006289,GO:0006297,GO:0006725,GO:0006807,GO:0006950,GO:…	2.7.7.7	ko:K02324	ko00230,ko00240,ko01100,ko03030,ko03410,ko03420,ko05166,map00230,map00240,map01100,map03030,map03410,map03420,map05166	M00263	R00375,R00376,R00377,R00378	RC02795	ko00000,ko00001,ko00002,ko01000,ko03032,ko03400	-	-	-	DNA_pol_B,DNA_pol_B_exo1,DUF1744	tr|A0A2C9VYG0|A0A2C9VYG0_MANES DNA polymerase epsilon catalytic subunit OS=Manihot esculenta OX=3983 GN=MANES_04G006100 PE=3 SV=1	2222	0	79.4	101.046	79.9454	88.2674	AT1G08260.1 | Symbols: ESD7, POL2A, TIL1, EMB2284, EMB529, ABO4, EMB142 | EMBRYO DEFECTIVE 529, EMBRYO DEFECTIVE 142, TILTED 1, EARLY IN SHORT DAYS 7, EMBRYO DEFECTIVE 2284, ABA OVERLY SENSITIVE 4 | chr1:2590944-2606892 FORWARD LENGTH=2161	2162	0	69	98.3174	69.0769	81.3097
NRA309ch01g00307.1	492	3983.cassava4.1_026305m	1.412e-260	808	COG3320@1|root,KOG1221@2759|Eukaryota,37IRY@33090|Viridiplantae,3G7T7@35493|Streptophyta,4JNFM@91835|fabids	35493|Streptophyta	I	Catalyzes the reduction of fatty acyl-CoA to fatty alcohols	-	GO:0003674,GO:0003824,GO:0005575,GO:0005622,GO:0005623,GO:0005737,GO:0005783,GO:0006139,GO:0006163,GO:0006637,GO:0006725,GO:0006732,GO:0006753,GO:0006790,GO:0006793,GO:0006796,GO:0006807,GO:0008150,GO:0008152,GO:0009058,GO:0009117,GO:0009150,GO:0009259,GO:0009698,GO:0009699,GO:0009987,GO:0010025,GO:0010166,GO:0010345,GO:0012505,GO:0016491,GO:0016620,GO:0016903,GO:0019438,GO:0019637,GO:0019693,GO:…	1.2.1.84	ko:K13356	ko00073,ko04146,ko04212,map00073,map04146,map04212	-	R09470	RC00004	ko00000,ko00001,ko01000	-	-	-	NAD_binding_4,Sterile	tr|A0A2C9VYC4|A0A2C9VYC4_MANES Fatty acyl-CoA reductase OS=Manihot esculenta OX=3983 GN=MANES_04G005400 PE=3 SV=1	497	7.62e-286	78.5	101.016	78.6585	90.0407	AT4G33790.1 | Symbols: G7, CER4, FAR3 | FATTY ACID REDUCTASE 3, ECERIFERUM 4 | chr4:16204325-16207891 REVERSE LENGTH=493	494	0	63	100.407	62.6016	78.252
NRA309ch01g00308.1	92	3760.EMJ07924	7.383e-32	126	COG1404@1|root,2QWQG@2759|Eukaryota,37NQD@33090|Viridiplantae,3GFM1@35493|Streptophyta,4JKJ8@91835|fabids	35493|Streptophyta	O	Subtilase family	-	-	-	-	-	-	-	-	-	-	-	-	Inhibitor_I9,PA,Peptidase_S8	tr|A0A1R3FUF2|A0A1R3FUF2_COCAP Peptidase S8/S53 domain-containing protein OS=Corchorus capsularis OX=210143 GN=CCACVL1_30984 PE=3 SV=1	735	6.46e-33	67.8	798.913	66.3043	77.1739	AT1G20160.1 | Symbols: SBT5.2(b), SBT5.2(a), CRSP, ATSBT5.2 | CO2 RESPONSE SECRETED PROTEASE | chr1:6990852-6993854 REVERSE LENGTH=769	770	2e-15	48	836.957	42.3913	57.6087
NRA309ch01g00309.1	619	981085.XP_010089852.1	5.375e-252	790	COG1404@1|root,2QSF0@2759|Eukaryota,37Q0U@33090|Viridiplantae,3GEDZ@35493|Streptophyta,4JVK1@91835|fabids	35493|Streptophyta	O	PA domain	-	-	-	-	-	-	-	-	-	-	-	-	Inhibitor_I9,PA,Peptidase_S8	tr|A0A2C9VYF0|A0A2C9VYF0_MANES Uncharacterized protein OS=Manihot esculenta OX=3983 GN=MANES_04G005200 PE=3 SV=1	761	2.67e-282	66.8	122.94	66.3974	79.8061	AT2G04160.1 | Symbols: AIR3 | AUXIN-INDUCED IN ROOT CULTURES 3 | chr2:1401450-1407694 REVERSE LENGTH=772	773	1e-143	41	124.879	40.8724	59.4507
NRA309ch01g00310.1	760	102107.XP_008229443.1	0	1057	COG1404@1|root,2QWQG@2759|Eukaryota,37NQD@33090|Viridiplantae,3GFM1@35493|Streptophyta,4JKJ8@91835|fabids	35493|Streptophyta	O	Subtilase family	-	-	-	-	-	-	-	-	-	-	-	-	Inhibitor_I9,PA,Peptidase_S8	tr|A0A2C9VYF0|A0A2C9VYF0_MANES Uncharacterized protein OS=Manihot esculenta OX=3983 GN=MANES_04G005200 PE=3 SV=1	761	0	73	100.132	72.5	85.1316	AT2G04160.1 | Symbols: AIR3 | AUXIN-INDUCED IN ROOT CULTURES 3 | chr2:1401450-1407694 REVERSE LENGTH=772	773	0	44	101.711	43.8158	60.7895
NRA309ch01g00311.1	297	3988.XP_002512376.1	3.799e-65	233	KOG0198@1|root,KOG0198@2759|Eukaryota,37MNP@33090|Viridiplantae,3GDP7@35493|Streptophyta,4JHCC@91835|fabids	35493|Streptophyta	T	Mitogen-activated protein kinase kinase kinase	-	GO:0000165,GO:0000186,GO:0000226,GO:0001932,GO:0001934,GO:0003674,GO:0003824,GO:0004672,GO:0004674,GO:0004709,GO:0005575,GO:0005622,GO:0005623,GO:0005737,GO:0006464,GO:0006468,GO:0006793,GO:0006796,GO:0006807,GO:0006950,GO:0006979,GO:0006996,GO:0007010,GO:0007017,GO:0007154,GO:0007165,GO:0007346,GO:0008150,GO:0008152,GO:0009893,GO:0009966,GO:0009967,GO:0009987,GO:0010562,GO:0010604,GO:0010646,GO:…	2.7.11.25	ko:K20606	ko04016,map04016	-	-	-	ko00000,ko00001,ko01000,ko01001	-	-	-	Pkinase	tr|A0A6N2KVE3|A0A6N2KVE3_SALVM Protein kinase domain-containing protein OS=Salix viminalis OX=40686 GN=SVIM_LOCUS138505 PE=3 SV=1	374	1.15e-65	48.6	125.926	45.4545	55.5556	AT1G54960.1 | Symbols: MAPKKK2, ANP2, NP2 | MITOGEN-ACTIVATED PROTEIN KINASE KINASE KINASES 2, NPK1-related protein kinase 2 | chr1:20499923-20503587 FORWARD LENGTH=651	652	2e-64	44	219.529	41.0774	55.8923
NRA309ch01g00312.1	46	No_hits	-	-	-	-	-	-	-	-	-	-	-	-	-	-	-	-	-	-	-	No_hits	-	-	-	-	-	-	No_hits	-	-	-	-	-	-
NRA309ch01g00313.1	1191	29760.VIT_18s0041g02120.t01	1.522e-194	649	COG4886@1|root,2SI7S@2759|Eukaryota,37QD6@33090|Viridiplantae,3GCW1@35493|Streptophyta	35493|Streptophyta	S	RESISTANCE protein	-	GO:0002218,GO:0002252,GO:0002253,GO:0002376,GO:0002682,GO:0002684,GO:0003674,GO:0005488,GO:0005515,GO:0005575,GO:0005622,GO:0005623,GO:0005634,GO:0006950,GO:0006952,GO:0006955,GO:0007154,GO:0007165,GO:0008150,GO:0008219,GO:0009314,GO:0009416,GO:0009605,GO:0009607,GO:0009615,GO:0009617,GO:0009626,GO:0009628,GO:0009639,GO:0009870,GO:0009987,GO:0010114,GO:0012501,GO:0012505,GO:0016020,GO:0023052,GO:…	-	ko:K16226	ko04626,map04626	-	-	-	ko00000,ko00001	-	-	-	LRR_3,LRR_8,NB-ARC,TIR	tr|A0A2C9U398|A0A2C9U398_MANES ADP-ribosyl cyclase/cyclic ADP-ribose hydrolase OS=Manihot esculenta OX=3983 GN=MANES_18G108400 PE=4 SV=1	1187	2.35e-164	42.6	99.6641	26.8682	37.7834	AT5G17680.2 | Symbols: no symbol available | no full name available | chr5:5822999-5827153 FORWARD LENGTH=1295	1296	0	36	108.816	31.906	48.2788
NRA309ch01g00314.1	112	3641.EOX98920	1.255e-30	123	COG2801@1|root,KOG0017@2759|Eukaryota,37RIF@33090|Viridiplantae,3G9AM@35493|Streptophyta	35493|Streptophyta	K	cysteine-rich RLK (RECEPTOR-like protein kinase) 8	-	-	-	-	-	-	-	-	-	-	-	-	RVT_2	tr|A0A2Z6LXK2|A0A2Z6LXK2_TRISU Reverse transcriptase Ty1/copia-type domain-containing protein OS=Trifolium subterraneum OX=3900 GN=TSUD_37390 PE=4 SV=1	763	1.23e-36	62.5	681.25	58.0357	72.3214	No_hits	-	-	-	-	-	-
NRA309ch01g00315.1	1177	225117.XP_009343054.1	1.432e-182	614	COG4886@1|root,2R41B@2759|Eukaryota,37TDP@33090|Viridiplantae,3GCY2@35493|Streptophyta,4JFD5@91835|fabids	35493|Streptophyta	S	resistance protein	-	-	-	-	-	-	-	-	-	-	-	-	NB-ARC,TIR	tr|A0A6P5WYH9|A0A6P5WYH9_DURZI protein SUPPRESSOR OF npr1-1, CONSTITUTIVE 1-like isoform X4 OS=Durio zibethinus OX=66656 GN=LOC111278787 PE=4 SV=1	883	6.15e-161	41.3	75.0212	26.3381	38.1478	AT5G17680.2 | Symbols: no symbol available | no full name available | chr5:5822999-5827153 FORWARD LENGTH=1295	1296	3e-180	33	110.11	35.8539	55.1402
NRA309ch01g00316.1	1177	225117.XP_009343054.1	3.597e-182	612	COG4886@1|root,2R41B@2759|Eukaryota,37TDP@33090|Viridiplantae,3GCY2@35493|Streptophyta,4JFD5@91835|fabids	35493|Streptophyta	S	resistance protein	-	-	-	-	-	-	-	-	-	-	-	-	NB-ARC,TIR	tr|A0A6P5WYH9|A0A6P5WYH9_DURZI protein SUPPRESSOR OF npr1-1, CONSTITUTIVE 1-like isoform X4 OS=Durio zibethinus OX=66656 GN=LOC111278787 PE=4 SV=1	883	2.23e-161	41.3	75.0212	26.3381	38.2328	AT5G17680.2 | Symbols: no symbol available | no full name available | chr5:5822999-5827153 FORWARD LENGTH=1295	1296	2e-180	33	110.11	35.6839	55.1402
NRA309ch01g00317.1	112	3641.EOX98920	8.369e-30	121	COG2801@1|root,KOG0017@2759|Eukaryota,37RIF@33090|Viridiplantae,3G9AM@35493|Streptophyta	35493|Streptophyta	K	cysteine-rich RLK (RECEPTOR-like protein kinase) 8	-	-	-	-	-	-	-	-	-	-	-	-	RVT_2	tr|A0A2Z6LXK2|A0A2Z6LXK2_TRISU Reverse transcriptase Ty1/copia-type domain-containing protein OS=Trifolium subterraneum OX=3900 GN=TSUD_37390 PE=4 SV=1	763	5.91e-36	62.5	681.25	58.0357	71.4286	No_hits	-	-	-	-	-	-
NRA309ch01g00318.1	1137	29760.VIT_18s0041g02120.t01	9.597e-184	616	COG4886@1|root,2SI7S@2759|Eukaryota,37QD6@33090|Viridiplantae,3GCW1@35493|Streptophyta	35493|Streptophyta	S	RESISTANCE protein	-	GO:0002218,GO:0002252,GO:0002253,GO:0002376,GO:0002682,GO:0002684,GO:0003674,GO:0005488,GO:0005515,GO:0005575,GO:0005622,GO:0005623,GO:0005634,GO:0006950,GO:0006952,GO:0006955,GO:0007154,GO:0007165,GO:0008150,GO:0008219,GO:0009314,GO:0009416,GO:0009605,GO:0009607,GO:0009615,GO:0009617,GO:0009626,GO:0009628,GO:0009639,GO:0009870,GO:0009987,GO:0010114,GO:0012501,GO:0012505,GO:0016020,GO:0023052,GO:…	-	ko:K16226	ko04626,map04626	-	-	-	ko00000,ko00001	-	-	-	LRR_3,LRR_8,NB-ARC,TIR	tr|A0A6P5WYH9|A0A6P5WYH9_DURZI protein SUPPRESSOR OF npr1-1, CONSTITUTIVE 1-like isoform X4 OS=Durio zibethinus OX=66656 GN=LOC111278787 PE=4 SV=1	883	7.63e-168	39.4	77.6605	29.8153	42.92	AT5G17680.2 | Symbols: no symbol available | no full name available | chr5:5822999-5827153 FORWARD LENGTH=1295	1296	2e-171	32	113.984	36.3237	55.2331
NRA309ch01g00319.1	100	71139.XP_010024771.1	1.452e-38	145	COG1310@1|root,KOG2880@2759|Eukaryota,37MJY@33090|Viridiplantae,3G9P3@35493|Streptophyta	35493|Streptophyta	T	AMSH-like ubiquitin thioesterase	-	GO:0005575,GO:0005622,GO:0005623,GO:0005737,GO:0005768,GO:0005770,GO:0006464,GO:0006508,GO:0006807,GO:0006810,GO:0006897,GO:0006996,GO:0007033,GO:0008150,GO:0008152,GO:0009987,GO:0010638,GO:0012505,GO:0016020,GO:0016021,GO:0016043,GO:0016192,GO:0016579,GO:0019538,GO:0031224,GO:0031410,GO:0031982,GO:0032386,GO:0032388,GO:0032879,GO:0032880,GO:0033043,GO:0033157,GO:0036211,GO:0043170,GO:0043226,GO:…	3.4.19.12	ko:K11866	ko04144,map04144	-	-	-	ko00000,ko00001,ko01000,ko01002,ko04121,ko04131	-	-	-	JAB,USP8_dimer	tr|A0A067K7U0|A0A067K7U0_JATCU MPN domain-containing protein OS=Jatropha curcas OX=180498 GN=JCGZ_18964 PE=3 SV=1	513	7.78e-38	73.3	513	74	87	AT4G16144.1 | Symbols: AMSH3 | associated molecule with the SH3 domain of STAM 3 | chr4:9138392-9141422 REVERSE LENGTH=422	423	2e-37	67	423	66	81
NRA309ch01g00320.1	86	No_hits	-	-	-	-	-	-	-	-	-	-	-	-	-	-	-	-	-	-	-	No_hits	-	-	-	-	-	-	No_hits	-	-	-	-	-	-
NRA309ch01g00321.1	67	No_hits	-	-	-	-	-	-	-	-	-	-	-	-	-	-	-	-	-	-	-	No_hits	-	-	-	-	-	-	No_hits	-	-	-	-	-	-
NRA309ch01g00322.1	135	3885.XP_007142397.1	4.367e-07	57	28PJA@1|root,2QW7G@2759|Eukaryota,37N4G@33090|Viridiplantae,3GE4X@35493|Streptophyta,4JT77@91835|fabids	35493|Streptophyta	S	Encoded by	-	-	5.1.3.5	ko:K12448	ko00520,ko01100,map00520,map01100	-	R01473	RC00528	ko00000,ko00001,ko01000	-	-	-	PMD	No_hits	-	-	-	-	-	-	No_hits	-	-	-	-	-	-
NRA309ch01g00323.1	49	No_hits	-	-	-	-	-	-	-	-	-	-	-	-	-	-	-	-	-	-	-	No_hits	-	-	-	-	-	-	No_hits	-	-	-	-	-	-
NRA309ch01g00324.1	54	4537.OPUNC02G03820.2	6.874e-11	63	KOG0739@1|root,KOG0739@2759|Eukaryota,37IIW@33090|Viridiplantae,3GBES@35493|Streptophyta,3KW60@4447|Liliopsida,3IMBM@38820|Poales	35493|Streptophyta	O	Belongs to the AAA ATPase family	-	GO:0000166,GO:0000902,GO:0000904,GO:0003674,GO:0003824,GO:0005488,GO:0005515,GO:0005524,GO:0005575,GO:0005622,GO:0005623,GO:0005634,GO:0005737,GO:0005768,GO:0005770,GO:0005771,GO:0005911,GO:0006629,GO:0006810,GO:0006900,GO:0006914,GO:0006996,GO:0007032,GO:0007033,GO:0007034,GO:0008104,GO:0008144,GO:0008150,GO:0008152,GO:0008202,GO:0009056,GO:0009506,GO:0009653,GO:0009888,GO:0009987,GO:0010008,GO:…	-	ko:K12196	ko04144,ko04217,map04144,map04217	M00412	-	-	ko00000,ko00001,ko00002,ko04131	-	-	-	AAA,MIT,Vps4_C	tr|A0A835K7G8|A0A835K7G8_9ROSI MIT domain-containing protein OS=Salix dunnii OX=1413687 GN=SADUNF_Sadunf04G0131700 PE=4 SV=1	963	1.29e-12	70	1783.33	64.8148	70.3704	AT2G27600.1 | Symbols: ATSKD1, SKD1, VPS4 | SUPPRESSOR OF K+ TRANSPORT GROWTH DEFECT1, VACUOLAR PROTEIN SORTING 4 | chr2:11781226-11783730 FORWARD LENGTH=435	436	6e-13	72	807.407	48.1481	53.7037
NRA309ch01g00325.1	42	No_hits	-	-	-	-	-	-	-	-	-	-	-	-	-	-	-	-	-	-	-	No_hits	-	-	-	-	-	-	No_hits	-	-	-	-	-	-
NRA309ch01g00326.1	409	3694.POPTR_0004s19510.1	3.764e-187	591	28I99@1|root,2QQJK@2759|Eukaryota,37R6Y@33090|Viridiplantae,3GB5R@35493|Streptophyta,4JJWV@91835|fabids	35493|Streptophyta	-	-	-	-	-	-	-	-	-	-	-	-	-	-	-	tr|A0A2K2AWP6|A0A2K2AWP6_POPTR Uncharacterized protein OS=Populus trichocarpa OX=3694 GN=POPTR_004G184400 PE=4 SV=1	406	7.04e-196	81.7	99.2665	67.4817	71.8826	AT2G27590.1 | Symbols: no symbol available | no full name available | chr2:11777768-11779777 REVERSE LENGTH=372	373	5e-172	62	91.198	61.8582	72.8606
NRA309ch01g00327.1	174	3641.EOY33468	3.808e-93	307	COG1881@1|root,KOG3346@2759|Eukaryota,37PU6@33090|Viridiplantae,3G97K@35493|Streptophyta	35493|Streptophyta	S	Cen-like protein	-	GO:0000003,GO:0003006,GO:0005575,GO:0005622,GO:0005623,GO:0005634,GO:0005737,GO:0007275,GO:0008150,GO:0009791,GO:0009909,GO:0009910,GO:0010228,GO:0022414,GO:0032501,GO:0032502,GO:0043226,GO:0043227,GO:0043229,GO:0043231,GO:0044424,GO:0044464,GO:0048519,GO:0048580,GO:0048581,GO:0048608,GO:0048731,GO:0048831,GO:0048856,GO:0050789,GO:0050793,GO:0051093,GO:0051239,GO:0051241,GO:0061458,GO:0065007,GO:…	-	-	-	-	-	-	-	-	-	-	PBP	tr|A0A2N9ISZ7|A0A2N9ISZ7_FAGSY Uncharacterized protein OS=Fagus sylvatica OX=28930 GN=FSB_LOCUS55023 PE=3 SV=1	175	1.1e-102	82.3	100.575	82.7586	93.6782	AT2G27550.1 | Symbols: ATC | centroradialis | chr2:11773417-11774509 FORWARD LENGTH=175	176	4e-97	74	101.149	74.1379	88.5057
NRA309ch01g00328.1	375	3988.XP_002523791.1	7.286e-190	597	28JUJ@1|root,2QS8H@2759|Eukaryota,37K24@33090|Viridiplantae,3GEVH@35493|Streptophyta,4JN1Q@91835|fabids	35493|Streptophyta	S	BEST Arabidopsis thaliana protein match is alpha beta-Hydrolases superfamily protein (TAIR	-	-	-	-	-	-	-	-	-	-	-	-	Abhydrolase_1,Abhydrolase_6,Hydrolase_4	tr|B9SCS2|B9SCS2_RICCO Catalytic, putative OS=Ricinus communis OX=3988 GN=RCOM_1280750 PE=4 SV=1	382	3.72e-209	70.3	101.867	72	85.6	AT5G22460.1 | Symbols: no symbol available | no full name available | chr5:7443659-7445269 REVERSE LENGTH=340	341	1e-163	61	90.9333	55.4667	72.2667
NRA309ch01g00329.1	421	3649.evm.model.supercontig_1448.1	3.006e-243	754	2CFN4@1|root,2QUB6@2759|Eukaryota,37IGB@33090|Viridiplantae,3G8YB@35493|Streptophyta,3HMQE@3699|Brassicales	35493|Streptophyta	S	A Receptor for Ubiquitination Targets	-	-	-	-	-	-	-	-	-	-	-	-	F-box,F-box-like	tr|A0A6M2FCG2|A0A6M2FCG2_9ROSI F-box domain-containing protein OS=Populus davidiana OX=266767 PE=4 SV=1	419	1.42e-264	86.4	99.5249	85.9857	94.2993	AT1G67190.1 | Symbols: no symbol available | no full name available | chr1:25133054-25134313 FORWARD LENGTH=419	420	0	76	99.7625	75.2969	88.8361
NRA309ch01g00330.1	200	3983.cassava4.1_015972m	5.658e-121	389	COG0081@1|root,KOG1570@2759|Eukaryota,37HRU@33090|Viridiplantae,3GEBT@35493|Streptophyta,4JGST@91835|fabids	35493|Streptophyta	J	Belongs to the universal ribosomal protein uL1 family	-	GO:0000470,GO:0003002,GO:0003674,GO:0003676,GO:0003723,GO:0003735,GO:0005198,GO:0005488,GO:0005575,GO:0005622,GO:0005623,GO:0005634,GO:0005730,GO:0005737,GO:0005829,GO:0005840,GO:0005844,GO:0005886,GO:0005911,GO:0006139,GO:0006364,GO:0006396,GO:0006412,GO:0006518,GO:0006725,GO:0006807,GO:0007275,GO:0007389,GO:0008150,GO:0008152,GO:0009058,GO:0009059,GO:0009506,GO:0009791,GO:0009955,GO:0009987,GO:…	-	ko:K02865	ko03010,map03010	M00177	-	-	br01610,ko00000,ko00001,ko00002,ko03011	-	-	-	Ribosomal_L1	tr|I3NMN5|I3NMN5_HEVBR Ribosomal protein OS=Hevea brasiliensis OX=3981 GN=RPL10aB PE=2 SV=1	216	9.19e-134	96	108	96	98	AT1G08360.1 | Symbols: no symbol available | no full name available | chr1:2636231-2637694 FORWARD LENGTH=216	217	5e-119	90	108.5	88.5	94.5
NRA309ch01g00331.1	150	3988.XP_002523809.1	9.559e-71	241	COG0633@1|root,2RZ87@2759|Eukaryota,37V1W@33090|Viridiplantae,3GIWE@35493|Streptophyta,4JPR6@91835|fabids	35493|Streptophyta	C	Ferredoxins are iron-sulfur proteins that transfer electrons in a wide variety of metabolic reactions	-	-	-	ko:K02639	ko00195,map00195	-	-	-	ko00000,ko00001,ko00194	-	-	-	Fer2	tr|B9SCU0|B9SCU0_RICCO Ferredoxin OS=Ricinus communis OX=3988 GN=RCOM_1281630 PE=3 SV=1	150	8.77e-79	76.5	100	76	87.3333	AT2G27510.1 | Symbols: ATFD3, FD3 | ferredoxin 3 | chr2:11758281-11758748 REVERSE LENGTH=155	156	1e-62	58	104	60	80
NRA309ch01g00332.1	734	3983.cassava4.1_002328m	0	1336	COG5028@1|root,KOG1985@2759|Eukaryota,37RFQ@33090|Viridiplantae,3GF2M@35493|Streptophyta,4JJUN@91835|fabids	35493|Streptophyta	U	Protein transport protein Sec24-like	-	-	-	ko:K14007	ko04141,map04141	M00404	-	-	ko00000,ko00001,ko00002,ko04131	-	-	-	Sec23_helical,Sec23_trunk,zf-Sec23_Sec24	tr|A0A2C9V1U0|A0A2C9V1U0_MANES Sec23_trunk domain-containing protein OS=Manihot esculenta OX=3983 GN=MANES_11G162300 PE=4 SV=1	744	0	86.8	101.362	88.0109	94.1417	AT2G27460.1 | Symbols: AtSEC23D | | chr2:11740670-11744867 FORWARD LENGTH=745	746	0	80	101.635	81.0627	89.9183
NRA309ch01g00333.1	116	3983.cassava4.1_019405m	4.432e-35	136	2CYHS@1|root,2S4G2@2759|Eukaryota,37WGQ@33090|Viridiplantae,3GKH8@35493|Streptophyta,4JQIF@91835|fabids	35493|Streptophyta	S	protein At2g27730, mitochondrial-like	-	GO:0003674,GO:0005488,GO:0005507,GO:0005575,GO:0005622,GO:0005623,GO:0005634,GO:0005730,GO:0005737,GO:0005739,GO:0005740,GO:0005743,GO:0005746,GO:0005747,GO:0005773,GO:0008150,GO:0008152,GO:0009853,GO:0009987,GO:0016020,GO:0019866,GO:0030964,GO:0031090,GO:0031966,GO:0031967,GO:0031974,GO:0031975,GO:0031981,GO:0032991,GO:0043094,GO:0043167,GO:0043169,GO:0043226,GO:0043227,GO:0043228,GO:0043229,GO:…	-	-	-	-	-	-	-	-	-	-	-	tr|A0A067KE61|A0A067KE61_JATCU Uncharacterized protein OS=Jatropha curcas OX=180498 GN=JCGZ_12683 PE=4 SV=1	120	5.67e-39	66.4	103.448	69.8276	83.6207	AT2G27730.1 | Symbols: no symbol available | no full name available | chr2:11820056-11820867 REVERSE LENGTH=113	114	6e-29	56	98.2759	56.0345	75.8621
NRA309ch01g00334.1	461	3988.XP_002523821.1	5.258e-168	539	KOG4270@1|root,KOG4270@2759|Eukaryota,37NKK@33090|Viridiplantae,3G82D@35493|Streptophyta,4JHCF@91835|fabids	35493|Streptophyta	T	rho GTPase-activating protein	-	GO:0005575,GO:0005623,GO:0005886,GO:0016020,GO:0044464,GO:0071944	-	ko:K20642	-	-	-	-	ko00000,ko04131	-	-	-	PBD,RhoGAP	tr|A0A6A6NAM8|A0A6A6NAM8_HEVBR Rho-GAP domain-containing protein OS=Hevea brasiliensis OX=3981 GN=GH714_000643 PE=4 SV=1	485	9.51e-181	68.5	105.206	63.1236	71.1497	AT5G22400.1 | Symbols: no symbol available | no full name available | chr5:7423050-7425335 REVERSE LENGTH=466	467	2e-163	63	101.302	55.5315	65.0759
NRA309ch01g00335.1	253	3641.EOY33411	1.237e-56	206	29S65@1|root,2RXD0@2759|Eukaryota,37P98@33090|Viridiplantae,3G7YK@35493|Streptophyta	35493|Streptophyta	S	Protein FANTASTIC FOUR	-	-	-	-	-	-	-	-	-	-	-	-	FAF	tr|A0A6A1WD75|A0A6A1WD75_9ROSI Protein FAF-like, chloroplastic OS=Morella rubra OX=262757 GN=CJ030_MR2G024855 PE=3 SV=1	319	3.1e-60	49.2	126.087	49.8024	61.6601	AT5G22390.1 | Symbols: no symbol available | no full name available | chr5:7418383-7418991 REVERSE LENGTH=202	203	3e-22	35	80.2372	30.4348	43.8735
NRA309ch01g00336.1	322	3983.cassava4.1_024710m	1.295e-136	441	2C0PQ@1|root,2QPI1@2759|Eukaryota,37Q4R@33090|Viridiplantae,3GCCW@35493|Streptophyta,4JKND@91835|fabids	35493|Streptophyta	Q	Belongs to the peroxidase family. Classical plant (class III) peroxidase subfamily	-	GO:0003674,GO:0003824,GO:0004601,GO:0005575,GO:0005618,GO:0005623,GO:0005911,GO:0008150,GO:0008152,GO:0009505,GO:0009506,GO:0009636,GO:0009664,GO:0009987,GO:0016043,GO:0016209,GO:0016491,GO:0016684,GO:0030054,GO:0030312,GO:0042221,GO:0044464,GO:0045229,GO:0050896,GO:0051716,GO:0055044,GO:0055114,GO:0070887,GO:0071554,GO:0071555,GO:0071669,GO:0071840,GO:0071944,GO:0097237,GO:0098754,GO:0098869,GO:…	1.11.1.7	ko:K00430	ko00940,ko01100,ko01110,map00940,map01100,map01110	-	R00602,R02596,R03919,R04007,R07443	RC00034	ko00000,ko00001,ko01000	-	-	-	peroxidase	tr|A0A2C9V201|A0A2C9V201_MANES Peroxidase OS=Manihot esculenta OX=3983 GN=MANES_11G163100 PE=3 SV=1	337	3.89e-149	67.7	104.658	67.7019	78.5714	AT5G22410.1 | Symbols: RHS18 | root hair specific 18 | chr5:7426347-7427722 FORWARD LENGTH=331	332	1e-106	52	103.106	49.0683	64.2857
NRA309ch01g00337.1	233	85681.XP_006424210.1	3.847e-88	296	2BYKQ@1|root,2QYH0@2759|Eukaryota,37RFS@33090|Viridiplantae,3G9IV@35493|Streptophyta	35493|Streptophyta	S	germin-like protein	-	-	-	-	-	-	-	-	-	-	-	-	Cupin_1	tr|V4SF27|V4SF27_CITCL Germin-like protein OS=Citrus clementina OX=85681 GN=CICLE_v10029937mg PE=3 SV=1	205	2.36e-96	73.5	87.9828	63.0901	72.9614	AT1G02335.1 | Symbols: PDGLP2, GL22 | PLASMODESMAL GERMIN-LIKE PROTEIN 2, germin-like protein subfamily 2 member 2 precursor | chr1:463979-464876 REVERSE LENGTH=219	220	9e-38	35	94.4206	32.618	50.2146
NRA309ch01g00338.1	238	3988.XP_002523831.1	1.898e-45	173	2C42X@1|root,2S22W@2759|Eukaryota,37VS4@33090|Viridiplantae,3GJ2R@35493|Streptophyta,4JU30@91835|fabids	35493|Streptophyta	S	Senescence regulator	-	-	-	-	-	-	-	-	-	-	-	-	Senescence_reg	tr|A0A067KQ46|A0A067KQ46_JATCU Senescence regulator OS=Jatropha curcas OX=180498 GN=JCGZ_12706 PE=4 SV=1	238	7.82e-43	51.5	100	52.1008	60.9244	AT3G15040.1 | Symbols: no symbol available | no full name available | chr3:5065445-5066176 REVERSE LENGTH=243	244	2e-28	44	102.521	42.0168	53.7815
NRA309ch01g00339.1	245	3983.cassava4.1_014914m	2.397e-110	361	28ID0@1|root,2QQPM@2759|Eukaryota,37TII@33090|Viridiplantae,3GEQ1@35493|Streptophyta,4JM7I@91835|fabids	35493|Streptophyta	K	NAC domain-containing protein	-	GO:0003674,GO:0003700,GO:0006355,GO:0008150,GO:0009889,GO:0010468,GO:0010556,GO:0019219,GO:0019222,GO:0031323,GO:0031326,GO:0050789,GO:0050794,GO:0051171,GO:0051252,GO:0060255,GO:0065007,GO:0080090,GO:0140110,GO:1903506,GO:2000112,GO:2001141	-	-	-	-	-	-	-	-	-	-	NAM	tr|A0A7N2KLX6|A0A7N2KLX6_QUELO NAC domain-containing protein OS=Quercus lobata OX=97700 PE=4 SV=1	243	5.41e-128	74.9	99.1837	74.2857	82.0408	AT5G22380.1 | Symbols: NAC090, anac090 | NAC domain containing protein 90 | chr5:7408924-7410038 REVERSE LENGTH=235	236	9e-100	60	96.3265	59.5918	73.8776
NRA309ch01g00340.1	220	3983.cassava4.1_015811m	5.298e-127	407	COG5143@1|root,KOG0859@2759|Eukaryota,37KX0@33090|Viridiplantae,3G9R2@35493|Streptophyta	35493|Streptophyta	U	Belongs to the synaptobrevin family	-	GO:0000149,GO:0003674,GO:0005484,GO:0005488,GO:0005515,GO:0005575,GO:0005622,GO:0005623,GO:0005737,GO:0005773,GO:0005794,GO:0006810,GO:0006887,GO:0006906,GO:0006950,GO:0006970,GO:0006996,GO:0008150,GO:0009628,GO:0009651,GO:0009987,GO:0012505,GO:0016020,GO:0016043,GO:0016050,GO:0016192,GO:0031201,GO:0032940,GO:0032991,GO:0043226,GO:0043227,GO:0043229,GO:0043231,GO:0044424,GO:0044425,GO:0044444,GO:…	-	ko:K08515	ko04130,map04130	-	-	-	ko00000,ko00001,ko04131,ko04147	-	-	-	Longin,Synaptobrevin	tr|A0A8B8NFE0|A0A8B8NFE0_9MYRT vesicle-associated membrane protein 714 OS=Rhodamnia argentea OX=178133 GN=LOC115734502 PE=3 SV=1	220	5.46e-139	92.3	100	92.2727	96.3636	AT5G22360.1 | Symbols: ATVAMP714, VAMP714 | vesicle-associated membrane protein 714 | chr5:7404379-7405654 REVERSE LENGTH=221	222	8e-146	88	100.909	88.6364	94.0909
NRA309ch01g00341.1	455	29730.Gorai.006G113600.1	5.505e-275	848	COG1224@1|root,KOG1942@2759|Eukaryota,37KHJ@33090|Viridiplantae,3GA82@35493|Streptophyta	35493|Streptophyta	L	Belongs to the RuvB family	-	GO:0000123,GO:0000228,GO:0000491,GO:0000492,GO:0000785,GO:0000790,GO:0000812,GO:0002682,GO:0002831,GO:0003674,GO:0003678,GO:0003824,GO:0004003,GO:0004386,GO:0005575,GO:0005622,GO:0005623,GO:0005634,GO:0005654,GO:0005694,GO:0005730,GO:0005737,GO:0005829,GO:0006325,GO:0006338,GO:0006355,GO:0006357,GO:0006464,GO:0006473,GO:0006475,GO:0006807,GO:0006996,GO:0008026,GO:0008094,GO:0008150,GO:0008152,GO:…	-	ko:K04499	ko04310,map04310	-	-	-	ko00000,ko00001,ko03036	-	-	-	TIP49	tr|A0A1U8I0U7|A0A1U8I0U7_GOSHI RuvB-like helicase OS=Gossypium hirsutum OX=3635 GN=LOC107891536 PE=3 SV=1	458	4.82e-302	95.4	100.659	95.3846	98.022	AT5G22330.1 | Symbols: ATTIP49A, RVB1, RIN1 | RESISTANCE TO PSEUDOMONAS SYRINGAE PV MACULICOLA INTERACTOR 1, "Pontin, RuvBL1" | chr5:7391026-7394071 REVERSE LENGTH=458	459	0	91	100.879	91.2088	95.8242
NRA309ch01g00342.1	602	3694.POPTR_0004s20970.1	8.797e-166	540	2CCM3@1|root,2QXJW@2759|Eukaryota,37R8F@33090|Viridiplantae,3GBTJ@35493|Streptophyta,4JTNK@91835|fabids	35493|Streptophyta	-	-	-	-	-	-	-	-	-	-	-	-	-	-	-	tr|U5GGK2|U5GGK2_POPTR Uncharacterized protein OS=Populus trichocarpa OX=3694 GN=POPTR_004G199500 PE=4 SV=1	649	2.29e-177	52.7	107.807	54.6512	70.7641	AT3G11590.1 | Symbols: no symbol available | no full name available | chr3:3660628-3663537 FORWARD LENGTH=622	623	6e-94	42	103.488	38.0399	52.6578
NRA309ch01g00343.1	354	3983.cassava4.1_009445m	2.863e-187	589	COG0388@1|root,KOG0805@2759|Eukaryota,37R5R@33090|Viridiplantae,3GAKT@35493|Streptophyta,4JETT@91835|fabids	35493|Streptophyta	E	Bifunctional nitrilase nitrile hydratase	NIT1	GO:0000257,GO:0003674,GO:0003824,GO:0005575,GO:0005576,GO:0005622,GO:0005623,GO:0005737,GO:0005829,GO:0005886,GO:0005911,GO:0006082,GO:0006725,GO:0006790,GO:0006807,GO:0006950,GO:0007154,GO:0008150,GO:0008152,GO:0009056,GO:0009058,GO:0009267,GO:0009506,GO:0009507,GO:0009536,GO:0009605,GO:0009636,GO:0009683,GO:0009684,GO:0009850,GO:0009851,GO:0009970,GO:0009987,GO:0009991,GO:0010035,GO:0010038,GO:…	3.5.5.1,3.5.5.4,4.2.1.65	ko:K01501,ko:K13035	ko00380,ko00460,ko00627,ko00643,ko00910,ko01100,ko01110,ko01120,map00380,map00460,map00627,map00643,map00910,map01100,map01110,map01120	-	R00486,R00540,R01267,R01887,R03093,R03542,R05591,R07855	RC00315,RC00325,RC00483,RC00617,RC00959,RC02811	ko00000,ko00001,ko01000	-	-	-	CN_hydrolase	tr|A0A8K0GVL6|A0A8K0GVL6_9ROSA CN hydrolase domain-containing protein OS=Rhamnella rubrinervis OX=2594499 GN=FNV43_RR17714 PE=3 SV=1	351	1.66e-206	81.5	99.1525	78.2486	86.7232	AT5G22300.1 | Symbols: AtNIT4, NIT4 | nitrilase 4, NITRILASE 4 | chr5:7379401-7381764 FORWARD LENGTH=355	356	0	76	100.565	71.4689	82.2034
NRA309ch01g00344.1	799	29730.Gorai.009G004300.1	0	1187	KOG4197@1|root,KOG4197@2759|Eukaryota,37KBK@33090|Viridiplantae,3GF1K@35493|Streptophyta	35493|Streptophyta	S	Pentatricopeptide repeat-containing protein	-	GO:0003674,GO:0003676,GO:0003723,GO:0003729,GO:0003824,GO:0004518,GO:0004519,GO:0005488,GO:0005575,GO:0005622,GO:0005623,GO:0006139,GO:0006725,GO:0006807,GO:0008150,GO:0008152,GO:0009451,GO:0009987,GO:0016070,GO:0016787,GO:0016788,GO:0034641,GO:0043170,GO:0043226,GO:0043227,GO:0043229,GO:0043231,GO:0043412,GO:0044237,GO:0044238,GO:0044424,GO:0044464,GO:0046483,GO:0071704,GO:0090304,GO:0090305,GO:…	-	ko:K17710	-	-	-	-	ko00000,ko03016,ko03029	-	-	-	PPR,PPR_2,PPR_3	tr|A0A8T2YJ45|A0A8T2YJ45_POPDE Pentatricopeptide repeat-containing protein OS=Populus deltoides OX=3696 GN=H0E87_012436 PE=4 SV=1	838	3.32e-101	73.7	104.881	62.0776	68.3354	AT2G18940.1 | Symbols: no symbol available | no full name available | chr2:8203873-8206341 REVERSE LENGTH=822	823	0	64	103.004	65.582	79.8498
NRA309ch01g00345.1	101	28532.XP_010558005.1	2.995e-13	73	2CG92@1|root,2S48P@2759|Eukaryota,37V6G@33090|Viridiplantae,3GJF7@35493|Streptophyta,3HV7B@3699|Brassicales	35493|Streptophyta	-	-	-	-	-	-	-	-	-	-	-	-	-	-	-	tr|A0A0B0NN04|A0A0B0NN04_GOSAR uncharacterized protein LOC108458588 OS=Gossypium arboreum OX=29729 GN=LOC108458588 PE=4 SV=1	110	8.59e-13	56.5	108.911	38.6139	48.5149	AT5G06270.1 | Symbols: GIR1 | | chr5:1912895-1913263 FORWARD LENGTH=122	123	2e-15	55	121.782	27.7228	40.5941
NRA309ch01g00346.1	171	3641.EOY33339	4.846e-31	128	28KGU@1|root,2S0X5@2759|Eukaryota,37UQ7@33090|Viridiplantae,3GIRY@35493|Streptophyta	35493|Streptophyta	S	transcription repressor	-	GO:0005575,GO:0005622,GO:0005623,GO:0005634,GO:0005737,GO:0008150,GO:0009966,GO:0010646,GO:0023051,GO:0043226,GO:0043227,GO:0043229,GO:0043231,GO:0044424,GO:0044464,GO:0048583,GO:0050789,GO:0050794,GO:0065007,GO:1900457	-	-	-	-	-	-	-	-	-	-	Ovate	tr|A0A7N2KLU0|A0A7N2KLU0_QUELO Transcription repressor OS=Quercus lobata OX=97700 PE=4 SV=1	173	5.76e-32	41.8	101.17	41.5205	57.3099	AT2G36026.1 | Symbols: no symbol available | no full name available | chr2:15127265-15127816 FORWARD LENGTH=183	184	1e-21	59	107.602	21.0526	28.0702
NRA309ch01g00347.1	448	85681.XP_006424133.1	7.906e-153	494	KOG2577@1|root,KOG2577@2759|Eukaryota,37JWT@33090|Viridiplantae,3GAZ5@35493|Streptophyta	35493|Streptophyta	K	transcription factor	-	GO:0000902,GO:0000904,GO:0003674,GO:0003676,GO:0003677,GO:0003700,GO:0005488,GO:0005575,GO:0005622,GO:0005623,GO:0005634,GO:0005737,GO:0006355,GO:0008150,GO:0008284,GO:0009653,GO:0009719,GO:0009725,GO:0009733,GO:0009888,GO:0009889,GO:0009891,GO:0009893,GO:0009987,GO:0010026,GO:0010033,GO:0010090,GO:0010468,GO:0010556,GO:0010557,GO:0010604,GO:0010628,GO:0016043,GO:0019219,GO:0019222,GO:0030154,GO:…	-	ko:K06620,ko:K12590	ko01522,ko03018,ko04110,ko04218,ko04934,ko05161,ko05166,ko05167,ko05200,ko05206,ko05212,ko05214,ko05215,ko05218,ko05219,ko05220,ko05222,ko05223,ko05224,ko05225,ko05226,map01522,map03018,map04110,map04218,map04934,map05161,map05166,map05167,map05200,map05206,map05212,map05214,map05215,map05218,map05219,map05220,map05222,map05223,map05224,map05225,map05226	M00391,M00692	-	-	ko00000,ko00001,ko00002,ko03000,ko03019	-	-	-	E2F_CC-MB,E2F_TDP	tr|V4RS35|V4RS35_CITCL E2F/DP family winged-helix DNA-binding domain-containing protein OS=Citrus clementina OX=85681 GN=CICLE_v10028409mg PE=3 SV=1	456	2.08e-164	61	101.786	60.7143	73.6607	AT5G22220.2 | Symbols: ATE2FB, E2FB, E2F1 | E2F transcription factor 1 | chr5:7360749-7364120 FORWARD LENGTH=469	470	6e-129	49	104.911	51.7857	64.7321
NRA309ch01g00348.1	85	29760.VIT_06s0080g01120.t01	2.357e-41	153	2CMAV@1|root,2S3XM@2759|Eukaryota,37W3A@33090|Viridiplantae,3GK3R@35493|Streptophyta	35493|Streptophyta	-	-	-	-	-	-	-	-	-	-	-	-	-	-	-	tr|A0A438DCX1|A0A438DCX1_VITVI Uncharacterized protein OS=Vitis vinifera OX=29760 GN=CK203_085320 PE=4 SV=1	77	2.07e-45	85.5	90.5882	76.4706	84.7059	AT5G22210.1 | Symbols: no symbol available | no full name available | chr5:7359549-7359791 FORWARD LENGTH=80	81	9e-25	66	95.2941	61.1765	77.6471
NRA309ch01g00349.1	243	3694.POPTR_0009s02490.1	7.932e-75	258	2AQW4@1|root,2RZJV@2759|Eukaryota,37UF4@33090|Viridiplantae,3GIK4@35493|Streptophyta,4JPRP@91835|fabids	35493|Streptophyta	S	YLS9-like	-	-	-	-	-	-	-	-	-	-	-	-	LEA_2	tr|A0A6M2EZH9|A0A6M2EZH9_9ROSI Late embryogenesis abundant protein LEA-2 subgroup domain-containing protein OS=Populus davidiana OX=266767 PE=4 SV=1	246	4.26e-70	56.1	101.235	56.7901	72.0165	AT2G27260.1 | Symbols: no symbol available | no full name available | chr2:11669769-11670500 FORWARD LENGTH=243	244	1e-43	40	100.412	41.5638	58.0247
NRA309ch01g00350.1	725	No_hits	-	-	-	-	-	-	-	-	-	-	-	-	-	-	-	-	-	-	-	No_hits	-	-	-	-	-	-	No_hits	-	-	-	-	-	-
NRA309ch01g00351.1	745	3694.POPTR_0001s22450.1	2.159e-196	636	28K1Y@1|root,2QSGF@2759|Eukaryota,37MGI@33090|Viridiplantae,3GC35@35493|Streptophyta,4JJV2@91835|fabids	35493|Streptophyta	S	Transcription factor	-	GO:0003674,GO:0003700,GO:0005575,GO:0005622,GO:0005623,GO:0005634,GO:0006355,GO:0007275,GO:0008150,GO:0009653,GO:0009888,GO:0009889,GO:0009891,GO:0009893,GO:0010015,GO:0010073,GO:0010074,GO:0010078,GO:0010468,GO:0010479,GO:0010556,GO:0010557,GO:0010604,GO:0010628,GO:0019219,GO:0019222,GO:0019827,GO:0022622,GO:0031323,GO:0031325,GO:0031326,GO:0031328,GO:0032501,GO:0032502,GO:0043226,GO:0043227,GO:…	-	-	-	-	-	-	-	-	-	-	bHLH-MYC_N	tr|A0A3N7EB88|A0A3N7EB88_POPTR BHLH domain-containing protein OS=Populus trichocarpa OX=3694 GN=POPTR_001G216900 PE=4 SV=1	970	1.07e-212	44.7	130.201	56.2416	68.9933	AT2G27230.1 | Symbols: LHW | LONESOME HIGHWAY | chr2:11650895-11653840 FORWARD LENGTH=650	651	9e-179	44	87.3826	44.0268	56.3758
NRA309ch01g00352.1	458	3988.XP_002513735.1	1.646e-106	361	28N76@1|root,2QUSH@2759|Eukaryota,37JC6@33090|Viridiplantae,3GCMN@35493|Streptophyta,4JIGK@91835|fabids	35493|Streptophyta	S	Protein FAF-like, chloroplastic	-	-	-	ko:K09528	-	-	-	-	ko00000,ko03041,ko03110	-	-	-	FAF	tr|A0A067LEM2|A0A067LEM2_JATCU FAF domain-containing protein OS=Jatropha curcas OX=180498 GN=JCGZ_23902 PE=3 SV=1	510	8.1e-78	44.5	111.354	51.0917	60.917	AT5G22090.1 | Symbols: EAR1 | enhancer of aba co-receptor 1 | chr5:7315003-7316394 REVERSE LENGTH=463	464	4e-60	39	101.31	40.393	56.1135
NRA309ch01g00353.1	378	3988.XP_002513724.1	6.141e-171	543	28NFV@1|root,2QV1G@2759|Eukaryota,37SDN@33090|Viridiplantae,3G7XX@35493|Streptophyta,4JDR3@91835|fabids	35493|Streptophyta	S	Core-2/I-Branching enzyme	-	-	-	-	-	-	-	-	-	-	-	-	Branch	tr|A0A067LEM7|A0A067LEM7_JATCU Core-2/I-branching beta-1,6-N-acetylglucosaminyltransferase family protein OS=Jatropha curcas OX=180498 GN=JCGZ_23907 PE=4 SV=1	361	1.96e-188	73.4	95.5026	70.8995	82.5397	AT5G22070.1 | Symbols: RSE1 | | chr5:7308255-7309343 FORWARD LENGTH=362	363	1e-177	68	96.0317	65.873	77.2487
NRA309ch01g00354.1	481	3649.evm.model.supercontig_103.25	1.534e-231	724	COG0484@1|root,KOG0712@2759|Eukaryota,37MSG@33090|Viridiplantae,3GATR@35493|Streptophyta,3HWBY@3699|Brassicales	35493|Streptophyta	O	Chaperone protein dnaJ	-	GO:0000003,GO:0003006,GO:0005575,GO:0005618,GO:0005622,GO:0005623,GO:0005634,GO:0005730,GO:0005737,GO:0005829,GO:0005886,GO:0005911,GO:0006950,GO:0006970,GO:0007275,GO:0008150,GO:0009314,GO:0009416,GO:0009506,GO:0009628,GO:0009648,GO:0009651,GO:0009791,GO:0009909,GO:0009911,GO:0010228,GO:0016020,GO:0022414,GO:0030054,GO:0030312,GO:0031974,GO:0031981,GO:0032501,GO:0032502,GO:0043226,GO:0043227,GO:…	-	ko:K09503	ko04141,map04141	-	-	-	ko00000,ko00001,ko03029,ko03110	-	-	-	DnaJ,DnaJ_C,DnaJ_CXXCXGXG	tr|A0A834TSM3|A0A834TSM3_9FABA DnaJ protein-like protein OS=Senna tora OX=362788 GN=G2W53_021313 PE=3 SV=1	416	1.86e-240	72.1	86.4865	72.1414	79.0021	AT5G22060.1 | Symbols: ATJ2, J2 | DNAJ homologue 2, ARABIDOPSIS THALIANA DNAJ HOMOLOGUE 2 | chr5:7303798-7305668 REVERSE LENGTH=419	420	0	81	87.3181	62.3701	70.4782
NRA309ch01g00355.1	864	3988.XP_002515876.1	0	1287	COG5560@1|root,KOG1870@2759|Eukaryota,37IFU@33090|Viridiplantae,3GDST@35493|Streptophyta,4JM9B@91835|fabids	35493|Streptophyta	O	Ubiquitin carboxyl-terminal hydrolase	-	-	3.4.19.12	ko:K21343	ko04137,map04137	-	-	-	ko00000,ko00001,ko01000,ko01002,ko04121,ko04131	-	-	-	UCH	tr|A0A067L3C7|A0A067L3C7_JATCU Ubiquitin carboxyl-terminal hydrolase OS=Jatropha curcas OX=180498 GN=JCGZ_23913 PE=3 SV=1	885	0	72.7	102.431	74.7685	85.9954	AT5G22030.2 | Symbols: UBP8 | ubiquitin-specific protease 8 | chr5:7290155-7296344 REVERSE LENGTH=913	914	0	61	105.787	65.8565	78.8194
NRA309ch01g00356.1	391	3649.evm.model.supercontig_103.49	1.055e-154	497	KOG0800@1|root,KOG0800@2759|Eukaryota,37I45@33090|Viridiplantae,3GCSR@35493|Streptophyta,3HSCP@3699|Brassicales	35493|Streptophyta	O	Ring finger domain	-	GO:0000209,GO:0003674,GO:0003824,GO:0004842,GO:0005575,GO:0005623,GO:0005886,GO:0006464,GO:0006508,GO:0006511,GO:0006807,GO:0007275,GO:0008150,GO:0008152,GO:0009056,GO:0009057,GO:0009553,GO:0009555,GO:0009561,GO:0009987,GO:0010498,GO:0016020,GO:0016567,GO:0016740,GO:0019538,GO:0019787,GO:0019941,GO:0030163,GO:0032446,GO:0032501,GO:0032502,GO:0036211,GO:0043161,GO:0043170,GO:0043412,GO:0043632,GO:…	2.3.2.27	ko:K19043	-	-	-	-	ko00000,ko01000,ko04121	-	-	-	zf-RING_11,zf-RING_2	tr|A0A5C7IW21|A0A5C7IW21_9ROSI RING-type domain-containing protein OS=Acer yangbiense OX=1000413 GN=EZV62_002079 PE=4 SV=1	390	2.64e-168	71	99.7442	71.3555	81.8414	AT5G22000.1 | Symbols: RHF2A | RING-H2 group F2A | chr5:7277436-7279553 FORWARD LENGTH=375	376	2e-144	58	96.1637	59.0793	72.1228
NRA309ch01g00357.1	142	3988.XP_002515860.1	2.181e-22	101	2BST1@1|root,2S1Z8@2759|Eukaryota,37VB0@33090|Viridiplantae,3GJC8@35493|Streptophyta,4JQFD@91835|fabids	35493|Streptophyta	-	-	-	-	-	-	-	-	-	-	-	-	-	-	-	tr|A0A1R3G0J8|A0A1R3G0J8_COCAP Uncharacterized protein OS=Corchorus capsularis OX=210143 GN=CCACVL1_29686 PE=4 SV=1	153	9.64e-18	39.1	107.746	36.6197	52.8169	No_hits	-	-	-	-	-	-
NRA309ch01g00358.1	376	3760.EMJ10449	4.462e-207	647	COG1028@1|root,KOG1208@2759|Eukaryota,37RWK@33090|Viridiplantae,3GA0U@35493|Streptophyta,4JGMW@91835|fabids	35493|Streptophyta	Q	Belongs to the short-chain dehydrogenases reductases (SDR) family	FEY	GO:0001523,GO:0003674,GO:0003824,GO:0004033,GO:0004745,GO:0005575,GO:0005622,GO:0005623,GO:0005737,GO:0005783,GO:0005789,GO:0006066,GO:0006081,GO:0006629,GO:0006720,GO:0006721,GO:0008106,GO:0008150,GO:0008152,GO:0009888,GO:0009987,GO:0010073,GO:0010817,GO:0012505,GO:0016020,GO:0016101,GO:0016491,GO:0016614,GO:0016616,GO:0031984,GO:0032501,GO:0032502,GO:0034308,GO:0034754,GO:0042175,GO:0042445,GO:…	-	-	-	-	-	-	-	-	-	-	adh_short	tr|A0A2C9U9H5|A0A2C9U9H5_MANES Uncharacterized protein OS=Manihot esculenta OX=3983 GN=MANES_16G063200 PE=3 SV=1	376	4.67e-234	83.2	100	83.2447	90.4255	AT4G27760.1 | Symbols: FEY3, FEY | FOREVER YOUNG | chr4:13844151-13846563 FORWARD LENGTH=376	377	0	73	100.266	72.6064	84.5745
NRA309ch01g00359.1	683	3694.POPTR_0009s15730.1	0	1034	KOG1151@1|root,KOG1151@2759|Eukaryota,37QNF@33090|Viridiplantae,3GAMN@35493|Streptophyta,4JKB9@91835|fabids	35493|Streptophyta	T	Serine threonine-protein kinase	-	GO:0003674,GO:0003824,GO:0004672,GO:0004674,GO:0005488,GO:0005515,GO:0005575,GO:0005622,GO:0005623,GO:0005634,GO:0005737,GO:0006464,GO:0006468,GO:0006793,GO:0006796,GO:0006807,GO:0008150,GO:0008152,GO:0009507,GO:0009536,GO:0009987,GO:0010468,GO:0016301,GO:0016310,GO:0016740,GO:0016772,GO:0016773,GO:0019222,GO:0019538,GO:0036211,GO:0042802,GO:0043170,GO:0043226,GO:0043227,GO:0043229,GO:0043231,GO:…	2.7.11.1	ko:K08864	-	-	-	-	ko00000,ko01000,ko01001	-	-	-	Pkinase	tr|A0A6M2F6I5|A0A6M2F6I5_9ROSI Protein kinase domain-containing protein OS=Populus davidiana OX=266767 PE=4 SV=1	696	0	77	101.903	79.2094	86.53	AT5G20930.1 | Symbols: TSL | TOUSLED | chr5:7098213-7102970 FORWARD LENGTH=688	689	0	67	100.878	68.8141	81.552
NRA309ch01g00360.1	689	71139.XP_010030146.1	4.424e-131	443	COG0515@1|root,KOG1187@2759|Eukaryota,37VS6@33090|Viridiplantae,3GJZ8@35493|Streptophyta	35493|Streptophyta	T	Protein tyrosine kinase	-	-	-	-	-	-	-	-	-	-	-	-	Pkinase_Tyr	tr|A0A2I0IFC3|A0A2I0IFC3_PUNGR Protein kinase domain-containing protein OS=Punica granatum OX=22663 GN=CRG98_036839 PE=4 SV=1	728	1.67e-152	39.7	105.66	41.6546	61.103	AT1G61590.1 | Symbols: SGN1, PBL15 | PBS1-LIKE 15, SCHENGEN1 | chr1:22723691-22726022 REVERSE LENGTH=424	425	2e-30	29	61.6836	15.82	24.238
NRA309ch01g00361.1	765	3694.POPTR_0004s20220.1	0	1421	COG0620@1|root,KOG2263@2759|Eukaryota,37MWV@33090|Viridiplantae,3G84Z@35493|Streptophyta,4JKCR@91835|fabids	35493|Streptophyta	E	5-methyltetrahydropteroyltriglutamate-- homocysteine	MS3	GO:0000096,GO:0000097,GO:0003674,GO:0003824,GO:0003871,GO:0005575,GO:0005576,GO:0005622,GO:0005623,GO:0005737,GO:0005829,GO:0006082,GO:0006520,GO:0006555,GO:0006790,GO:0006807,GO:0008150,GO:0008152,GO:0008168,GO:0008172,GO:0008652,GO:0008705,GO:0009058,GO:0009066,GO:0009067,GO:0009086,GO:0009507,GO:0009536,GO:0009987,GO:0016053,GO:0016740,GO:0016741,GO:0019752,GO:0032259,GO:0042084,GO:0042085,GO:…	2.1.1.14	ko:K00549	ko00270,ko00450,ko01100,ko01110,ko01230,map00270,map00450,map01100,map01110,map01230	M00017	R04405,R09365	RC00035,RC00113,RC01241	ko00000,ko00001,ko00002,ko01000	-	-	-	Meth_synt_1,Meth_synt_2	tr|A0A835KET8|A0A835KET8_9ROSI 5-methyltetrahydropteroyltriglutamate--homocysteine S-methyltransferase OS=Salix dunnii OX=1413687 GN=SADUNF_Sadunf04G0137000 PE=3 SV=1	816	0	92	106.667	92.0261	95.817	AT5G17920.1 | Symbols: ATCIMS, METS1, ATMETS, ATMS1 | COBALAMIN-INDEPENDENT METHIONINE SYNTHASE, methionine synthesis 1, 5-methyltetrahydropteroyltriglutamate homocysteine methyltransferase 1 | chr5:5935771-5939195 FORWARD LENGTH=765	766	0	88	100.131	88.1046	93.4641
NRA309ch01g00362.1	705	3988.XP_002515854.1	9.333e-313	971	COG0303@1|root,KOG2371@2759|Eukaryota,37MHI@33090|Viridiplantae,3G7K1@35493|Streptophyta,4JKW3@91835|fabids	35493|Streptophyta	H	Molybdopterin biosynthesis protein	-	GO:0003674,GO:0003824,GO:0005488,GO:0005575,GO:0005622,GO:0005623,GO:0005737,GO:0005829,GO:0006139,GO:0006163,GO:0006464,GO:0006725,GO:0006732,GO:0006753,GO:0006793,GO:0006796,GO:0006807,GO:0007154,GO:0007165,GO:0008150,GO:0008152,GO:0008940,GO:0009058,GO:0009116,GO:0009117,GO:0009119,GO:0009141,GO:0009144,GO:0009150,GO:0009199,GO:0009205,GO:0009259,GO:0009719,GO:0009725,GO:0009733,GO:0009734,GO:…	2.10.1.1,2.7.7.75	ko:K15376	ko00790,ko01100,ko04727,map00790,map01100,map04727	-	R09726,R09735	RC00002,RC03462	ko00000,ko00001,ko01000	-	-	-	MoCF_biosynth,MoeA_C,MoeA_N	tr|A0A067L376|A0A067L376_JATCU Molybdopterin biosynthesis protein CNX1 OS=Jatropha curcas OX=180498 GN=JCGZ_23858 PE=3 SV=1	674	0	70.6	95.6028	70.922	80.8511	AT5G20990.1 | Symbols: CNX1, B73, SIR4, CNX, CHL6 | CO-FACTOR FOR NITRATE REDUCTASE AND XANTHINE DEHYDROGENASE, SIRTINOL 4, CO-FACTOR FOR NITRATE REDUCTASE AND XANTHINE DEHYDROGENASE 1, CHLORATE RESISTANT 6 | chr5:7128737-7133397 REVERSE LENGTH=670	671	0	67	95.1773	66.383	78.2979
NRA309ch01g00363.1	395	3988.XP_002515854.1	5.059e-143	463	COG0303@1|root,KOG2371@2759|Eukaryota,37MHI@33090|Viridiplantae,3G7K1@35493|Streptophyta,4JKW3@91835|fabids	35493|Streptophyta	H	Molybdopterin biosynthesis protein	-	GO:0003674,GO:0003824,GO:0005488,GO:0005575,GO:0005622,GO:0005623,GO:0005737,GO:0005829,GO:0006139,GO:0006163,GO:0006464,GO:0006725,GO:0006732,GO:0006753,GO:0006793,GO:0006796,GO:0006807,GO:0007154,GO:0007165,GO:0008150,GO:0008152,GO:0008940,GO:0009058,GO:0009116,GO:0009117,GO:0009119,GO:0009141,GO:0009144,GO:0009150,GO:0009199,GO:0009205,GO:0009259,GO:0009719,GO:0009725,GO:0009733,GO:0009734,GO:…	2.10.1.1,2.7.7.75	ko:K15376	ko00790,ko01100,ko04727,map00790,map01100,map04727	-	R09726,R09735	RC00002,RC03462	ko00000,ko00001,ko01000	-	-	-	MoCF_biosynth,MoeA_C,MoeA_N	tr|B9RQ35|B9RQ35_RICCO Molybdopterin biosynthesis protein CNX1 OS=Ricinus communis OX=3988 GN=RCOM_0953150 PE=3 SV=1	668	5.45e-152	71.4	169.114	60.7595	69.8734	AT5G20990.1 | Symbols: CNX1, B73, SIR4, CNX, CHL6 | CO-FACTOR FOR NITRATE REDUCTASE AND XANTHINE DEHYDROGENASE, SIRTINOL 4, CO-FACTOR FOR NITRATE REDUCTASE AND XANTHINE DEHYDROGENASE 1, CHLORATE RESISTANT 6 | chr5:7128737-7133397 REVERSE LENGTH=670	671	4e-148	66	169.873	55.443	65.8228
NRA309ch01g00364.1	399	2711.XP_006470186.1	8.416e-206	645	KOG1987@1|root,KOG1987@2759|Eukaryota,37HKI@33090|Viridiplantae,3GDYG@35493|Streptophyta	35493|Streptophyta	D	Speckle-type POZ protein-like protein	-	-	-	ko:K10523	ko04340,ko04341,map04340,map04341	M00384	-	-	ko00000,ko00001,ko00002,ko04121	-	-	-	BTB,MATH	tr|A0A067LEH8|A0A067LEH8_JATCU BTB/POZ and MATH domain-containing protein 4 OS=Jatropha curcas OX=180498 GN=JCGZ_23857 PE=3 SV=1	403	3.16e-233	83.3	101.003	82.4561	89.7243	AT3G03740.1 | Symbols: ATBPM4, BPM4 | BTB-POZ and MATH domain 4, BTB-POZ AND MATH DOMAIN 4 | chr3:937106-939807 REVERSE LENGTH=465	466	0	69	116.792	67.1679	81.4536
NRA309ch01g00365.1	545	3694.POPTR_0009s15960.1	2.922e-253	790	KOG0274@1|root,KOG0274@2759|Eukaryota,37IB3@33090|Viridiplantae,3GC49@35493|Streptophyta,4JEQY@91835|fabids	35493|Streptophyta	S	F-box WD-40 repeat-containing protein	-	GO:0006950,GO:0007154,GO:0008150,GO:0009267,GO:0009605,GO:0009987,GO:0009991,GO:0016036,GO:0031667,GO:0031668,GO:0031669,GO:0033554,GO:0042594,GO:0050896,GO:0051716,GO:0071496	-	-	-	-	-	-	-	-	-	-	F-box,F-box-like,WD40	tr|A0A8X7Z6I4|A0A8X7Z6I4_POPTO F-box domain-containing protein OS=Populus tomentosa OX=118781 GN=POTOM_035091 PE=4 SV=1	543	7.38e-281	71	99.633	71.0092	82.3853	AT5G21040.1 | Symbols: FBX2 | F-box protein 2 | chr5:7145058-7146677 REVERSE LENGTH=539	540	0	63	99.0826	63.6697	76.8807
NRA309ch01g00366.1	967	3983.cassava4.1_001462m	0	1237	28K4U@1|root,2QSJE@2759|Eukaryota,37KK6@33090|Viridiplantae,3GCBZ@35493|Streptophyta,4JGVK@91835|fabids	35493|Streptophyta	S	Protein FAR1-RELATED SEQUENCE	-	GO:0005575,GO:0005911,GO:0009506,GO:0030054,GO:0055044	-	-	-	-	-	-	-	-	-	-	COMM_domain,FAR1,MULE,SWIM	tr|A0A251KAB7|A0A251KAB7_MANES Protein FAR1-RELATED SEQUENCE OS=Manihot esculenta OX=3983 GN=MANES_11G111500 PE=3 SV=1	873	0	64.5	90.2792	61.9442	71.3547	AT2G27110.1 | Symbols: FRS3 | FAR1-related sequence 3 | chr2:11576969-11580405 REVERSE LENGTH=851	852	0	70	88.1075	47.7766	56.6701
NRA309ch01g00367.1	714	3694.POPTR_0009s16020.1	0	1107	KOG2295@1|root,KOG2295@2759|Eukaryota,37MIX@33090|Viridiplantae,3G97A@35493|Streptophyta,4JJ8P@91835|fabids	35493|Streptophyta	A	Serrate RNA effector	-	GO:0000381,GO:0003674,GO:0003676,GO:0003677,GO:0003700,GO:0005488,GO:0005575,GO:0005622,GO:0005623,GO:0005634,GO:0005654,GO:0005730,GO:0005737,GO:0005829,GO:0005846,GO:0006139,GO:0006355,GO:0006396,GO:0006725,GO:0006807,GO:0007275,GO:0008150,GO:0008152,GO:0008380,GO:0009507,GO:0009536,GO:0009889,GO:0009892,GO:0009987,GO:0010033,GO:0010267,GO:0010445,GO:0010467,GO:0010468,GO:0010556,GO:0010605,GO:…	-	-	-	-	-	-	-	-	-	-	ARS2,DUF3546	tr|A0A067L6N9|A0A067L6N9_JATCU C2H2-type domain-containing protein OS=Jatropha curcas OX=180498 GN=JCGZ_23845 PE=3 SV=1	742	0	81.7	103.922	71.8487	78.7115	AT2G27100.1 | Symbols: SE, SERRATE | SERRATE | chr2:11572587-11576357 FORWARD LENGTH=720	721	0	72	100.98	68.6275	77.3109
NRA309ch01g00368.1	112	3983.cassava4.1_019619m	6.542e-66	225	COG1911@1|root,KOG2988@2759|Eukaryota,37UMM@33090|Viridiplantae,3GIJ8@35493|Streptophyta,4JPPE@91835|fabids	35493|Streptophyta	J	60S ribosomal protein	RPL30	GO:0002181,GO:0003674,GO:0003676,GO:0003723,GO:0003735,GO:0005198,GO:0005488,GO:0005575,GO:0005622,GO:0005623,GO:0005737,GO:0005829,GO:0005840,GO:0006412,GO:0006518,GO:0006807,GO:0008150,GO:0008152,GO:0009058,GO:0009059,GO:0009987,GO:0010467,GO:0015934,GO:0019538,GO:0022625,GO:0022626,GO:0032991,GO:0034641,GO:0034645,GO:0043043,GO:0043170,GO:0043226,GO:0043228,GO:0043229,GO:0043232,GO:0043603,GO:…	-	ko:K02908	ko03010,map03010	M00177,M00179	-	-	br01610,ko00000,ko00001,ko00002,ko03011	-	-	-	Ribosomal_L7Ae	tr|A0A068VEH3|A0A068VEH3_COFCA Ribosomal protein L7Ae/L30e/S12e/Gadd45 domain-containing protein OS=Coffea canephora OX=49390 GN=GSCOC_T00009381001 PE=3 SV=1	112	2.23e-72	97.3	100	95.5357	98.2143	AT1G77940.1 | Symbols: RPL30B | | chr1:29304116-29305288 REVERSE LENGTH=112	113	7e-69	85	100.893	83.9286	93.75
NRA309ch01g00369.1	235	3694.POPTR_0009s16040.1	1.366e-122	395	2C2SU@1|root,2QQT0@2759|Eukaryota,37QMH@33090|Viridiplantae,3GBM5@35493|Streptophyta,4JMFR@91835|fabids	35493|Streptophyta	-	-	-	-	-	-	-	-	-	-	-	-	-	-	-	tr|A0A8X7Z8F5|A0A8X7Z8F5_POPTO Uncharacterized protein OS=Populus tomentosa OX=118781 GN=POTOM_033720 PE=4 SV=1	228	1.73e-134	86.8	97.0213	86.8085	92.3404	AT5G21070.1 | Symbols: no symbol available | no full name available | chr5:7156356-7157490 FORWARD LENGTH=225	226	2e-134	84	96.1702	83.8298	88.9362
NRA309ch01g00370.1	609	3988.XP_002530192.1	8.961e-311	960	2CCFI@1|root,2QQSG@2759|Eukaryota,37N7U@33090|Viridiplantae,3G8R5@35493|Streptophyta,4JK6C@91835|fabids	35493|Streptophyta	S	ETHYLENE INSENSITIVE 3-like	EIN3	GO:0000160,GO:0000976,GO:0001067,GO:0001666,GO:0003674,GO:0003676,GO:0003677,GO:0003690,GO:0003700,GO:0005488,GO:0005575,GO:0005622,GO:0005623,GO:0005634,GO:0006355,GO:0006950,GO:0006952,GO:0007154,GO:0007165,GO:0008150,GO:0009605,GO:0009607,GO:0009617,GO:0009628,GO:0009719,GO:0009723,GO:0009725,GO:0009743,GO:0009755,GO:0009756,GO:0009873,GO:0009889,GO:0009987,GO:0010033,GO:0010035,GO:0010038,GO:…	-	ko:K14514	ko04016,ko04075,map04016,map04075	-	-	-	ko00000,ko00001,ko03000	-	-	-	EIN3	tr|B9SW23|B9SW23_RICCO ETHYLENE-INSENSITIVE3 protein, putative OS=Ricinus communis OX=3988 GN=RCOM_0656830 PE=3 SV=1	617	0	75.9	101.314	77.1757	86.6995	AT3G20770.1 | Symbols: AtEIN3, EIN3 | ETHYLENE-INSENSITIVE3 | chr3:7260702-7262588 REVERSE LENGTH=628	629	0	62	103.284	65.0246	76.8473
NRA309ch01g00371.1	292	4006.Lus10025538	1.01e-170	537	COG0180@1|root,COG2132@1|root,KOG1263@2759|Eukaryota,KOG2145@2759|Eukaryota,37IIR@33090|Viridiplantae,3G9TY@35493|Streptophyta,4JNSJ@91835|fabids	35493|Streptophyta	Q	Belongs to the multicopper oxidase family	-	-	1.10.3.3	ko:K00423	ko00053,ko01100,map00053,map01100	-	R00068	RC00092	ko00000,ko00001,ko01000	-	-	-	Cu-oxidase,Cu-oxidase_2,Cu-oxidase_3	tr|A0A067GX25|A0A067GX25_CITSI tryptophan--tRNA ligase OS=Citrus sinensis OX=2711 GN=CISIN_1g015582mg PE=3 SV=1	292	1.69e-187	88.5	100	86.9863	95.2055	AT3G04600.1 | Symbols: no symbol available | no full name available | chr3:1243152-1245958 FORWARD LENGTH=402	403	0	84	138.014	82.8767	91.0959
NRA309ch01g00372.1	151	42345.XP_008810404.1	1.591e-58	206	COG0180@1|root,KOG2145@2759|Eukaryota,37KMX@33090|Viridiplantae,3GCB1@35493|Streptophyta,3KWKG@4447|Liliopsida	35493|Streptophyta	J	Belongs to the class-I aminoacyl-tRNA synthetase family	-	GO:0003674,GO:0003824,GO:0004812,GO:0004830,GO:0005575,GO:0005622,GO:0005623,GO:0005737,GO:0005829,GO:0006082,GO:0006139,GO:0006399,GO:0006412,GO:0006418,GO:0006436,GO:0006518,GO:0006520,GO:0006725,GO:0006807,GO:0008150,GO:0008152,GO:0009058,GO:0009059,GO:0009987,GO:0010467,GO:0016070,GO:0016874,GO:0016875,GO:0019538,GO:0019752,GO:0034641,GO:0034645,GO:0034660,GO:0043038,GO:0043039,GO:0043043,GO:…	6.1.1.2	ko:K01867	ko00970,map00970	M00359,M00360	R03664	RC00055,RC00523	ko00000,ko00001,ko00002,ko01000,ko01007,ko03016	-	-	-	tRNA-synt_1b	tr|A0A438EGJ7|A0A438EGJ7_VITVI Tryptophan--tRNA ligase, cytoplasmic OS=Vitis vinifera OX=29760 GN=VvCHDh000508_1 PE=4 SV=1	118	2.14e-61	79.2	78.1457	55.6291	67.5497	AT3G04600.1 | Symbols: no symbol available | no full name available | chr3:1243152-1245958 FORWARD LENGTH=402	403	3e-61	75	266.887	56.2914	66.8874
NRA309ch01g00373.1	903	3983.cassava4.1_001305m	0	1482	KOG1041@1|root,KOG1041@2759|Eukaryota,37J7B@33090|Viridiplantae,3G7YX@35493|Streptophyta,4JE1P@91835|fabids	35493|Streptophyta	J	Belongs to the argonaute family	-	GO:0000228,GO:0000785,GO:0000790,GO:0000791,GO:0002252,GO:0002376,GO:0003674,GO:0003676,GO:0003682,GO:0003723,GO:0003824,GO:0004518,GO:0004519,GO:0004521,GO:0004540,GO:0005488,GO:0005575,GO:0005622,GO:0005623,GO:0005634,GO:0005654,GO:0005694,GO:0005719,GO:0005730,GO:0006139,GO:0006259,GO:0006304,GO:0006305,GO:0006306,GO:0006325,GO:0006342,GO:0006355,GO:0006396,GO:0006464,GO:0006479,GO:0006725,GO:…	-	ko:K11593	-	-	-	-	ko00000,ko03019,ko03036	-	-	-	ArgoL1,ArgoL2,ArgoMid,ArgoN,PAZ,Piwi	tr|A0A2C9U4E3|A0A2C9U4E3_MANES Argonaute 4 OS=Manihot esculenta OX=3983 GN=MANES_18G121900 PE=3 SV=1	909	0	78.9	100.664	78.7375	89.8117	AT2G27040.1 | Symbols: AGO4, OCP11 | OVEREXPRESSOR OF CATIONIC PEROXIDASE 11, ARGONAUTE 4 | chr2:11536795-11541503 REVERSE LENGTH=924	925	0	71	102.436	69.3245	83.1672
NRA309ch01g00374.1	165	3656.XP_008451094.1	2.188e-48	177	2CY9R@1|root,2S30B@2759|Eukaryota,37VKM@33090|Viridiplantae,3GJRH@35493|Streptophyta,4JPZ7@91835|fabids	35493|Streptophyta	S	Lamin-like	-	GO:0005575,GO:0005622,GO:0005623,GO:0005737,GO:0005773,GO:0005886,GO:0016020,GO:0031224,GO:0031225,GO:0031226,GO:0043226,GO:0043227,GO:0043229,GO:0043231,GO:0044424,GO:0044425,GO:0044444,GO:0044459,GO:0044464,GO:0046658,GO:0071944	-	-	-	-	-	-	-	-	-	-	Cu_bind_like	tr|A0A6P5ZP81|A0A6P5ZP81_DURZI lamin-like protein OS=Durio zibethinus OX=66656 GN=LOC111302647 PE=4 SV=1	182	2.29e-52	58.5	110.303	50.303	65.4545	AT2G27035.1 | Symbols: ENODL20, AtENODL20 | early nodulin-like protein 20 | chr2:11535670-11536251 FORWARD LENGTH=163	164	2e-47	50	99.3939	39.3939	55.7576
NRA309ch01g00375.1	283	3750.XP_008367499.1	4.48e-60	217	COG0468@1|root,KOG1564@2759|Eukaryota,37IXV@33090|Viridiplantae,3GG6S@35493|Streptophyta,4JD40@91835|fabids	35493|Streptophyta	L	DNA repair protein XRCC3 homolog	-	GO:0000003,GO:0000150,GO:0000217,GO:0000280,GO:0000400,GO:0000707,GO:0000724,GO:0000725,GO:0000730,GO:0003674,GO:0003676,GO:0003677,GO:0003690,GO:0003697,GO:0003824,GO:0005488,GO:0005575,GO:0005622,GO:0005623,GO:0005634,GO:0005657,GO:0005694,GO:0006139,GO:0006259,GO:0006281,GO:0006302,GO:0006310,GO:0006312,GO:0006725,GO:0006807,GO:0006950,GO:0006974,GO:0006996,GO:0007049,GO:0007127,GO:0007131,GO:…	-	ko:K10880	ko03440,map03440	-	-	-	ko00000,ko00001,ko03400	-	-	-	Rad51	tr|A0A6A1UX33|A0A6A1UX33_9ROSI RecA family profile 1 domain-containing protein OS=Morella rubra OX=262757 GN=CJ030_MR8G028314 PE=4 SV=1	292	2.73e-63	41.1	103.18	40.9894	58.6572	AT5G57450.1 | Symbols: ATXRCC3, XRCC3 | ARABIDOPSIS THALIANA HOMOLOG OF X-RAY REPAIR CROSS COMPLEMENTING 3 (XRCC3), homolog of X-ray repair cross complementing 3 | chr5:23274008-23274922 REVERSE LENGTH=304	305	2e-59	37	107.774	38.5159	59.364
NRA309ch01g00376.1	1209	85681.XP_006441860.1	1.216e-183	618	COG4886@1|root,2SI7S@2759|Eukaryota,37QD6@33090|Viridiplantae,3GCW1@35493|Streptophyta	35493|Streptophyta	S	RESISTANCE protein	-	-	-	-	-	-	-	-	-	-	-	-	LRR_3,NB-ARC,TIR	tr|A0A2P5ET41|A0A2P5ET41_TREOI ADP-ribosyl cyclase/cyclic ADP-ribose hydrolase OS=Trema orientale OX=63057 GN=TorTNL14 PE=4 SV=1	1351	8.46e-158	35.6	111.745	37.3863	54.177	AT5G17680.2 | Symbols: no symbol available | no full name available | chr5:5822999-5827153 FORWARD LENGTH=1295	1296	3e-157	36	107.196	28.536	43.7552
NRA309ch01g00377.1	55	3712.Bo3g071630.1	8.915e-22	94	COG5126@1|root,KOG0027@2759|Eukaryota	2759|Eukaryota	DTZ	Calcium-binding protein	-	-	-	ko:K02183	ko04014,ko04015,ko04016,ko04020,ko04022,ko04024,ko04070,ko04114,ko04218,ko04261,ko04270,ko04371,ko04626,ko04713,ko04720,ko04722,ko04728,ko04740,ko04744,ko04745,ko04750,ko04910,ko04912,ko04915,ko04916,ko04921,ko04922,ko04924,ko04925,ko04970,ko04971,ko05010,ko05031,ko05034,ko05133,ko05152,ko05167,ko05200,ko05214,ko05418,map04014,map04015,map04016,map04020,map04022,map04024,map04070,map04114,map0421…	-	-	-	ko00000,ko00001,ko01009,ko03036,ko04131,ko04147	-	-	-	EF-hand_1	tr|A0A830D3M5|A0A830D3M5_9LAMI Calmodulin OS=Phtheirospermum japonicum OX=374723 GN=PHJA_002591800 PE=4 SV=1	105	1.7e-23	85.2	190.909	83.6364	89.0909	AT1G66410.2 | Symbols: CAM4, ACAM-4 | calmodulin 4, CALMODULIN 4 | chr1:24774431-24775785 REVERSE LENGTH=159	160	7e-27	85	290.909	83.6364	87.2727
NRA309ch01g00378.1	569	3988.XP_002523481.1	1.876e-128	430	COG4886@1|root,2SI7S@2759|Eukaryota,37QD6@33090|Viridiplantae,3GCW1@35493|Streptophyta	35493|Streptophyta	S	RESISTANCE protein	-	-	-	-	-	-	-	-	-	-	-	-	LRR_3,NB-ARC,TIR	tr|B9SBW2|B9SBW2_RICCO ADP-ribosyl cyclase/cyclic ADP-ribose hydrolase OS=Ricinus communis OX=3988 GN=RCOM_1045320 PE=4 SV=1	944	2.51e-132	44.9	165.905	40.949	60.8084	AT5G17680.2 | Symbols: no symbol available | no full name available | chr5:5822999-5827153 FORWARD LENGTH=1295	1296	3e-95	37	227.768	34.9736	54.6573
NRA309ch01g00379.1	253	No_hits	-	-	-	-	-	-	-	-	-	-	-	-	-	-	-	-	-	-	-	tr|A0A067JE77|A0A067JE77_JATCU ADP-ribosyl cyclase/cyclic ADP-ribose hydrolase OS=Jatropha curcas OX=180498 GN=JCGZ_25958 PE=4 SV=1	1346	6.41e-39	47.1	532.016	49.0119	63.2411	AT5G17680.2 | Symbols: no symbol available | no full name available | chr5:5822999-5827153 FORWARD LENGTH=1295	1296	2e-42	36	512.253	39.9209	61.6601
NRA309ch01g00380.1	361	981085.XP_010108456.1	2.548e-24	115	COG4886@1|root,2SI7S@2759|Eukaryota,37QD6@33090|Viridiplantae,3GCW1@35493|Streptophyta,4JRJT@91835|fabids	35493|Streptophyta	J	host programmed cell death induced by symbiont	-	GO:0000166,GO:0000302,GO:0001101,GO:0002376,GO:0003674,GO:0005488,GO:0005575,GO:0005622,GO:0005623,GO:0005634,GO:0005737,GO:0005739,GO:0005829,GO:0006950,GO:0006952,GO:0006955,GO:0006979,GO:0007154,GO:0007165,GO:0008150,GO:0009605,GO:0009607,GO:0009617,GO:0009627,GO:0009719,GO:0009725,GO:0009733,GO:0009751,GO:0009814,GO:0009862,GO:0009863,GO:0009987,GO:0010033,GO:0010035,GO:0010193,GO:0014070,GO:…	-	-	-	-	-	-	-	-	-	-	LRR_3,LRR_8,NB-ARC,TIR	tr|A0A2P5DZ29|A0A2P5DZ29_PARAD LRR domain containing protein (Fragment) OS=Parasponia andersonii OX=3476 GN=PanWU01x14_017640 PE=4 SV=1	664	1.37e-24	30.1	183.934	28.2548	42.9363	AT5G17880.1 | Symbols: CSA1 | constitutive shade-avoidance1 | chr5:5908874-5913096 REVERSE LENGTH=1197	1198	3e-18	29	331.856	20.7756	34.349
NRA309ch01g00381.1	1152	2711.XP_006478667.1	1.896e-161	550	COG4886@1|root,2SI7S@2759|Eukaryota,37QD6@33090|Viridiplantae,3GCW1@35493|Streptophyta	35493|Streptophyta	S	RESISTANCE protein	-	-	-	ko:K19613	ko04014,map04014	-	-	-	ko00000,ko00001	-	-	-	LRR_3,LRR_8,NB-ARC,TIR	tr|A0A6P5WYE4|A0A6P5WYE4_DURZI ADP-ribosyl cyclase/cyclic ADP-ribose hydrolase OS=Durio zibethinus OX=66656 GN=LOC111278787 PE=4 SV=1	1349	3.24e-140	33.1	117.101	36.7188	53.9062	AT5G17680.2 | Symbols: no symbol available | no full name available | chr5:5822999-5827153 FORWARD LENGTH=1295	1296	4e-130	34	112.5	27.8646	43.2292
NRA309ch01g00382.1	283	3750.XP_008367499.1	1.592e-62	224	COG0468@1|root,KOG1564@2759|Eukaryota,37IXV@33090|Viridiplantae,3GG6S@35493|Streptophyta,4JD40@91835|fabids	35493|Streptophyta	L	DNA repair protein XRCC3 homolog	-	GO:0000003,GO:0000150,GO:0000217,GO:0000280,GO:0000400,GO:0000707,GO:0000724,GO:0000725,GO:0000730,GO:0003674,GO:0003676,GO:0003677,GO:0003690,GO:0003697,GO:0003824,GO:0005488,GO:0005575,GO:0005622,GO:0005623,GO:0005634,GO:0005657,GO:0005694,GO:0006139,GO:0006259,GO:0006281,GO:0006302,GO:0006310,GO:0006312,GO:0006725,GO:0006807,GO:0006950,GO:0006974,GO:0006996,GO:0007049,GO:0007127,GO:0007131,GO:…	-	ko:K10880	ko03440,map03440	-	-	-	ko00000,ko00001,ko03400	-	-	-	Rad51	tr|A0A498JRH0|A0A498JRH0_MALDO RecA family profile 1 domain-containing protein OS=Malus domestica OX=3750 GN=DVH24_008682 PE=4 SV=1	296	2.41e-65	40.8	104.594	40.636	59.364	AT5G57450.1 | Symbols: ATXRCC3, XRCC3 | ARABIDOPSIS THALIANA HOMOLOG OF X-RAY REPAIR CROSS COMPLEMENTING 3 (XRCC3), homolog of X-ray repair cross complementing 3 | chr5:23274008-23274922 REVERSE LENGTH=304	305	1e-60	38	107.774	37.8092	57.5972
NRA309ch01g00383.1	1204	No_hits	-	-	-	-	-	-	-	-	-	-	-	-	-	-	-	-	-	-	-	tr|A0A251IS04|A0A251IS04_MANES TIR domain-containing protein OS=Manihot esculenta OX=3983 GN=MANES_18G112200 PE=4 SV=1	923	9.91e-160	42.3	76.6611	34.0532	46.4286	AT5G17680.2 | Symbols: no symbol available | no full name available | chr5:5822999-5827153 FORWARD LENGTH=1295	1296	7e-158	36	107.641	28.8206	43.9369
NRA309ch01g00384.1	191	No_hits	-	-	-	-	-	-	-	-	-	-	-	-	-	-	-	-	-	-	-	tr|A0A067JE77|A0A067JE77_JATCU ADP-ribosyl cyclase/cyclic ADP-ribose hydrolase OS=Jatropha curcas OX=180498 GN=JCGZ_25958 PE=4 SV=1	1346	1.3e-25	41.3	704.712	39.7906	56.5445	AT1G27170.1 | Symbols: no symbol available | no full name available | chr1:9434718-9439219 FORWARD LENGTH=1384	1385	3e-17	32	725.131	29.3194	48.1675
NRA309ch01g00385.1	34	No_hits	-	-	-	-	-	-	-	-	-	-	-	-	-	-	-	-	-	-	-	No_hits	-	-	-	-	-	-	No_hits	-	-	-	-	-	-
NRA309ch01g00386.1	312	3694.POPTR_0001s10340.1	8.764e-186	582	KOG1915@1|root,KOG1915@2759|Eukaryota,37MF9@33090|Viridiplantae,3G99I@35493|Streptophyta,4JFAQ@91835|fabids	35493|Streptophyta	D	Crooked neck-like protein	CRNKL1	GO:0000245,GO:0000375,GO:0000377,GO:0000398,GO:0000974,GO:0003674,GO:0003676,GO:0003723,GO:0005488,GO:0005575,GO:0005622,GO:0005623,GO:0005634,GO:0005654,GO:0005681,GO:0005684,GO:0006139,GO:0006396,GO:0006397,GO:0006725,GO:0006807,GO:0008150,GO:0008152,GO:0008380,GO:0009987,GO:0010467,GO:0016043,GO:0016070,GO:0016071,GO:0022607,GO:0022613,GO:0022618,GO:0031974,GO:0031981,GO:0032991,GO:0034622,GO:…	-	ko:K12869	ko03040,map03040	M00355	-	-	ko00000,ko00001,ko00002,ko03036,ko03041	-	-	-	HAT,Suf,TPR_8	tr|A0A2N9FYI4|A0A2N9FYI4_FAGSY TPR_REGION domain-containing protein OS=Fagus sylvatica OX=28930 GN=FSB_LOCUS19941 PE=4 SV=1	332	2.38e-87	88.3	106.41	87.1795	91.0256	AT5G41770.1 | Symbols: no symbol available | no full name available | chr5:16718021-16720936 FORWARD LENGTH=705	706	0	85	226.282	83.3333	91.3462
NRA309ch01g00387.1	553	28532.XP_010536126.1	1.417e-47	190	COG4886@1|root,2SI7S@2759|Eukaryota,37QD6@33090|Viridiplantae,3GCW1@35493|Streptophyta,3HVW1@3699|Brassicales	35493|Streptophyta	T	TMV resistance protein N-like	-	-	-	-	-	-	-	-	-	-	-	-	LRR_3,LRR_8,NB-ARC,TIR	tr|A0A6P5WYE4|A0A6P5WYE4_DURZI ADP-ribosyl cyclase/cyclic ADP-ribose hydrolase OS=Durio zibethinus OX=66656 GN=LOC111278787 PE=4 SV=1	1349	7.07e-53	31	243.942	31.6456	47.7396	AT5G17680.2 | Symbols: no symbol available | no full name available | chr5:5822999-5827153 FORWARD LENGTH=1295	1296	2e-44	33	234.358	22.7848	34.7197
NRA309ch01g00388.1	77	4096.XP_009762209.1	5.322e-33	128	COG5126@1|root,KOG0027@2759|Eukaryota,37K5B@33090|Viridiplantae,3GCAR@35493|Streptophyta,44P0B@71274|asterids	35493|Streptophyta	T	Calmodulin-7	-	-	-	ko:K02183	ko04014,ko04015,ko04016,ko04020,ko04022,ko04024,ko04070,ko04114,ko04218,ko04261,ko04270,ko04371,ko04626,ko04713,ko04720,ko04722,ko04728,ko04740,ko04744,ko04745,ko04750,ko04910,ko04912,ko04915,ko04916,ko04921,ko04922,ko04924,ko04925,ko04970,ko04971,ko05010,ko05031,ko05034,ko05133,ko05152,ko05167,ko05200,ko05214,ko05418,map04014,map04015,map04016,map04020,map04022,map04024,map04070,map04114,map0421…	-	-	-	ko00000,ko00001,ko01009,ko03036,ko04131,ko04147	-	-	-	EF-hand_1,EF-hand_5,EF-hand_7	tr|A0A426ZXD2|A0A426ZXD2_ENSVE EF-hand domain-containing protein OS=Ensete ventricosum OX=4639 GN=B296_00020696 PE=4 SV=1	113	5.03e-35	84.4	146.753	84.4156	92.2078	AT3G56800.1 | Symbols: ACAM-3, CAM3 | CALMODULIN 3, calmodulin 3 | chr3:21034981-21035920 REVERSE LENGTH=149	150	1e-41	84	194.805	84.4156	90.9091
NRA309ch01g00389.1	1154	No_hits	-	-	-	-	-	-	-	-	-	-	-	-	-	-	-	-	-	-	-	tr|A0A803PYQ0|A0A803PYQ0_CANSA ADP-ribosyl cyclase/cyclic ADP-ribose hydrolase OS=Cannabis sativa OX=3483 PE=4 SV=1	1099	7.36e-160	33.6	95.234	34.0555	50.8666	AT5G17680.2 | Symbols: no symbol available | no full name available | chr5:5822999-5827153 FORWARD LENGTH=1295	1296	2e-145	36	112.305	28.7695	43.5009
NRA309ch01g00390.1	93	2711.XP_006478414.1	5.486e-28	115	COG4886@1|root,2SI7S@2759|Eukaryota,37QD6@33090|Viridiplantae,3GCW1@35493|Streptophyta	33090|Viridiplantae	S	RESISTANCE protein	-	-	-	-	-	-	-	-	-	-	-	-	LRR_3,LRR_8,NB-ARC,TIR	tr|A0A8J4VJK7|A0A8J4VJK7_9ROSI TIR domain-containing protein OS=Castanea mollissima OX=60419 GN=CMV_023219 PE=4 SV=1	172	1.44e-31	65.2	184.946	62.3656	74.1935	AT5G51630.1 | Symbols: no symbol available | no full name available | chr5:20970069-20974666 FORWARD LENGTH=1229	1230	7e-24	53	1322.58	52.6882	65.5914
NRA309ch01g00391.1	402	No_hits	-	-	-	-	-	-	-	-	-	-	-	-	-	-	-	-	-	-	-	tr|A0A444ZGF3|A0A444ZGF3_ARAHY DBD_Tnp_Mut domain-containing protein OS=Arachis hypogaea OX=3818 GN=Ahy_B04g070342 PE=4 SV=1	468	4.75e-53	35	116.418	26.3682	39.0547	AT1G64260.1 | Symbols: no symbol available | no full name available | chr1:23847756-23849915 FORWARD LENGTH=719	720	1e-13	25	179.104	7.71144	16.1692
NRA309ch01g00392.1	517	71139.XP_010057292.1	1.872e-18	99	28XIB@1|root,2R4BG@2759|Eukaryota,37T5Z@33090|Viridiplantae	33090|Viridiplantae	S	TMV resistance protein N-like	-	-	-	-	-	-	-	-	-	-	-	-	NB-ARC,TIR	No_hits	-	-	-	-	-	-	AT5G38850.1 | Symbols: MIST1 | MICRORNA-SILENCED TNL1 | chr5:15555187-15558430 FORWARD LENGTH=986	987	1e-20	28	190.909	17.6015	27.2727
NRA309ch01g00393.1	94	2711.XP_006478414.1	2.846e-16	81	COG4886@1|root,2SI7S@2759|Eukaryota,37QD6@33090|Viridiplantae,3GCW1@35493|Streptophyta	33090|Viridiplantae	S	RESISTANCE protein	-	-	-	-	-	-	-	-	-	-	-	-	LRR_3,LRR_8,NB-ARC,TIR	tr|A0A8J4QY07|A0A8J4QY07_9ROSI TIR domain-containing protein OS=Castanea mollissima OX=60419 GN=CMV_020959 PE=4 SV=1	172	1.25e-16	63.1	182.979	43.617	52.1277	AT4G16950.1 | Symbols: SIKIC2, RPP5 | RECOGNITION OF PERONOSPORA PARASITICA 5, SIDEKICK SNC1 2 | chr4:9539010-9544340 REVERSE LENGTH=1449	1450	2e-12	50	1542.55	36.1702	45.7447
NRA309ch01g00394.1	1049	No_hits	-	-	-	-	-	-	-	-	-	-	-	-	-	-	-	-	-	-	-	tr|A0A067LFQ8|A0A067LFQ8_JATCU ADP-ribosyl cyclase/cyclic ADP-ribose hydrolase OS=Jatropha curcas OX=180498 GN=JCGZ_25445 PE=4 SV=1	1131	2.35e-119	33.8	107.817	34.6997	49.0944	AT5G17680.2 | Symbols: no symbol available | no full name available | chr5:5822999-5827153 FORWARD LENGTH=1295	1296	5e-119	30	123.546	33.5558	53.0029
NRA309ch01g00395.1	77	4565.Traes_3DS_ADDBB641F.1	1.938e-36	138	COG5126@1|root,KOG0027@2759|Eukaryota	2759|Eukaryota	DTZ	Calcium-binding protein	-	GO:0003674,GO:0005488,GO:0005509,GO:0005515,GO:0005575,GO:0005622,GO:0005623,GO:0005737,GO:0019904,GO:0043167,GO:0043169,GO:0044424,GO:0044464,GO:0046872	-	ko:K02183	ko04014,ko04015,ko04016,ko04020,ko04022,ko04024,ko04070,ko04114,ko04218,ko04261,ko04270,ko04371,ko04626,ko04713,ko04720,ko04722,ko04728,ko04740,ko04744,ko04745,ko04750,ko04910,ko04912,ko04915,ko04916,ko04921,ko04922,ko04924,ko04925,ko04970,ko04971,ko05010,ko05031,ko05034,ko05133,ko05152,ko05167,ko05200,ko05214,ko05418,map04014,map04015,map04016,map04020,map04022,map04024,map04070,map04114,map0421…	-	-	-	ko00000,ko00001,ko01009,ko03036,ko04131,ko04147	-	-	-	EF-hand_1	tr|A0A165YIW0|A0A165YIW0_DAUCS EF-hand domain-containing protein OS=Daucus carota subsp. sativus OX=79200 GN=DCAR_013517 PE=4 SV=1	77	9.33e-40	92.2	100	92.2078	96.1039	AT5G21274.1 | Symbols: ACAM-6, CAM6 | calmodulin 6 | chr5:7214740-7215950 REVERSE LENGTH=149	150	2e-45	91	194.805	90.9091	96.1039
NRA309ch01g00396.1	549	3694.POPTR_0019s09840.1	1.518e-92	324	COG4886@1|root,2SI7S@2759|Eukaryota,37QD6@33090|Viridiplantae,3GCW1@35493|Streptophyta	35493|Streptophyta	S	RESISTANCE protein	-	-	-	-	-	-	-	-	-	-	-	-	LRR_3,LRR_8,NB-ARC,TIR	tr|A0A498JXU4|A0A498JXU4_MALDO TIR domain-containing protein OS=Malus domestica OX=3750 GN=DVH24_000953 PE=4 SV=1	703	4.91e-52	40.9	128.051	21.3115	30.2368	AT5G17680.2 | Symbols: no symbol available | no full name available | chr5:5822999-5827153 FORWARD LENGTH=1295	1296	3e-40	33	236.066	22.0401	32.969
NRA309ch01g00397.1	55	4565.Traes_3DS_ADDBB641F.1	2.144e-24	102	COG5126@1|root,KOG0027@2759|Eukaryota	2759|Eukaryota	DTZ	Calcium-binding protein	-	GO:0003674,GO:0005488,GO:0005509,GO:0005515,GO:0005575,GO:0005622,GO:0005623,GO:0005737,GO:0019904,GO:0043167,GO:0043169,GO:0044424,GO:0044464,GO:0046872	-	ko:K02183	ko04014,ko04015,ko04016,ko04020,ko04022,ko04024,ko04070,ko04114,ko04218,ko04261,ko04270,ko04371,ko04626,ko04713,ko04720,ko04722,ko04728,ko04740,ko04744,ko04745,ko04750,ko04910,ko04912,ko04915,ko04916,ko04921,ko04922,ko04924,ko04925,ko04970,ko04971,ko05010,ko05031,ko05034,ko05133,ko05152,ko05167,ko05200,ko05214,ko05418,map04014,map04015,map04016,map04020,map04022,map04024,map04070,map04114,map0421…	-	-	-	ko00000,ko00001,ko01009,ko03036,ko04131,ko04147	-	-	-	EF-hand_1	tr|A0A392QRS4|A0A392QRS4_9FABA Calmodulin (Fragment) OS=Trifolium medium OX=97028 PE=4 SV=1	68	1.56e-26	90.9	123.636	90.9091	90.9091	AT5G21274.1 | Symbols: ACAM-6, CAM6 | calmodulin 6 | chr5:7214740-7215950 REVERSE LENGTH=149	150	9e-31	91	272.727	90.9091	90.9091
NRA309ch01g00398.1	171	No_hits	-	-	-	-	-	-	-	-	-	-	-	-	-	-	-	-	-	-	-	No_hits	-	-	-	-	-	-	No_hits	-	-	-	-	-	-
NRA309ch01g00399.1	65	71139.XP_010030110.1	9.319e-12	66	28XIB@1|root,2R4BG@2759|Eukaryota,37T5Z@33090|Viridiplantae,3GHA6@35493|Streptophyta	35493|Streptophyta	S	TMV resistance protein N-like	-	-	-	-	-	-	-	-	-	-	-	-	NB-ARC,TIR	tr|A0A6B9V439|A0A6B9V439_ARAHY TMV resistance protein N OS=Arachis hypogaea OX=3818 GN=DS421_19g641920 PE=4 SV=1	165	1.19e-11	64	253.846	49.2308	58.4615	No_hits	-	-	-	-	-	-
NRA309ch01g00400.1	37	No_hits	-	-	-	-	-	-	-	-	-	-	-	-	-	-	-	-	-	-	-	No_hits	-	-	-	-	-	-	No_hits	-	-	-	-	-	-
NRA309ch01g00401.1	601	No_hits	-	-	-	-	-	-	-	-	-	-	-	-	-	-	-	-	-	-	-	tr|A0A067JE77|A0A067JE77_JATCU ADP-ribosyl cyclase/cyclic ADP-ribose hydrolase OS=Jatropha curcas OX=180498 GN=JCGZ_25958 PE=4 SV=1	1346	2.27e-35	32.9	223.96	23.6273	33.1115	AT4G12020.2 | Symbols: WRKY19, MAPKKK11, ATWRKY19, MEKK4 | MITOGEN-ACTIVATED PROTEIN KINASE KINASE KINASE 11, MAPK/ERK KINASE KINASE 4 | chr4:7201656-7209469 FORWARD LENGTH=1895	1896	3e-26	28	315.474	18.9684	31.4476
NRA309ch01g00402.1	283	3750.XP_008367499.1	4.013e-59	214	COG0468@1|root,KOG1564@2759|Eukaryota,37IXV@33090|Viridiplantae,3GG6S@35493|Streptophyta,4JD40@91835|fabids	35493|Streptophyta	L	DNA repair protein XRCC3 homolog	-	GO:0000003,GO:0000150,GO:0000217,GO:0000280,GO:0000400,GO:0000707,GO:0000724,GO:0000725,GO:0000730,GO:0003674,GO:0003676,GO:0003677,GO:0003690,GO:0003697,GO:0003824,GO:0005488,GO:0005575,GO:0005622,GO:0005623,GO:0005634,GO:0005657,GO:0005694,GO:0006139,GO:0006259,GO:0006281,GO:0006302,GO:0006310,GO:0006312,GO:0006725,GO:0006807,GO:0006950,GO:0006974,GO:0006996,GO:0007049,GO:0007127,GO:0007131,GO:…	-	ko:K10880	ko03440,map03440	-	-	-	ko00000,ko00001,ko03400	-	-	-	Rad51	tr|A0A1S4DNS1|A0A1S4DNS1_TOBAC DNA repair protein XRCC3 homolog OS=Nicotiana tabacum OX=4097 GN=LOC107831770 PE=4 SV=1	281	1.11e-62	41	99.2933	39.576	57.5972	AT5G57450.1 | Symbols: ATXRCC3, XRCC3 | ARABIDOPSIS THALIANA HOMOLOG OF X-RAY REPAIR CROSS COMPLEMENTING 3 (XRCC3), homolog of X-ray repair cross complementing 3 | chr5:23274008-23274922 REVERSE LENGTH=304	305	1e-58	38	107.774	37.1025	57.9505
NRA309ch01g00403.1	89	2711.XP_006478414.1	8.549e-28	114	COG4886@1|root,2SI7S@2759|Eukaryota,37QD6@33090|Viridiplantae,3GCW1@35493|Streptophyta	33090|Viridiplantae	S	RESISTANCE protein	-	-	-	-	-	-	-	-	-	-	-	-	LRR_3,LRR_8,NB-ARC,TIR	tr|A0A8J4VJK7|A0A8J4VJK7_9ROSI TIR domain-containing protein OS=Castanea mollissima OX=60419 GN=CMV_023219 PE=4 SV=1	172	4.59e-29	62.8	193.258	60.6742	73.0337	AT5G51630.1 | Symbols: no symbol available | no full name available | chr5:20970069-20974666 FORWARD LENGTH=1229	1230	2e-22	52	1382.02	51.6854	65.1685
NRA309ch01g00404.1	247	3656.XP_008451648.1	2.808e-06	57	28JZP@1|root,2QSE3@2759|Eukaryota,37QZD@33090|Viridiplantae,3GGZ7@35493|Streptophyta,4JS72@91835|fabids	35493|Streptophyta	S	Encoded by	-	-	-	-	-	-	-	-	-	-	-	-	DBD_Tnp_Mut,MULE,SWIM	tr|A0A445ARM5|A0A445ARM5_ARAHY SWIM-type domain-containing protein OS=Arachis hypogaea OX=3818 GN=Ahy_B01g053388 PE=4 SV=1	688	9.62e-24	32	278.543	33.1984	53.8462	No_hits	-	-	-	-	-	-
NRA309ch01g00405.1	365	264402.Cagra.3954s0001.1.p	1.045e-17	95	2CMFM@1|root,2QQ7T@2759|Eukaryota	2759|Eukaryota	S	negative regulation of Rho guanyl-nucleotide exchange factor activity	-	-	-	-	-	-	-	-	-	-	-	-	LRR_3,NB-ARC,TIR	No_hits	-	-	-	-	-	-	AT5G38850.1 | Symbols: MIST1 | MICRORNA-SILENCED TNL1 | chr5:15555187-15558430 FORWARD LENGTH=986	987	3e-20	39	270.411	13.9726	21.6438
NRA309ch01g00406.1	1134	3983.cassava4.1_000589m	2.929e-187	626	COG4886@1|root,2SI7S@2759|Eukaryota,37QD6@33090|Viridiplantae,3GCW1@35493|Streptophyta	35493|Streptophyta	S	RESISTANCE protein	-	-	-	-	-	-	-	-	-	-	-	-	LRR_3,NB-ARC,TIR	tr|B9SBV5|B9SBV5_RICCO ADP-ribosyl cyclase/cyclic ADP-ribose hydrolase OS=Ricinus communis OX=3988 GN=RCOM_1045150 PE=4 SV=1	1091	1.68e-168	34.7	96.2081	34.3915	50.3527	AT5G17680.2 | Symbols: no symbol available | no full name available | chr5:5822999-5827153 FORWARD LENGTH=1295	1296	2e-154	36	114.286	28.9242	44.4444
NRA309ch01g00407.1	1136	2711.XP_006478667.1	2.397e-177	597	COG4886@1|root,2SI7S@2759|Eukaryota,37QD6@33090|Viridiplantae,3GCW1@35493|Streptophyta	35493|Streptophyta	S	RESISTANCE protein	-	-	-	ko:K19613	ko04014,map04014	-	-	-	ko00000,ko00001	-	-	-	LRR_3,LRR_8,NB-ARC,TIR	tr|A0A251IS04|A0A251IS04_MANES TIR domain-containing protein OS=Manihot esculenta OX=3983 GN=MANES_18G112200 PE=4 SV=1	923	1.53e-158	41.6	81.25	31.338	43.3099	AT5G17680.2 | Symbols: no symbol available | no full name available | chr5:5822999-5827153 FORWARD LENGTH=1295	1296	4e-139	35	114.085	29.2254	44.2782
NRA309ch01g00408.1	474	No_hits	-	-	-	-	-	-	-	-	-	-	-	-	-	-	-	-	-	-	-	tr|A0A067JE77|A0A067JE77_JATCU ADP-ribosyl cyclase/cyclic ADP-ribose hydrolase OS=Jatropha curcas OX=180498 GN=JCGZ_25958 PE=4 SV=1	1346	2.76e-11	32.7	283.966	21.308	28.27	AT4G16890.1 | Symbols: BAL, SNC1 | "SUPPRESSOR OF NPR1-1, CONSTITUTIVE 1", BALL | chr4:9500506-9505482 REVERSE LENGTH=1437	1438	1e-31	33	303.376	24.0506	38.3966
NRA309ch01g00409.1	209	3694.POPTR_0585s00200.1	1.739e-40	157	COG4886@1|root,2SI7S@2759|Eukaryota,37QD6@33090|Viridiplantae,3GCW1@35493|Streptophyta,4JT3R@91835|fabids	35493|Streptophyta	T	TMV resistance protein N-like	-	GO:0000166,GO:0001101,GO:0002376,GO:0003674,GO:0005488,GO:0005575,GO:0005622,GO:0005623,GO:0005634,GO:0005737,GO:0005829,GO:0006950,GO:0006952,GO:0006955,GO:0007154,GO:0007165,GO:0008150,GO:0009605,GO:0009607,GO:0009617,GO:0009627,GO:0009719,GO:0009725,GO:0009733,GO:0009751,GO:0009814,GO:0009862,GO:0009863,GO:0009987,GO:0010033,GO:0014070,GO:0023052,GO:0032870,GO:0035690,GO:0036094,GO:0042221,GO:…	-	-	-	-	-	-	-	-	-	-	LRR_3,LRR_8,NB-ARC,TIR	tr|A0A3N7G8L6|A0A3N7G8L6_POPTR ADP-ribosyl cyclase/cyclic ADP-ribose hydrolase OS=Populus trichocarpa OX=3694 GN=POPTR_019G070460 PE=4 SV=1	1319	6.66e-41	42.3	631.1	44.9761	65.5502	AT4G16990.12 | Symbols: RLM3, TN16 | RESISTANCE TO LEPTOSPHAERIA MACULANS 3, TIR-NBS16 | chr4:9560155-9565225 FORWARD LENGTH=801	802	3e-33	35	383.732	35.4067	58.8517
NRA309ch01g00410.1	74	102107.XP_008231109.1	8.861e-18	84	KOG1041@1|root,KOG1041@2759|Eukaryota,37J7B@33090|Viridiplantae,3G7YX@35493|Streptophyta,4JE1P@91835|fabids	35493|Streptophyta	J	Belongs to the argonaute family	-	GO:0000228,GO:0000785,GO:0000790,GO:0000791,GO:0002252,GO:0002376,GO:0003674,GO:0003676,GO:0003682,GO:0003723,GO:0003824,GO:0004518,GO:0004519,GO:0004521,GO:0004540,GO:0005488,GO:0005575,GO:0005622,GO:0005623,GO:0005634,GO:0005654,GO:0005694,GO:0005719,GO:0005730,GO:0006139,GO:0006259,GO:0006304,GO:0006305,GO:0006306,GO:0006325,GO:0006342,GO:0006355,GO:0006396,GO:0006464,GO:0006479,GO:0006725,GO:…	-	ko:K11593	-	-	-	-	ko00000,ko03019,ko03036	-	-	-	ArgoL1,ArgoL2,ArgoMid,ArgoN,PAZ,Piwi	tr|A0A6J5XRE3|A0A6J5XRE3_PRUAR Piwi domain-containing protein OS=Prunus armeniaca OX=36596 GN=ORAREDHAP_LOCUS36926 PE=4 SV=1	387	1.84e-16	59.1	522.973	52.7027	67.5676	AT2G27040.1 | Symbols: AGO4, OCP11 | OVEREXPRESSOR OF CATIONIC PEROXIDASE 11, ARGONAUTE 4 | chr2:11536795-11541503 REVERSE LENGTH=924	925	1e-18	53	1250	47.2973	62.1622
NRA309ch01g00411.1	166	3988.XP_002530559.1	7.465e-19	92	COG4886@1|root,2SI7S@2759|Eukaryota,37QD6@33090|Viridiplantae,3GCW1@35493|Streptophyta	35493|Streptophyta	S	RESISTANCE protein	-	-	-	-	-	-	-	-	-	-	-	-	NB-ARC,TIR	tr|B9SX40|B9SX40_RICCO TIR domain-containing protein OS=Ricinus communis OX=3988 GN=RCOM_0304060 PE=4 SV=1	833	9.36e-19	49	501.807	28.3133	37.3494	AT1G27180.1 | Symbols: no symbol available | no full name available | chr1:9439859-9445818 FORWARD LENGTH=1556	1557	2e-13	34	937.952	28.9157	42.1687
NRA309ch01g00412.1	558	72664.XP_006400332.1	4.899e-22	111	COG4886@1|root,2SI7S@2759|Eukaryota,37QD6@33090|Viridiplantae,3GCW1@35493|Streptophyta	35493|Streptophyta	S	RESISTANCE protein	-	GO:0006950,GO:0006952,GO:0008150,GO:0009314,GO:0009416,GO:0009605,GO:0009607,GO:0009617,GO:0009628,GO:0009639,GO:0010114,GO:0042742,GO:0043207,GO:0050896,GO:0051704,GO:0051707,GO:0098542	-	ko:K16226	ko04626,map04626	-	-	-	ko00000,ko00001	-	-	-	LRR_3,LRR_8,NB-ARC,TIR	No_hits	-	-	-	-	-	-	AT5G17880.1 | Symbols: CSA1 | constitutive shade-avoidance1 | chr5:5908874-5913096 REVERSE LENGTH=1197	1198	3e-23	32	214.695	16.8459	27.0609
NRA309ch01g00413.1	93	2711.XP_006478414.1	2.122e-28	116	COG4886@1|root,2SI7S@2759|Eukaryota,37QD6@33090|Viridiplantae,3GCW1@35493|Streptophyta	33090|Viridiplantae	S	RESISTANCE protein	-	-	-	-	-	-	-	-	-	-	-	-	LRR_3,LRR_8,NB-ARC,TIR	tr|A0A8J4VJK7|A0A8J4VJK7_9ROSI TIR domain-containing protein OS=Castanea mollissima OX=60419 GN=CMV_023219 PE=4 SV=1	172	5.06e-32	65.2	184.946	62.3656	74.1935	AT5G51630.1 | Symbols: no symbol available | no full name available | chr5:20970069-20974666 FORWARD LENGTH=1229	1230	4e-24	53	1322.58	52.6882	66.6667
NRA309ch01g00414.1	174	No_hits	-	-	-	-	-	-	-	-	-	-	-	-	-	-	-	-	-	-	-	No_hits	-	-	-	-	-	-	No_hits	-	-	-	-	-	-
NRA309ch01g00415.1	43	No_hits	-	-	-	-	-	-	-	-	-	-	-	-	-	-	-	-	-	-	-	No_hits	-	-	-	-	-	-	No_hits	-	-	-	-	-	-
NRA309ch01g00416.1	141	981085.XP_010108456.1	4.089e-05	51	COG4886@1|root,2SI7S@2759|Eukaryota,37QD6@33090|Viridiplantae,3GCW1@35493|Streptophyta,4JRJT@91835|fabids	35493|Streptophyta	J	host programmed cell death induced by symbiont	-	GO:0000166,GO:0000302,GO:0001101,GO:0002376,GO:0003674,GO:0005488,GO:0005575,GO:0005622,GO:0005623,GO:0005634,GO:0005737,GO:0005739,GO:0005829,GO:0006950,GO:0006952,GO:0006955,GO:0006979,GO:0007154,GO:0007165,GO:0008150,GO:0009605,GO:0009607,GO:0009617,GO:0009627,GO:0009719,GO:0009725,GO:0009733,GO:0009751,GO:0009814,GO:0009862,GO:0009863,GO:0009987,GO:0010033,GO:0010035,GO:0010193,GO:0014070,GO:…	-	-	-	-	-	-	-	-	-	-	LRR_3,LRR_8,NB-ARC,TIR	No_hits	-	-	-	-	-	-	No_hits	-	-	-	-	-	-
NRA309ch01g00417.1	1100	3983.cassava4.1_000589m	6.905e-183	612	COG4886@1|root,2SI7S@2759|Eukaryota,37QD6@33090|Viridiplantae,3GCW1@35493|Streptophyta	35493|Streptophyta	S	RESISTANCE protein	-	-	-	-	-	-	-	-	-	-	-	-	LRR_3,NB-ARC,TIR	tr|B9SBV5|B9SBV5_RICCO ADP-ribosyl cyclase/cyclic ADP-ribose hydrolase OS=Ricinus communis OX=3988 GN=RCOM_1045150 PE=4 SV=1	1091	8.39e-153	33.5	99.1818	34.2727	49.6364	AT5G17680.2 | Symbols: no symbol available | no full name available | chr5:5822999-5827153 FORWARD LENGTH=1295	1296	7e-142	35	117.818	28.4545	43
NRA309ch01g00418.1	149	3649.evm.model.supercontig_33.179	1.503e-89	295	COG5126@1|root,KOG0027@2759|Eukaryota,37K5B@33090|Viridiplantae,3GCAR@35493|Streptophyta,3HXY9@3699|Brassicales	35493|Streptophyta	T	Cytoskeletal-regulatory complex EF hand	-	GO:0005513,GO:0008150,GO:0009593,GO:0010035,GO:0010038,GO:0010099,GO:0042221,GO:0048580,GO:0048583,GO:0050789,GO:0050793,GO:0050896,GO:0051239,GO:0051592,GO:0051606,GO:0065007,GO:2000026,GO:2000030	-	ko:K02183	ko04014,ko04015,ko04016,ko04020,ko04022,ko04024,ko04070,ko04114,ko04218,ko04261,ko04270,ko04371,ko04626,ko04713,ko04720,ko04722,ko04728,ko04740,ko04744,ko04745,ko04750,ko04910,ko04912,ko04915,ko04916,ko04921,ko04922,ko04924,ko04925,ko04970,ko04971,ko05010,ko05031,ko05034,ko05133,ko05152,ko05167,ko05200,ko05214,ko05418,map04014,map04015,map04016,map04020,map04022,map04024,map04070,map04114,map0421…	-	-	-	ko00000,ko00001,ko01009,ko03036,ko04131,ko04147	-	-	-	EF-hand_1	sp|P62200|CALM1_DAUCA Calmodulin-1/11/16 OS=Daucus carota OX=4039 GN=CAM-1 PE=2 SV=2	149	2e-79	100	100	100	100	AT3G43810.2 | Symbols: ZBF3, CAM7, AtCAM7 | calmodulin 7, Z-box Binding Factor 3 | chr3:15663188-15666355 REVERSE LENGTH=214	215	7e-107	100	144.295	99.3289	99.3289
NRA309ch01g00419.1	301	4432.XP_010251731.1	1.227e-184	578	KOG3063@1|root,KOG3063@2759|Eukaryota,37IEG@33090|Viridiplantae,3GEV8@35493|Streptophyta	35493|Streptophyta	U	Vacuolar protein sorting-associated protein	-	GO:0003674,GO:0005215,GO:0005575,GO:0005622,GO:0005623,GO:0005737,GO:0005768,GO:0005770,GO:0005771,GO:0006810,GO:0006886,GO:0008104,GO:0008150,GO:0008565,GO:0012505,GO:0015031,GO:0015833,GO:0016020,GO:0016192,GO:0016197,GO:0016482,GO:0030904,GO:0031410,GO:0031982,GO:0032991,GO:0033036,GO:0034613,GO:0042147,GO:0042886,GO:0043226,GO:0043227,GO:0043229,GO:0043231,GO:0044424,GO:0044425,GO:0044444,GO:…	-	ko:K08900,ko:K18466	ko04144,map04144	-	-	-	ko00000,ko00001,ko03029,ko04131	-	-	-	Vps26	tr|A0A8K0HLT0|A0A8K0HLT0_9ROSA Vacuolar protein sorting-associated protein 26A OS=Rhamnella rubrinervis OX=2594499 GN=FNV43_RR05670 PE=3 SV=1	313	1.57e-204	92	103.987	91.3621	96.6777	AT5G53530.1 | Symbols: VPS26A | vacuolar protein sorting 26A | chr5:21746275-21748156 REVERSE LENGTH=302	303	0	82	100.664	82.392	93.6877
NRA309ch01g00420.1	427	29730.Gorai.006G121500.1	2.486e-264	815	COG5159@1|root,KOG1464@2759|Eukaryota,37MZ5@33090|Viridiplantae,3G7Y7@35493|Streptophyta	35493|Streptophyta	OT	Cop9 signalosome complex subunit	-	GO:0000338,GO:0003674,GO:0003712,GO:0003714,GO:0005575,GO:0005622,GO:0005623,GO:0005634,GO:0005737,GO:0005829,GO:0006355,GO:0006464,GO:0006508,GO:0006807,GO:0008150,GO:0008152,GO:0009056,GO:0009057,GO:0009889,GO:0009890,GO:0009892,GO:0009987,GO:0010468,GO:0010556,GO:0010558,GO:0010605,GO:0010629,GO:0019219,GO:0019222,GO:0019538,GO:0030163,GO:0031323,GO:0031324,GO:0031326,GO:0031327,GO:0036211,GO:…	-	ko:K12176	-	-	-	-	ko00000,ko04121	-	-	-	PCI	tr|A0A5D2BC96|A0A5D2BC96_GOSDA PCI domain-containing protein OS=Gossypium darwinii OX=34276 GN=ES288_A09G134500v1 PE=4 SV=1	439	6.86e-290	97.3	102.81	94.1452	96.0187	AT2G26990.1 | Symbols: COP12, ATCSN2, FUS12, CSN2 | FUSCA 12, CONSTITUTIVE PHOTOMORPHOGENIC 12 | chr2:11519684-11522412 REVERSE LENGTH=439	440	0	90	103.044	87.1194	92.2717
NRA309ch01g00421.1	471	3983.cassava4.1_005846m	5.254e-149	484	COG5147@1|root,KOG0048@2759|Eukaryota,37J6C@33090|Viridiplantae,3GF01@35493|Streptophyta,4JRVY@91835|fabids	35493|Streptophyta	K	SANT SWI3, ADA2, N-CoR and TFIIIB'' DNA-binding domains	-	-	-	ko:K09422	-	-	-	-	ko00000,ko03000	-	-	-	Myb_DNA-binding	tr|A0A251LHX7|A0A251LHX7_MANES MYB family protein OS=Manihot esculenta OX=3983 GN=MANES_02G133900 PE=4 SV=1	510	6.44e-160	57	108.28	58.811	71.1253	AT3G11440.1 | Symbols: MYB65, ATMYB65 | MYB DOMAIN PROTEIN 65, myb domain protein 65 | chr3:3603056-3604929 FORWARD LENGTH=553	554	4e-78	44	117.622	33.121	44.7983
NRA309ch01g00422.1	173	3880.AES92009	1.059e-37	147	2DNRJ@1|root,2S67R@2759|Eukaryota,37W58@33090|Viridiplantae,3GKQB@35493|Streptophyta,4JUG4@91835|fabids	35493|Streptophyta	S	pectinesterase inhibitor	-	GO:0000003,GO:0000902,GO:0000904,GO:0003006,GO:0003674,GO:0004857,GO:0005575,GO:0005623,GO:0008150,GO:0009653,GO:0009826,GO:0009856,GO:0009860,GO:0009932,GO:0009987,GO:0012505,GO:0016043,GO:0016049,GO:0022414,GO:0030154,GO:0030234,GO:0030427,GO:0032501,GO:0032502,GO:0032989,GO:0035838,GO:0040007,GO:0042995,GO:0043086,GO:0044092,GO:0044463,GO:0044464,GO:0044706,GO:0046910,GO:0048468,GO:0048588,GO:…	-	-	-	-	-	-	-	-	-	-	PMEI	tr|A0A5B7BBW9|A0A5B7BBW9_DAVIN Pectinesterase inhibitor domain-containing protein (Fragment) OS=Davidia involucrata OX=16924 GN=Din_035169 PE=4 SV=1	176	2.37e-40	49.4	101.734	47.3988	63.0058	AT1G47960.1 | Symbols: ATC/VIF1, AtCIF1, C/VIF1, CIF1 | cell wall / vacuolar inhibitor of fructosidase 1, CELL WALL / VACUOLAR INHIBITOR OF FRUCTOSIDASE 1 | chr1:17681954-17683516 REVERSE LENGTH=205	206	3e-41	49	119.075	38.7283	52.0231
NRA309ch01g00423.1	263	3750.XP_008344110.1	3.922e-33	138	2CCKK@1|root,2S91R@2759|Eukaryota,37WX1@33090|Viridiplantae,3GK03@35493|Streptophyta,4JV1R@91835|fabids	35493|Streptophyta	K	B3 domain-containing protein	-	-	-	-	-	-	-	-	-	-	-	-	B3	tr|A0A660KTM4|A0A660KTM4_9ROSI TF-B3 domain-containing protein OS=Carpinus fangiana OX=176857 GN=FH972_009897 PE=4 SV=1	214	1.02e-34	45.1	81.3688	26.2357	38.403	AT4G03170.1 | Symbols: no symbol available | no full name available | chr4:1400832-1401584 FORWARD LENGTH=250	251	7e-26	39	95.4373	20.9125	31.9392
NRA309ch01g00424.1	514	29730.Gorai.004G175700.1	2.387e-303	933	KOG0600@1|root,KOG0600@2759|Eukaryota,37N7D@33090|Viridiplantae,3G71B@35493|Streptophyta	35493|Streptophyta	T	cyclin-dependent kinase	-	GO:0003674,GO:0003824,GO:0004672,GO:0004674,GO:0004693,GO:0005575,GO:0005622,GO:0005623,GO:0005634,GO:0005737,GO:0005829,GO:0006464,GO:0006468,GO:0006793,GO:0006796,GO:0006807,GO:0007275,GO:0008150,GO:0008152,GO:0009605,GO:0009607,GO:0009615,GO:0009987,GO:0016301,GO:0016310,GO:0016740,GO:0016772,GO:0016773,GO:0019538,GO:0032501,GO:0032502,GO:0036211,GO:0043170,GO:0043207,GO:0043226,GO:0043227,GO:…	2.7.11.22,2.7.11.23	ko:K08819	-	-	-	-	ko00000,ko01000,ko01001	-	-	-	Pkinase	tr|A0A1U7YU05|A0A1U7YU05_NELNU cyclin-dependent kinase C-2-like OS=Nelumbo nucifera OX=4432 GN=LOC104587804 PE=4 SV=1	514	1.37e-298	81.5	100	82.2957	85.6031	AT5G10270.1 | Symbols: CDKC;1 | cyclin-dependent kinase C;1 | chr5:3221715-3224674 REVERSE LENGTH=505	506	0	77	98.4436	77.6265	84.6304
NRA309ch01g00425.1	886	3988.XP_002532584.1	2.48e-311	976	KOG4197@1|root,KOG4197@2759|Eukaryota,37RU5@33090|Viridiplantae,3G9TX@35493|Streptophyta,4JHUK@91835|fabids	35493|Streptophyta	S	Pentatricopeptide repeat-containing protein	-	GO:0003674,GO:0003676,GO:0003723,GO:0003824,GO:0004518,GO:0004519,GO:0005488,GO:0005575,GO:0005622,GO:0005623,GO:0006139,GO:0006725,GO:0006807,GO:0008150,GO:0008152,GO:0009451,GO:0009987,GO:0016070,GO:0016787,GO:0016788,GO:0034641,GO:0043170,GO:0043226,GO:0043227,GO:0043229,GO:0043231,GO:0043412,GO:0044237,GO:0044238,GO:0044424,GO:0044464,GO:0046483,GO:0071704,GO:0090304,GO:0090305,GO:0097159,GO:…	-	-	-	-	-	-	-	-	-	-	PPR,PPR_2	tr|A0A922DDU3|A0A922DDU3_CARIL Uncharacterized protein OS=Carya illinoinensis OX=32201 GN=I3842_13G144600 PE=4 SV=1	882	2.12e-273	58.2	99.5485	59.3679	73.8149	AT1G71210.1 | Symbols: no symbol available | no full name available | chr1:26838850-26841489 REVERSE LENGTH=879	880	0	45	99.3228	40.1806	58.0135
NRA309ch01g00426.1	590	3983.cassava4.1_004125m	1.865e-257	805	COG3104@1|root,KOG1237@2759|Eukaryota,37P8K@33090|Viridiplantae,3GDCW@35493|Streptophyta,4JT0A@91835|fabids	35493|Streptophyta	E	POT family	-	-	-	ko:K14638	-	-	-	-	ko00000,ko02000	2.A.17.3	-	-	PTR2	tr|A0A067LM36|A0A067LM36_JATCU Uncharacterized protein OS=Jatropha curcas OX=180498 GN=JCGZ_09718 PE=3 SV=1	590	6.78e-286	70	100	67.1186	79.4915	AT5G62680.1 | Symbols: GTR2, AtNPF2.11, NPF2.11 | GLUCOSINOLATE TRANSPORTER-2, NRT1/ PTR family 2.11 | chr5:25165430-25167822 REVERSE LENGTH=616	617	0	54	104.576	53.8983	70.678
NRA309ch01g00427.1	659	3988.XP_002523217.1	8.405e-258	809	28I3F@1|root,2QQDY@2759|Eukaryota,37J0R@33090|Viridiplantae,3G8QB@35493|Streptophyta,4JEN8@91835|fabids	35493|Streptophyta	S	Ubiquitin associated domain	-	-	-	-	-	-	-	-	-	-	-	-	UBA	tr|A0A067KHP1|A0A067KHP1_JATCU UBA domain-containing protein OS=Jatropha curcas OX=180498 GN=JCGZ_11088 PE=4 SV=1	654	3.19e-277	66.7	99.2413	66.4643	76.176	AT2G26920.1 | Symbols: no symbol available | no full name available | chr2:11489648-11491588 FORWARD LENGTH=646	647	7e-155	47	98.1791	48.4067	62.3672
NRA309ch01g00428.1	647	3988.XP_002523217.1	3.345e-236	746	28I3F@1|root,2QQDY@2759|Eukaryota,37J0R@33090|Viridiplantae,3G8QB@35493|Streptophyta,4JEN8@91835|fabids	35493|Streptophyta	S	Ubiquitin associated domain	-	-	-	-	-	-	-	-	-	-	-	-	UBA	tr|B9GEN3|B9GEN3_POPTR UBA domain-containing protein OS=Populus trichocarpa OX=3694 GN=POPTR_001G225200 PE=4 SV=2	652	6.25e-254	62.6	100.773	63.2148	75.7342	AT2G26920.1 | Symbols: no symbol available | no full name available | chr2:11489648-11491588 FORWARD LENGTH=646	647	8e-143	47	100	47.9134	61.5147
NRA309ch01g00429.1	398	3983.cassava4.1_009309m	1.093e-189	598	COG1947@1|root,2QT9C@2759|Eukaryota,37NY5@33090|Viridiplantae,3GEEH@35493|Streptophyta,4JGQ7@91835|fabids	35493|Streptophyta	G	4-diphosphocytidyl-2-C-methyl-D-erythritol kinase, chloroplastic	-	GO:0003674,GO:0003824,GO:0005575,GO:0005622,GO:0005623,GO:0005737,GO:0006793,GO:0006796,GO:0008150,GO:0008152,GO:0009507,GO:0009509,GO:0009536,GO:0009987,GO:0016301,GO:0016310,GO:0016740,GO:0016772,GO:0016773,GO:0043226,GO:0043227,GO:0043229,GO:0043231,GO:0044237,GO:0044424,GO:0044444,GO:0044464,GO:0050515	2.7.1.148	ko:K00919	ko00900,ko01100,ko01110,ko01130,map00900,map01100,map01110,map01130	M00096	R05634	RC00002,RC01439	ko00000,ko00001,ko00002,ko01000	-	-	-	GHMP_kinases_C,GHMP_kinases_N	tr|A0A6A6KPU4|A0A6A6KPU4_HEVBR 4-(cytidine 5'-diphospho)-2-C-methyl-D-erythritol kinase OS=Hevea brasiliensis OX=3981 GN=GH714_001696 PE=3 SV=1	388	2.08e-211	82.9	97.4874	74.3719	80.6533	AT2G26930.1 | Symbols: CMK, PDE277, CMEK, ISPE, CDPMEK, ATCDPMEK | PIGMENT DEFECTIVE 277, 4-(cytidine 5'-phospho)-2-C-methyl-D-erithritol kinase, 4-(cytidine 5&#8242;-diphospho)-2-C-methyl-d-erythritol kinase | chr2:11491829-11494229 REVERSE LENGTH=383	384	0	81	96.4824	63.0653	70.3518
NRA309ch01g00430.1	163	102107.XP_008222310.1	4.512e-70	240	COG5560@1|root,KOG1870@2759|Eukaryota,37UFT@33090|Viridiplantae,3GI0Z@35493|Streptophyta,4JPKK@91835|fabids	35493|Streptophyta	J	50S ribosomal protein L18	-	GO:0003674,GO:0003676,GO:0003723,GO:0005488,GO:0005575,GO:0005622,GO:0005623,GO:0005634,GO:0005730,GO:0005737,GO:0008097,GO:0009507,GO:0009526,GO:0009532,GO:0009536,GO:0009570,GO:0009941,GO:0019843,GO:0031967,GO:0031974,GO:0031975,GO:0031981,GO:0043226,GO:0043227,GO:0043228,GO:0043229,GO:0043231,GO:0043232,GO:0043233,GO:0044422,GO:0044424,GO:0044428,GO:0044434,GO:0044435,GO:0044444,GO:0044446,GO:…	-	ko:K02881	ko03010,map03010	M00178,M00179	-	-	br01610,ko00000,ko00001,ko00002,ko03011	-	-	-	Ribosomal_L18p	tr|A0A836Y1W2|A0A836Y1W2_9ROSI Ribosomal protein OS=Salix suchowensis OX=1278906 GN=IMY05_010G0003900 PE=3 SV=1	165	1.15e-76	77.6	101.227	76.6871	84.0491	AT1G48350.1 | Symbols: uL18c, EMB3105 | EMBRYO DEFECTIVE 3105 | chr1:17867269-17868215 FORWARD LENGTH=170	171	2e-77	87	104.908	67.4847	69.9387
NRA309ch01g00431.1	386	3983.cassava4.1_025466m	2.297e-202	634	KOG1072@1|root,KOG1072@2759|Eukaryota,37QK4@33090|Viridiplantae,3GG0V@35493|Streptophyta,4JTBF@91835|fabids	35493|Streptophyta	O	F-box kelch-repeat protein	-	-	-	-	-	-	-	-	-	-	-	-	F-box,Kelch_1	tr|A0A2C9UTI6|A0A2C9UTI6_MANES F-box domain-containing protein OS=Manihot esculenta OX=3983 GN=MANES_12G040400 PE=4 SV=1	383	1.18e-222	74.4	99.2228	74.6114	85.2332	AT1G16250.1 | Symbols: no symbol available | no full name available | chr1:5557214-5558697 FORWARD LENGTH=383	384	0	68	99.4819	68.3938	80.0518
NRA309ch01g00432.1	375	3983.cassava4.1_007887m	1.297e-82	287	COG5147@1|root,KOG0048@2759|Eukaryota,37HZX@33090|Viridiplantae,3GABD@35493|Streptophyta,4JM2D@91835|fabids	35493|Streptophyta	K	Transcription factor	-	GO:0000981,GO:0000988,GO:0000989,GO:0001067,GO:0001076,GO:0001134,GO:0001135,GO:0003674,GO:0003676,GO:0003677,GO:0003700,GO:0005488,GO:0005575,GO:0005622,GO:0005623,GO:0005634,GO:0006355,GO:0006357,GO:0008150,GO:0009889,GO:0009987,GO:0010468,GO:0010556,GO:0019219,GO:0019222,GO:0030154,GO:0031323,GO:0031326,GO:0032502,GO:0043226,GO:0043227,GO:0043229,GO:0043231,GO:0043565,GO:0044212,GO:0044424,GO:…	-	ko:K09422	-	-	-	-	ko00000,ko03000	-	-	-	Myb_DNA-binding	tr|A0A2I4KKU7|A0A2I4KKU7_POPTR MYB family protein OS=Populus trichocarpa OX=3694 GN=POPTR_010G004300 PE=2 SV=1	352	2.38e-98	52.2	93.8667	50.9333	60.8	AT1G57560.1 | Symbols: MYB50, AtMYB50 | myb domain protein 50 | chr1:21316851-21317959 FORWARD LENGTH=314	315	2e-78	81	84	29.3333	32
NRA309ch01g00433.1	487	No_hits	-	-	-	-	-	-	-	-	-	-	-	-	-	-	-	-	-	-	-	No_hits	-	-	-	-	-	-	No_hits	-	-	-	-	-	-
NRA309ch01g00434.1	864	No_hits	-	-	-	-	-	-	-	-	-	-	-	-	-	-	-	-	-	-	-	No_hits	-	-	-	-	-	-	No_hits	-	-	-	-	-	-
NRA309ch01g00435.1	69	3885.XP_007138589.1	4.356e-24	102	2E03U@1|root,2S7JI@2759|Eukaryota,37WYP@33090|Viridiplantae,3GKV6@35493|Streptophyta,4JQV9@91835|fabids	35493|Streptophyta	-	-	-	-	-	-	-	-	-	-	-	-	-	-	-	tr|I3SX55|I3SX55_LOTJA Uncharacterized protein OS=Lotus japonicus OX=34305 PE=2 SV=1	73	5.79e-29	76.4	105.797	79.7101	85.5072	AT1G48330.1 | Symbols: no symbol available | no full name available | chr1:17863897-17864124 FORWARD LENGTH=75	76	9e-18	58	110.145	55.0725	63.7681
NRA309ch01g00436.1	83	No_hits	-	-	-	-	-	-	-	-	-	-	-	-	-	-	-	-	-	-	-	tr|A0A067G1L5|A0A067G1L5_CITSI Uncharacterized protein OS=Citrus sinensis OX=2711 GN=CISIN_1g043693mg PE=4 SV=1	80	1.52e-29	69.1	96.3855	67.4699	81.9277	AT3G05858.1 | Symbols: no symbol available | no full name available | chr3:1749464-1749736 FORWARD LENGTH=90	91	5e-17	47	109.639	44.5783	63.8554
NRA309ch01g00437.1	190	3983.cassava4.1_018277m	1.154e-66	231	COG2050@1|root,KOG3328@2759|Eukaryota,37UKD@33090|Viridiplantae,3GINZ@35493|Streptophyta,4JPAG@91835|fabids	35493|Streptophyta	Q	Thioesterase superfamily	-	-	-	-	-	-	-	-	-	-	-	-	4HBT	tr|A0A2C9W9I1|A0A2C9W9I1_MANES Thioesterase domain-containing protein OS=Manihot esculenta OX=3983 GN=MANES_03G213200 PE=4 SV=1	153	1.41e-72	68.1	80.5263	65.2632	73.1579	AT1G48320.1 | Symbols: DHNAT1 | DHNA-CoA thioesterase 1 | chr1:17855024-17855577 REVERSE LENGTH=156	157	2e-66	56	82.6316	54.7368	67.3684
NRA309ch01g00438.1	204	3988.XP_002519121.1	2.47e-97	321	28IM8@1|root,2QQY4@2759|Eukaryota,37KFK@33090|Viridiplantae,3GD5C@35493|Streptophyta,4JHPM@91835|fabids	35493|Streptophyta	S	Cold-regulated 413 plasma membrane protein	-	GO:0001101,GO:0005575,GO:0005622,GO:0005623,GO:0005737,GO:0005773,GO:0005886,GO:0006950,GO:0007154,GO:0008150,GO:0009266,GO:0009409,GO:0009414,GO:0009415,GO:0009605,GO:0009628,GO:0009631,GO:0009719,GO:0009725,GO:0009737,GO:0009987,GO:0009991,GO:0010033,GO:0010035,GO:0016020,GO:0031668,GO:0033554,GO:0033993,GO:0042221,GO:0042631,GO:0043226,GO:0043227,GO:0043229,GO:0043231,GO:0044424,GO:0044444,GO:…	-	-	-	-	-	-	-	-	-	-	WCOR413	tr|A0A067LCJ5|A0A067LCJ5_JATCU Uncharacterized protein OS=Jatropha curcas OX=180498 GN=JCGZ_10036 PE=3 SV=1	203	2.34e-109	80.7	99.5098	77.9412	88.2353	AT3G50830.1 | Symbols: COR413-PM2, ATCOR413-PM2 | cold-regulated 413-plasma membrane 2 | chr3:18894109-18895355 REVERSE LENGTH=203	204	8e-95	65	100	63.7255	78.4314
NRA309ch01g00439.1	506	3641.EOY06944	3.857e-183	585	KOG1339@1|root,KOG1339@2759|Eukaryota,37P32@33090|Viridiplantae,3G95Y@35493|Streptophyta	35493|Streptophyta	O	Belongs to the peptidase A1 family	-	-	3.4.23.40	ko:K08245	-	-	-	-	ko00000,ko01000,ko01002	-	-	-	Asp,SapB_1,SapB_2	tr|A0A5N6RHB0|A0A5N6RHB0_9ROSI Peptidase A1 domain-containing protein OS=Carpinus fangiana OX=176857 GN=FH972_015742 PE=3 SV=1	506	6.76e-210	58.5	100	58.8933	74.3083	AT1G62290.1 | Symbols: AtPaspA2, PaspA2 | putative aspartic proteinase A2 | chr1:23010107-23012681 REVERSE LENGTH=513	514	1e-178	51	101.581	46.8379	63.6364
NRA309ch01g00440.1	1309	102107.XP_008223620.1	0	1781	COG1132@1|root,KOG0055@2759|Eukaryota,37HZ5@33090|Viridiplantae,3G9FQ@35493|Streptophyta,4JKXQ@91835|fabids	35493|Streptophyta	Q	ABC transporter B family member	-	GO:0003674,GO:0005215,GO:0005575,GO:0005623,GO:0005886,GO:0005911,GO:0006810,GO:0008150,GO:0009506,GO:0009914,GO:0009926,GO:0009966,GO:0010315,GO:0010329,GO:0010540,GO:0010646,GO:0010817,GO:0010928,GO:0015562,GO:0016020,GO:0022857,GO:0023051,GO:0030054,GO:0044464,GO:0048583,GO:0050789,GO:0050794,GO:0051179,GO:0051234,GO:0055044,GO:0055085,GO:0060918,GO:0065007,GO:0065008,GO:0071944,GO:0080161	3.6.3.44	ko:K05658	ko02010,ko04976,ko05206,ko05226,map02010,map04976,map05206,map05226	-	-	-	ko00000,ko00001,ko01000,ko02000,ko04090,ko04147	3.A.1.201	-	-	ABC_membrane,ABC_tran	tr|A0A834YUZ3|A0A834YUZ3_9MAGN Uncharacterized protein OS=Tetracentron sinense OX=13715 GN=HHK36_020962 PE=4 SV=1	1405	0	71.2	107.334	68.6784	82.6585	AT1G02520.1 | Symbols: ABCB11, MDR8, PGP11 | ATP-binding cassette B11, multi-drug resistance 8, P-glycoprotein 11 | chr1:524134-528745 FORWARD LENGTH=1278	1279	0	67	97.7082	63.6364	78.686
NRA309ch01g00441.1	169	3988.XP_002519329.1	3.38e-07	58	KOG4744@1|root,KOG4744@2759|Eukaryota,37VX2@33090|Viridiplantae,3GJW4@35493|Streptophyta,4JR4B@91835|fabids	35493|Streptophyta	S	late embryogenesis abundant protein	-	-	-	-	-	-	-	-	-	-	-	-	LEA_4	No_hits	-	-	-	-	-	-	No_hits	-	-	-	-	-	-
NRA309ch01g00442.1	174	3988.XP_002519329.1	3.763e-05	52	KOG4744@1|root,KOG4744@2759|Eukaryota,37VX2@33090|Viridiplantae,3GJW4@35493|Streptophyta,4JR4B@91835|fabids	35493|Streptophyta	S	late embryogenesis abundant protein	-	-	-	-	-	-	-	-	-	-	-	-	LEA_4	No_hits	-	-	-	-	-	-	No_hits	-	-	-	-	-	-
NRA309ch01g00443.1	570	3694.POPTR_0010s00480.1	4.77e-275	854	COG0317@1|root,KOG1157@2759|Eukaryota,37HGU@33090|Viridiplantae,3GH8S@35493|Streptophyta,4JHH0@91835|fabids	35493|Streptophyta	T	Region found in RelA / SpoT proteins	-	GO:0003674,GO:0003824,GO:0005575,GO:0005622,GO:0005623,GO:0005737,GO:0008728,GO:0009507,GO:0009536,GO:0016740,GO:0016772,GO:0016778,GO:0043226,GO:0043227,GO:0043229,GO:0043231,GO:0044424,GO:0044444,GO:0044464	2.7.6.5	ko:K00951	ko00230,map00230	-	R00429	RC00002,RC00078	ko00000,ko00001,ko01000	-	-	-	EF-hand_1,EF-hand_5,HD_4,RelA_SpoT	tr|A0A067K6W1|A0A067K6W1_JATCU GTP diphosphokinase OS=Jatropha curcas OX=180498 GN=JCGZ_19090 PE=3 SV=1	572	1.04e-289	77.1	100.351	77.3684	86.4912	AT3G17470.2 | Symbols: CRSH, ATCRSH | Ca2+-activated RelA-spot homolog | chr3:5979823-5981968 FORWARD LENGTH=598	599	0	72	105.088	66.4912	78.2456
NRA309ch01g00444.1	204	3983.cassava4.1_034431m	1.686e-54	197	2CY68@1|root,2S2BS@2759|Eukaryota,37VTK@33090|Viridiplantae,3GJ1D@35493|Streptophyta,4JQE1@91835|fabids	35493|Streptophyta	S	dna binding protein	-	-	-	-	-	-	-	-	-	-	-	-	-	tr|A0A067JYW7|A0A067JYW7_JATCU Uncharacterized protein OS=Jatropha curcas OX=180498 GN=JCGZ_19088 PE=4 SV=1	232	2.13e-43	57.9	113.725	37.7451	45.098	AT1G09520.1 | Symbols: no symbol available | no full name available | chr1:3071248-3072030 REVERSE LENGTH=260	261	6e-37	43	127.941	35.2941	50.4902
NRA309ch01g00445.1	204	3983.cassava4.1_016770m	3.948e-92	306	KOG3100@1|root,KOG3100@2759|Eukaryota,37TS2@33090|Viridiplantae,3GETA@35493|Streptophyta,4JMYD@91835|fabids	35493|Streptophyta	S	rRNA-processing protein fcf2-like	-	-	-	-	-	-	-	-	-	-	-	-	Fcf2	tr|A0A251LTP2|A0A251LTP2_MANES Fcf2 pre-rRNA processing C-terminal domain-containing protein OS=Manihot esculenta OX=3983 GN=MANES_03G211700 PE=4 SV=1	196	2.52e-100	77.7	96.0784	76.9608	83.8235	AT5G30495.1 | Symbols: no symbol available | no full name available | chr5:11380190-11381391 FORWARD LENGTH=196	197	5e-80	61	96.5686	60.2941	73.5294
NRA309ch01g00446.1	394	3641.EOY06907	6.576e-209	653	COG0642@1|root,KOG0787@2759|Eukaryota,37MK5@33090|Viridiplantae,3GAEI@35493|Streptophyta	35493|Streptophyta	T	Pyruvate dehydrogenase	-	GO:0000166,GO:0003674,GO:0003824,GO:0004672,GO:0004740,GO:0005488,GO:0005515,GO:0005524,GO:0005575,GO:0005622,GO:0005623,GO:0005737,GO:0005739,GO:0005759,GO:0006082,GO:0006090,GO:0006464,GO:0006468,GO:0006793,GO:0006796,GO:0006807,GO:0007154,GO:0007165,GO:0008144,GO:0008150,GO:0008152,GO:0009927,GO:0009987,GO:0016301,GO:0016310,GO:0016740,GO:0016772,GO:0016773,GO:0017076,GO:0019538,GO:0019752,GO:…	2.7.11.2	ko:K00898	-	-	-	-	ko00000,ko01000,ko01001	-	-	-	BCDHK_Adom3,HATPase_c	tr|A0A1R3GKM9|A0A1R3GKM9_9ROSI Protein-serine/threonine kinase OS=Corchorus olitorius OX=93759 GN=COLO4_34520 PE=3 SV=1	363	6.54e-231	89.7	92.132	79.6954	84.264	AT3G06483.1 | Symbols: PDK, ATPDHK | pyruvate dehydrogenase kinase | chr3:1990727-1992581 REVERSE LENGTH=366	367	0	80	93.1472	71.5736	79.9492
NRA309ch01g00447.1	268	4081.Solyc12g098950.1.1	1.445e-133	429	2CMDQ@1|root,2QQ25@2759|Eukaryota,37QQ4@33090|Viridiplantae,3GDYN@35493|Streptophyta,44EDG@71274|asterids	35493|Streptophyta	U	Novel plant snare	-	GO:0000149,GO:0003674,GO:0005484,GO:0005488,GO:0005515,GO:0005575,GO:0005622,GO:0005623,GO:0005737,GO:0005768,GO:0005770,GO:0005783,GO:0005789,GO:0005794,GO:0005798,GO:0005886,GO:0005911,GO:0006605,GO:0006623,GO:0006810,GO:0006886,GO:0006888,GO:0006891,GO:0006892,GO:0006896,GO:0006906,GO:0006996,GO:0007034,GO:0008104,GO:0008150,GO:0009506,GO:0009987,GO:0010008,GO:0012505,GO:0012506,GO:0012507,GO:…	-	ko:K08494	-	-	-	-	ko00000,ko04131	-	-	-	Sec20,V-SNARE_C	tr|A0A067JYW5|A0A067JYW5_JATCU t-SNARE coiled-coil homology domain-containing protein OS=Jatropha curcas OX=180498 GN=JCGZ_19083 PE=4 SV=1	269	1.89e-147	85	100.373	84.3284	91.791	AT3G17440.1 | Symbols: ATNPSN13, NPSN13 | novel plant snare 13 | chr3:5969909-5972290 REVERSE LENGTH=269	270	4e-153	81	100.746	81.7164	91.4179
NRA309ch01g00448.1	1434	3760.EMJ26712	0	2155	COG1131@1|root,KOG0065@2759|Eukaryota,37RN2@33090|Viridiplantae,3G89B@35493|Streptophyta,4JFUR@91835|fabids	35493|Streptophyta	Q	Belongs to the ABC transporter superfamily. ABCG family. PDR (TC 3.A.1.205) subfamily	-	-	-	-	-	-	-	-	-	-	-	-	ABC2_membrane,ABC_tran,ABC_trans_N,PDR_assoc	tr|A0A2K1YUH9|A0A2K1YUH9_POPTR ABC transporter domain-containing protein OS=Populus trichocarpa OX=3694 GN=POPTR_010G153600 PE=3 SV=2	1428	0	76.5	99.5816	75.7322	86.1925	AT3G53480.1 | Symbols: ABCG37, PIS1, ATPDR9, PDR9 | polar auxin transport inhibitor sensitive 1, PLEIOTROPIC DRUG RESISTANCE 9, pleiotropic drug resistance 9, ATP-binding cassette G37 | chr3:19825366-19831644 FORWARD LENGTH=1450	1451	0	61	101.185	60.4603	76.4993
NRA309ch01g00449.1	86	3847.GLYMA16G05090.1	2.522e-52	184	COG2051@1|root,KOG1779@2759|Eukaryota,383JQ@33090|Viridiplantae,3GQ2Z@35493|Streptophyta	35493|Streptophyta	J	Ribosomal protein S27	-	-	-	ko:K02978	ko03010,map03010	M00177,M00179	-	-	br01610,ko00000,ko00001,ko00002,ko03011	-	-	-	Ribosomal_S27e	tr|A0A6A5MSH7|A0A6A5MSH7_LUPAL 40S ribosomal protein S27 OS=Lupinus albus OX=3870 GN=Lal_00030928 PE=3 SV=1	86	2.47e-57	98.8	100	98.8372	100	AT3G61110.1 | Symbols: RS27A, ARS27A | ribosomal protein S27 | chr3:22611710-22612632 FORWARD LENGTH=86	87	6e-59	95	101.163	95.3488	98.8372
NRA309ch01g00450.1	465	3983.cassava4.1_006566m	1.127e-251	781	COG5434@1|root,2QS3K@2759|Eukaryota,37K17@33090|Viridiplantae,3GEP3@35493|Streptophyta,4JHQW@91835|fabids	35493|Streptophyta	G	Polygalacturonase	-	GO:0003674,GO:0003824,GO:0004553,GO:0004650,GO:0005575,GO:0005618,GO:0005623,GO:0008150,GO:0009664,GO:0009825,GO:0009827,GO:0009831,GO:0009987,GO:0016043,GO:0016049,GO:0016787,GO:0016798,GO:0030312,GO:0040007,GO:0042545,GO:0042547,GO:0044464,GO:0045229,GO:0071554,GO:0071555,GO:0071669,GO:0071840,GO:0071944	3.2.1.67	ko:K01213	ko00040,ko01100,map00040,map01100	M00081	R01982,R07413	RC00049	ko00000,ko00001,ko00002,ko01000	-	-	-	Glyco_hydro_28	tr|A0A2C9WBR4|A0A2C9WBR4_MANES Polygalacturonase OS=Manihot esculenta OX=3983 GN=MANES_03G209900 PE=3 SV=1	483	5e-276	78.1	103.871	79.1398	87.7419	AT1G48100.1 | Symbols: PGX3 | POLYGALACTURONASE INVOLVED IN EXPANSION3 | chr1:17766921-17769625 FORWARD LENGTH=475	476	0	68	102.366	69.6774	80.4301
NRA309ch01g00451.1	317	3983.cassava4.1_012066m	4.777e-92	312	KOG4776@1|root,KOG4776@2759|Eukaryota,37Q12@33090|Viridiplantae,3GG01@35493|Streptophyta,4JE8F@91835|fabids	35493|Streptophyta	K	Craniofacial development protein	-	-	-	-	-	-	-	-	-	-	-	-	BCNT	tr|A0A2P2KAN2|A0A2P2KAN2_RHIMU BCNT-C domain-containing protein OS=Rhizophora mucronata OX=61149 PE=4 SV=1	325	1.05e-108	62.3	102.524	64.0379	76.9716	AT5G30490.1 | Symbols: no symbol available | no full name available | chr5:11612199-11614271 FORWARD LENGTH=236	237	1e-60	51	74.7634	39.1167	50.7886
NRA309ch01g00452.1	329	3694.POPTR_0010s16020.1	1.211e-177	559	COG5597@1|root,KOG1950@2759|Eukaryota,37QXS@33090|Viridiplantae,3GGKJ@35493|Streptophyta,4JRC5@91835|fabids	35493|Streptophyta	G	Belongs to the glycosyltransferase 8 family	-	GO:0000271,GO:0000323,GO:0001775,GO:0002252,GO:0002263,GO:0002274,GO:0002275,GO:0002283,GO:0002366,GO:0002376,GO:0002443,GO:0002444,GO:0002446,GO:0003674,GO:0003824,GO:0005488,GO:0005536,GO:0005575,GO:0005576,GO:0005622,GO:0005623,GO:0005737,GO:0005764,GO:0005773,GO:0005775,GO:0005829,GO:0005975,GO:0005976,GO:0005977,GO:0005978,GO:0005996,GO:0006012,GO:0006073,GO:0006091,GO:0006112,GO:0006810,GO:…	2.4.1.123	ko:K18819	ko00052,map00052	-	R01192	RC00005,RC00049,RC02748	ko00000,ko00001,ko01000	-	GT8	-	Glyco_transf_8	tr|A0A8T2XTB0|A0A8T2XTB0_POPDE Hexosyltransferase OS=Populus deltoides OX=3696 GN=H0E87_019294 PE=3 SV=1	325	6.26e-196	78.7	98.7842	78.7234	90.5775	AT1G56600.1 | Symbols: GolS2, AtGolS2 | galactinol synthase 2 | chr1:21207620-21209291 FORWARD LENGTH=335	336	0	76	102.128	72.6444	83.2827
NRA309ch01g00453.1	323	3694.POPTR_0008s10080.1	1.469e-140	452	COG5147@1|root,KOG0048@2759|Eukaryota,37Q2N@33090|Viridiplantae,3G9HF@35493|Streptophyta,4JD4J@91835|fabids	35493|Streptophyta	K	Transcription factor	MYB108	GO:0000981,GO:0000988,GO:0000989,GO:0001067,GO:0001076,GO:0001101,GO:0001134,GO:0001135,GO:0003674,GO:0003676,GO:0003677,GO:0003700,GO:0005488,GO:0005575,GO:0005622,GO:0005623,GO:0005634,GO:0006355,GO:0006357,GO:0006950,GO:0006970,GO:0008150,GO:0009605,GO:0009607,GO:0009620,GO:0009628,GO:0009651,GO:0009719,GO:0009723,GO:0009725,GO:0009737,GO:0009753,GO:0009889,GO:0009987,GO:0010033,GO:0010468,GO:…	-	ko:K09422	-	-	-	-	ko00000,ko03000	-	-	-	Myb_DNA-binding	tr|A0A6M2EU85|A0A6M2EU85_9ROSI Uncharacterized protein OS=Populus davidiana OX=266767 PE=4 SV=1	327	8.56e-151	72.8	101.238	76.161	82.6625	AT3G06490.1 | Symbols: AtMYB108, BOS1, MYB108 | BOTRYTIS-SUSCEPTIBLE1, myb domain protein 108 | chr3:2004298-2006358 FORWARD LENGTH=323	324	4e-92	55	100.31	53.87	66.8731
NRA309ch01g00454.1	456	3988.XP_002519274.1	1.097e-143	468	28N0V@1|root,2QUJR@2759|Eukaryota,37REJ@33090|Viridiplantae,3GDFW@35493|Streptophyta,4JVPR@91835|fabids	35493|Streptophyta	S	Agenet domain	-	-	-	-	-	-	-	-	-	-	-	-	Agenet	tr|A0A2C9W9L8|A0A2C9W9L8_MANES Agenet domain-containing protein OS=Manihot esculenta OX=3983 GN=MANES_03G208100 PE=4 SV=1	488	2.53e-160	49.5	107.018	49.3421	71.4912	AT3G06520.1 | Symbols: no symbol available | no full name available | chr3:2020284-2021955 FORWARD LENGTH=466	467	7e-94	39	102.412	39.0351	60.0877
NRA309ch01g00455.1	176	3988.XP_002519273.1	3.278e-67	232	2C4CF@1|root,2S3BQ@2759|Eukaryota,37VV1@33090|Viridiplantae,3GJZM@35493|Streptophyta,4JQ6D@91835|fabids	35493|Streptophyta	S	Protein of unknown function, DUF538	-	-	-	-	-	-	-	-	-	-	-	-	DUF538	tr|A0A6A6MG79|A0A6A6MG79_HEVBR DUF538 domain-containing protein OS=Hevea brasiliensis OX=3981 GN=GH714_039725 PE=4 SV=1	187	3.45e-77	71.9	106.25	65.3409	77.8409	AT5G49600.1 | Symbols: SVB6 | | chr5:20130780-20131295 FORWARD LENGTH=171	172	9e-55	57	97.7273	50	65.3409
NRA309ch01g00456.1	293	3983.cassava4.1_010458m	7.331e-61	220	2CNGF@1|root,2QW52@2759|Eukaryota,37MEG@33090|Viridiplantae,3GFI4@35493|Streptophyta,4JE0W@91835|fabids	35493|Streptophyta	S	F-box-like	-	-	-	-	-	-	-	-	-	-	-	-	F-box,F-box-like,FBA_3	tr|A0A1R3GKB7|A0A1R3GKB7_9ROSI F-box domain-containing protein OS=Corchorus olitorius OX=93759 GN=COLO4_34567 PE=4 SV=1	355	2.36e-65	46.2	121.16	45.0512	59.3857	AT5G49610.1 | Symbols: no symbol available | no full name available | chr5:20131448-20132527 REVERSE LENGTH=359	360	2e-53	40	122.867	40.273	58.3618
NRA309ch01g00457.1	388	57918.XP_004295046.1	2.136e-64	235	2CNGF@1|root,2QW52@2759|Eukaryota,37MEG@33090|Viridiplantae,3GFI4@35493|Streptophyta,4JE0W@91835|fabids	35493|Streptophyta	S	F-box-like	-	-	-	-	-	-	-	-	-	-	-	-	F-box,F-box-like,FBA_3	tr|A0A7N2LVF3|A0A7N2LVF3_QUELO F-box domain-containing protein OS=Quercus lobata OX=97700 PE=4 SV=1	356	9.39e-71	36.5	91.7526	35.567	55.4124	AT5G49610.1 | Symbols: no symbol available | no full name available | chr5:20131448-20132527 REVERSE LENGTH=359	360	3e-54	32	92.7835	31.701	51.0309
NRA309ch01g00458.1	386	4432.XP_010267910.1	6.525e-66	239	2CNGF@1|root,2QW52@2759|Eukaryota,37MEG@33090|Viridiplantae,3GFI4@35493|Streptophyta	35493|Streptophyta	S	F-box protein	-	-	-	-	-	-	-	-	-	-	-	-	F-box,F-box-like,FBA_3	tr|A0A1U8AKQ6|A0A1U8AKQ6_NELNU F-box protein At5g49610 OS=Nelumbo nucifera OX=4432 GN=LOC104605018 PE=4 SV=1	368	9.85e-70	37.8	95.3368	36.5285	51.5544	AT5G49610.1 | Symbols: no symbol available | no full name available | chr5:20131448-20132527 REVERSE LENGTH=359	360	5e-66	35	93.2642	34.715	50.7772
NRA309ch01g00459.1	341	4432.XP_010267910.1	5.801e-60	220	2CNGF@1|root,2QW52@2759|Eukaryota,37MEG@33090|Viridiplantae,3GFI4@35493|Streptophyta	35493|Streptophyta	S	F-box protein	-	-	-	-	-	-	-	-	-	-	-	-	F-box,F-box-like,FBA_3	tr|A0A1U8AKQ6|A0A1U8AKQ6_NELNU F-box protein At5g49610 OS=Nelumbo nucifera OX=4432 GN=LOC104605018 PE=4 SV=1	368	1e-62	37.9	107.918	38.1232	55.132	AT5G49610.1 | Symbols: no symbol available | no full name available | chr5:20131448-20132527 REVERSE LENGTH=359	360	2e-53	34	105.572	34.8974	52.7859
NRA309ch01g00460.1	126	3988.XP_002523920.1	4.037e-29	120	2DZW8@1|root,2S7CQ@2759|Eukaryota,37X9G@33090|Viridiplantae,3GM8N@35493|Streptophyta,4JUR1@91835|fabids	35493|Streptophyta	S	Encoded by	-	-	-	-	-	-	-	-	-	-	-	-	Self-incomp_S1	tr|B9SD51|B9SD51_RICCO S-protein homolog OS=Ricinus communis OX=3988 GN=RCOM_1070100 PE=3 SV=1	133	3.4e-31	48	105.556	47.619	65.0794	AT4G16195.1 | Symbols: no symbol available | no full name available | chr4:9173165-9173650 REVERSE LENGTH=161	162	5e-26	46	128.571	40.4762	51.5873
NRA309ch01g00461.1	301	4432.XP_010267910.1	9.088e-42	165	2CNGF@1|root,2QW52@2759|Eukaryota,37MEG@33090|Viridiplantae,3GFI4@35493|Streptophyta	35493|Streptophyta	S	F-box protein	-	-	-	-	-	-	-	-	-	-	-	-	F-box,F-box-like,FBA_3	tr|A0A6J1ATH7|A0A6J1ATH7_9ROSI F-box protein At5g49610 OS=Herrania umbratica OX=108875 GN=LOC110421069 PE=4 SV=1	355	2.32e-43	31.3	117.94	34.8837	54.1528	AT5G49610.1 | Symbols: no symbol available | no full name available | chr5:20131448-20132527 REVERSE LENGTH=359	360	2e-38	29	119.601	32.8904	51.495
NRA309ch01g00462.1	127	3988.XP_002523920.1	4.218e-29	120	2DZW8@1|root,2S7CQ@2759|Eukaryota,37X9G@33090|Viridiplantae,3GM8N@35493|Streptophyta,4JUR1@91835|fabids	35493|Streptophyta	S	Encoded by	-	-	-	-	-	-	-	-	-	-	-	-	Self-incomp_S1	tr|B9SD51|B9SD51_RICCO S-protein homolog OS=Ricinus communis OX=3988 GN=RCOM_1070100 PE=3 SV=1	133	2.49e-31	48.8	104.724	48.0315	64.5669	AT4G16195.1 | Symbols: no symbol available | no full name available | chr4:9173165-9173650 REVERSE LENGTH=161	162	1e-26	45	127.559	40.9449	52.7559
NRA309ch01g00463.1	180	3983.cassava4.1_017509m	8.463e-52	188	2C6MN@1|root,2S30H@2759|Eukaryota,37VB6@33090|Viridiplantae,3GJ5S@35493|Streptophyta,4JU95@91835|fabids	35493|Streptophyta	S	Cell wall vacuolar inhibitor of fructosidase	-	GO:0005575,GO:0005576	-	-	-	-	-	-	-	-	-	-	PMEI	tr|A0A2C9UCQ0|A0A2C9UCQ0_MANES Pectinesterase inhibitor domain-containing protein OS=Manihot esculenta OX=3983 GN=MANES_15G002000 PE=4 SV=1	175	3.64e-56	60.2	97.2222	57.2222	73.8889	AT3G17130.1 | Symbols: no symbol available | no full name available | chr3:5844495-5845046 REVERSE LENGTH=183	184	6e-38	44	102.222	38.3333	56.6667
NRA309ch01g00464.1	187	3983.cassava4.1_015267m	2.364e-19	94	2C6RE@1|root,2S30Q@2759|Eukaryota,37V9B@33090|Viridiplantae,3GIGW@35493|Streptophyta,4JTY9@91835|fabids	35493|Streptophyta	-	-	-	-	-	-	-	-	-	-	-	-	-	-	-	No_hits	-	-	-	-	-	-	AT3G17120.1 | Symbols: no symbol available | no full name available | chr3:5842410-5843246 FORWARD LENGTH=219	220	1e-14	35	117.647	29.4118	45.4545
NRA309ch01g00465.1	186	3694.POPTR_0008s10230.1	1.087e-18	93	2C6RE@1|root,2S30Q@2759|Eukaryota,37V9B@33090|Viridiplantae,3GIGW@35493|Streptophyta,4JTY9@91835|fabids	35493|Streptophyta	-	-	-	-	-	-	-	-	-	-	-	-	-	-	-	No_hits	-	-	-	-	-	-	AT3G17120.1 | Symbols: no symbol available | no full name available | chr3:5842410-5843246 FORWARD LENGTH=219	220	2e-16	39	118.28	30.6452	42.4731
NRA309ch01g00466.1	499	3988.XP_002519253.1	1.849e-285	880	COG0153@1|root,KOG0631@2759|Eukaryota,37TAX@33090|Viridiplantae,3GGUC@35493|Streptophyta,4JHSN@91835|fabids	35493|Streptophyta	G	gal1,galk	-	GO:0003674,GO:0003824,GO:0004335,GO:0005575,GO:0005622,GO:0005623,GO:0005737,GO:0005829,GO:0005975,GO:0005996,GO:0006012,GO:0006793,GO:0006796,GO:0008150,GO:0008152,GO:0009987,GO:0016301,GO:0016310,GO:0016740,GO:0016772,GO:0016773,GO:0019200,GO:0019318,GO:0044237,GO:0044238,GO:0044262,GO:0044281,GO:0044424,GO:0044444,GO:0044464,GO:0046835,GO:0071704	2.7.1.157	ko:K18674	-	-	-	-	ko00000,ko01000	-	-	-	GHMP_kinases_C,GHMP_kinases_N,GalKase_gal_bdg	tr|A0A2C9UBH9|A0A2C9UBH9_MANES Galactokinase OS=Manihot esculenta OX=3983 GN=MANES_15G001800 PE=3 SV=1	499	0	85.4	100	85.3707	94.5892	AT3G06580.1 | Symbols: GAL1, GALK | GALACTOSE KINASE 1 | chr3:2049141-2051867 REVERSE LENGTH=496	497	0	77	99.5992	76.7535	89.1784
NRA309ch01g00467.1	312	3694.POPTR_0001s17670.1	2.712e-110	364	COG3491@1|root,KOG0143@2759|Eukaryota,37IDH@33090|Viridiplantae,3GCJN@35493|Streptophyta,4JSEQ@91835|fabids	35493|Streptophyta	E	Belongs to the iron ascorbate-dependent oxidoreductase family	-	GO:0001101,GO:0003674,GO:0003824,GO:0006082,GO:0006629,GO:0006720,GO:0006721,GO:0007154,GO:0007165,GO:0008150,GO:0008152,GO:0008299,GO:0008610,GO:0009058,GO:0009314,GO:0009416,GO:0009628,GO:0009685,GO:0009686,GO:0009719,GO:0009725,GO:0009739,GO:0009740,GO:0009755,GO:0009987,GO:0010033,GO:0010476,GO:0010817,GO:0016053,GO:0016101,GO:0016102,GO:0016114,GO:0016491,GO:0016705,GO:0016706,GO:0016707,GO:…	-	-	-	-	-	-	-	-	-	-	2OG-FeII_Oxy,DIOX_N	tr|A0A8X8DHX9|A0A8X8DHX9_POPTO Fe2OG dioxygenase domain-containing protein OS=Populus tomentosa OX=118781 GN=POTOM_001440 PE=3 SV=1	313	2.1e-121	55.2	100.321	55.7692	75.641	AT1G52800.1 | Symbols: no symbol available | no full name available | chr1:19664044-19665362 FORWARD LENGTH=314	315	2e-91	44	100.962	44.2308	66.0256
NRA309ch01g00468.1	312	3694.POPTR_0001s17670.1	2.712e-110	364	COG3491@1|root,KOG0143@2759|Eukaryota,37IDH@33090|Viridiplantae,3GCJN@35493|Streptophyta,4JSEQ@91835|fabids	35493|Streptophyta	E	Belongs to the iron ascorbate-dependent oxidoreductase family	-	GO:0001101,GO:0003674,GO:0003824,GO:0006082,GO:0006629,GO:0006720,GO:0006721,GO:0007154,GO:0007165,GO:0008150,GO:0008152,GO:0008299,GO:0008610,GO:0009058,GO:0009314,GO:0009416,GO:0009628,GO:0009685,GO:0009686,GO:0009719,GO:0009725,GO:0009739,GO:0009740,GO:0009755,GO:0009987,GO:0010033,GO:0010476,GO:0010817,GO:0016053,GO:0016101,GO:0016102,GO:0016114,GO:0016491,GO:0016705,GO:0016706,GO:0016707,GO:…	-	-	-	-	-	-	-	-	-	-	2OG-FeII_Oxy,DIOX_N	tr|A0A8X8DHX9|A0A8X8DHX9_POPTO Fe2OG dioxygenase domain-containing protein OS=Populus tomentosa OX=118781 GN=POTOM_001440 PE=3 SV=1	313	2.1e-121	55.2	100.321	55.7692	75.641	AT1G52800.1 | Symbols: no symbol available | no full name available | chr1:19664044-19665362 FORWARD LENGTH=314	315	2e-91	44	100.962	44.2308	66.0256
NRA309ch01g00469.1	217	3983.cassava4.1_032125m	5.217e-79	269	2A286@1|root,2RY2C@2759|Eukaryota,37TWB@33090|Viridiplantae,3GGV4@35493|Streptophyta,4JP7B@91835|fabids	35493|Streptophyta	S	Transcription factor	-	GO:0003674,GO:0003700,GO:0006355,GO:0008150,GO:0009889,GO:0010468,GO:0010556,GO:0019219,GO:0019222,GO:0031323,GO:0031326,GO:0050789,GO:0050794,GO:0051171,GO:0051252,GO:0060255,GO:0065007,GO:0080090,GO:0140110,GO:1903506,GO:2000112,GO:2001141	-	-	-	-	-	-	-	-	-	-	-	tr|A0A2C9UCP1|A0A2C9UCP1_MANES BHLH domain-containing protein OS=Manihot esculenta OX=3983 GN=MANES_15G001200 PE=4 SV=1	215	8.44e-76	80.8	99.0783	65.8986	70.9677	AT3G06590.1 | Symbols: RITF1, AIF2 | ATBS1 Interacting Factor 2, RSA1 interacting transcription factor 1 | chr3:2054647-2055312 REVERSE LENGTH=221	222	3e-54	58	102.304	46.5438	59.447
NRA309ch01g00470.1	223	3983.cassava4.1_029310m	6.346e-16	86	2E0VQ@1|root,2S896@2759|Eukaryota,37WWE@33090|Viridiplantae,3GKCE@35493|Streptophyta,4JQYZ@91835|fabids	35493|Streptophyta	-	-	-	-	-	-	-	-	-	-	-	-	-	-	-	tr|A0A6A6MCR5|A0A6A6MCR5_HEVBR Uncharacterized protein OS=Hevea brasiliensis OX=3981 GN=GH714_007627 PE=4 SV=1	216	3.08e-20	33.3	96.861	35.8744	52.4664	No_hits	-	-	-	-	-	-
NRA309ch01g00471.1	265	3983.cassava4.1_014036m	3.483e-137	439	COG1024@1|root,KOG1680@2759|Eukaryota,37S0B@33090|Viridiplantae,3G8N1@35493|Streptophyta,4JMUR@91835|fabids	35493|Streptophyta	I	enoyl-CoA hydratase	-	GO:0005575,GO:0005622,GO:0005623,GO:0005737,GO:0005777,GO:0042579,GO:0043226,GO:0043227,GO:0043229,GO:0043231,GO:0044424,GO:0044444,GO:0044464	-	-	-	-	-	-	-	-	-	-	ECH_1	tr|A0A2C9V2R8|A0A2C9V2R8_MANES Enoyl-CoA hydratase OS=Manihot esculenta OX=3983 GN=MANES_10G028000 PE=4 SV=1	265	1.86e-150	81.5	100	81.5094	92.8302	AT4G16210.1 | Symbols: ECHIA, E-COAH-2 | ENOYL-COA HYDRATASE 2, enoyl-CoA hydratase/isomerase A | chr4:9176864-9177978 REVERSE LENGTH=265	266	2e-148	74	100.377	73.5849	86.4151
NRA309ch01g00472.1	311	218851.Aquca_006_00239.1	1.221e-115	379	COG3240@1|root,2QTUA@2759|Eukaryota,37PC1@33090|Viridiplantae,3G7F0@35493|Streptophyta	35493|Streptophyta	I	Belongs to the 'GDSL' lipolytic enzyme family	-	-	-	-	-	-	-	-	-	-	-	-	Lipase_GDSL	tr|A0A2G5ENL3|A0A2G5ENL3_AQUCA Uncharacterized protein OS=Aquilegia coerulea OX=218851 GN=AQUCO_00600239v1 PE=3 SV=1	371	2.33e-124	65.3	119.293	58.1994	71.7042	AT4G16230.1 | Symbols: GELP79, AtGELP79 | GDSL-type esterase/lipase 79 | chr4:9185298-9186447 FORWARD LENGTH=251	252	3e-97	59	81.0289	44.6945	57.5563
NRA309ch01g00473.1	115	3885.XP_007154383.1	8.658e-05	49	2CNG3@1|root,2QW1R@2759|Eukaryota,37T84@33090|Viridiplantae,3GFM3@35493|Streptophyta,4JRTU@91835|fabids	35493|Streptophyta	S	Glycine-rich cell wall structural	-	-	-	-	-	-	-	-	-	-	-	-	-	No_hits	-	-	-	-	-	-	No_hits	-	-	-	-	-	-
NRA309ch01g00474.1	107	No_hits	-	-	-	-	-	-	-	-	-	-	-	-	-	-	-	-	-	-	-	No_hits	-	-	-	-	-	-	No_hits	-	-	-	-	-	-
NRA309ch01g00475.1	286	3827.XP_004508146.1	1.046e-06	59	2CNG3@1|root,2QW1R@2759|Eukaryota,37T84@33090|Viridiplantae,3GFM3@35493|Streptophyta,4JRTU@91835|fabids	35493|Streptophyta	S	Glycine-rich cell wall structural	-	-	-	-	-	-	-	-	-	-	-	-	-	No_hits	-	-	-	-	-	-	No_hits	-	-	-	-	-	-
NRA309ch01g00476.1	164	3885.XP_007144618.1	1.348e-50	184	28JZP@1|root,2QSE3@2759|Eukaryota,37QZD@33090|Viridiplantae,3GGZ7@35493|Streptophyta,4JS72@91835|fabids	35493|Streptophyta	S	Encoded by	-	-	-	-	-	-	-	-	-	-	-	-	DBD_Tnp_Mut,MULE,SWIM	tr|A0A6P4DQ78|A0A6P4DQ78_ARADU uncharacterized protein LOC107491584 OS=Arachis duranensis OX=130453 GN=LOC107491584 PE=4 SV=1	419	5.13e-56	58.6	255.488	57.9268	68.9024	AT1G49920.1 | Symbols: no symbol available | no full name available | chr1:18481798-18484233 REVERSE LENGTH=785	786	1e-27	41	479.268	31.0976	43.9024
NRA309ch01g00477.1	391	3885.XP_007152385.1	2.057e-12	79	28JZP@1|root,2QSE3@2759|Eukaryota,37QZD@33090|Viridiplantae,3GGZ7@35493|Streptophyta	35493|Streptophyta	S	Encoded by	-	-	-	-	-	-	-	-	-	-	-	-	DBD_Tnp_Mut,MULE,SWIM	tr|A0A6P4PPK8|A0A6P4PPK8_GOSAR uncharacterized protein LOC108475051 OS=Gossypium arboreum OX=29729 GN=LOC108475051 PE=4 SV=1	779	7.76e-17	48.8	199.233	9.97442	14.0665	No_hits	-	-	-	-	-	-
NRA309ch01g00478.1	700	3983.cassava4.1_003908m	0	1167	COG0045@1|root,KOG1254@2759|Eukaryota,37M9Y@33090|Viridiplantae,3G8F2@35493|Streptophyta,4JMQ5@91835|fabids	35493|Streptophyta	C	ATP-citrate synthase beta chain protein	ACLB-1	GO:0003674,GO:0003824,GO:0003878,GO:0005575,GO:0005622,GO:0005623,GO:0005737,GO:0005829,GO:0005886,GO:0006084,GO:0006085,GO:0006139,GO:0006163,GO:0006164,GO:0006637,GO:0006725,GO:0006732,GO:0006753,GO:0006790,GO:0006793,GO:0006796,GO:0006807,GO:0008150,GO:0008152,GO:0009058,GO:0009108,GO:0009117,GO:0009150,GO:0009152,GO:0009165,GO:0009259,GO:0009260,GO:0009346,GO:0009987,GO:0016020,GO:0016740,GO:…	2.3.3.8	ko:K01648	ko00020,ko00720,ko01100,ko01110,ko01120,ko01130,map00020,map00720,map01100,map01110,map01120,map01130	-	R00352	RC00004,RC00067	ko00000,ko00001,ko01000,ko04147	-	-	-	Citrate_synt,CoA_binding,Ligase_CoA	tr|A0A6A3C9E8|A0A6A3C9E8_HIBSY ATP citrate synthase OS=Hibiscus syriacus OX=106335 GN=F3Y22_tig00010888pilonHSYRG00041 PE=4 SV=1	608	0	95.6	86.8571	82.8571	84.7143	AT5G49460.1 | Symbols: ACLB-2 | ATP citrate lyase subunit B 2 | chr5:20055048-20058195 FORWARD LENGTH=608	609	0	94	87	81.4286	84
NRA309ch01g00479.1	190	No_hits	-	-	-	-	-	-	-	-	-	-	-	-	-	-	-	-	-	-	-	No_hits	-	-	-	-	-	-	No_hits	-	-	-	-	-	-
NRA309ch01g00480.1	238	3694.POPTR_0010s15450.1	8.629e-94	312	KOG0882@1|root,KOG0882@2759|Eukaryota,37MDF@33090|Viridiplantae,3GDDQ@35493|Streptophyta,4JDEQ@91835|fabids	35493|Streptophyta	O	PPIases accelerate the folding of proteins. It catalyzes the cis-trans isomerization of proline imidic peptide bonds in oligopeptides	-	GO:0000413,GO:0003674,GO:0003755,GO:0003824,GO:0005575,GO:0005622,GO:0005623,GO:0005737,GO:0005768,GO:0005794,GO:0005802,GO:0005886,GO:0006464,GO:0006807,GO:0008150,GO:0008152,GO:0009987,GO:0012505,GO:0016020,GO:0016853,GO:0016859,GO:0018193,GO:0018208,GO:0019538,GO:0031410,GO:0031982,GO:0031984,GO:0036211,GO:0043170,GO:0043226,GO:0043227,GO:0043229,GO:0043231,GO:0043412,GO:0044237,GO:0044238,GO:…	5.2.1.8	ko:K12733,ko:K12736	ko03040,map03040	M00355	-	-	ko00000,ko00001,ko00002,ko01000,ko03041,ko03110	-	-	-	Pro_isomerase	tr|A0A067JVB7|A0A067JVB7_JATCU Peptidyl-prolyl cis-trans isomerase OS=Jatropha curcas OX=180498 GN=JCGZ_19001 PE=3 SV=1	232	1.55e-104	68.9	97.479	68.9076	80.2521	AT3G66654.1 | Symbols: CYP21-4 | Cyclophylin 21-4 | chr3:2088694-2090297 FORWARD LENGTH=236	237	2e-98	59	99.5798	59.2437	78.9916
NRA309ch01g00481.1	712	3694.POPTR_0010s15440.1	0	961	2CMQU@1|root,2QRH1@2759|Eukaryota,37NKH@33090|Viridiplantae,3GGQJ@35493|Streptophyta,4JHZK@91835|fabids	35493|Streptophyta	S	Cell division control protein 24, OB domain 1	-	-	-	-	-	-	-	-	-	-	-	-	CDC24_OB1,CDC24_OB2,CDC24_OB3	tr|A0A067JVK7|A0A067JVK7_JATCU CDC24_OB3 domain-containing protein OS=Jatropha curcas OX=180498 GN=JCGZ_19002 PE=4 SV=1	660	0	73.5	92.6966	67.6966	78.2303	AT3G17030.1 | Symbols: no symbol available | no full name available | chr3:5804509-5808462 REVERSE LENGTH=668	669	0	60	93.9607	55.8989	69.1011
NRA309ch01g00482.1	452	3694.POPTR_0010s15420.1	1.557e-166	534	2CMXW@1|root,2QSM4@2759|Eukaryota,37SS9@33090|Viridiplantae,3GGF3@35493|Streptophyta,4JFJ5@91835|fabids	35493|Streptophyta	S	UPF0481 protein At3g47200-like	-	-	-	-	-	-	-	-	-	-	-	-	DUF247	tr|A0A835MUT9|A0A835MUT9_9ROSI UPF0481 protein OS=Salix dunnii OX=1413687 GN=SADUNF_Sadunf10G0110000 PE=4 SV=1	438	4.33e-180	61.6	96.9027	59.292	76.3274	AT3G50150.1 | Symbols: no symbol available | no full name available | chr3:18595809-18597551 REVERSE LENGTH=509	510	2e-81	36	112.832	35.6195	56.6372
NRA309ch01g00483.1	263	3988.XP_002519216.1	8.275e-39	154	2E207@1|root,2S99C@2759|Eukaryota,37WRK@33090|Viridiplantae,3GKWN@35493|Streptophyta,4JQUU@91835|fabids	35493|Streptophyta	S	pectinesterase inhibitor	-	-	-	-	-	-	-	-	-	-	-	-	PMEI	tr|B9RZP7|B9RZP7_RICCO Enzyme inhibitor, putative OS=Ricinus communis OX=3988 GN=RCOM_1000450 PE=4 SV=1	218	7.71e-42	50.3	82.8897	27.7567	37.6426	AT3G36659.1 | Symbols: no symbol available | no full name available | chr3:2100189-2100983 FORWARD LENGTH=264	265	5e-25	37	100.76	23.1939	36.1217
NRA309ch01g00484.1	310	3988.XP_002519212.1	5.877e-144	461	COG5078@1|root,KOG0428@2759|Eukaryota,37P83@33090|Viridiplantae,3GFKP@35493|Streptophyta,4JH5B@91835|fabids	35493|Streptophyta	O	Belongs to the ubiquitin-conjugating enzyme family	UBC32	GO:0003674,GO:0003824,GO:0004842,GO:0005488,GO:0005515,GO:0005575,GO:0005622,GO:0005623,GO:0005737,GO:0005783,GO:0006464,GO:0006508,GO:0006511,GO:0006807,GO:0008150,GO:0008152,GO:0009056,GO:0009057,GO:0009987,GO:0012505,GO:0016020,GO:0016567,GO:0016740,GO:0019538,GO:0019787,GO:0019899,GO:0019941,GO:0030163,GO:0031625,GO:0032446,GO:0036211,GO:0043170,GO:0043226,GO:0043227,GO:0043229,GO:0043231,GO:…	2.3.2.23	ko:K10578	ko04120,ko04141,ko05012,map04120,map04141,map05012	-	-	-	ko00000,ko00001,ko01000,ko04121	-	-	-	UQ_con	tr|B9RZP3|B9RZP3_RICCO Non-canonical ubiquitin conjugating enzyme, putative OS=Ricinus communis OX=3988 GN=RCOM_1000310 PE=4 SV=1	309	7.82e-158	77.7	99.6774	77.4194	82.9032	AT3G17000.1 | Symbols: UBC32 | ubiquitin-conjugating enzyme 32 | chr3:5797296-5799467 FORWARD LENGTH=309	310	1e-139	66	100	66.4516	77.0968
NRA309ch01g00485.1	1735	3983.cassava4.1_000128m	0	2222	COG2319@1|root,KOG0644@2759|Eukaryota,37PIW@33090|Viridiplantae,3G90P@35493|Streptophyta,4JNME@91835|fabids	35493|Streptophyta	S	Bromodomain and WD repeat-containing protein	-	GO:0005575,GO:0005622,GO:0005623,GO:0005634,GO:0005654,GO:0005730,GO:0005737,GO:0005829,GO:0006325,GO:0006355,GO:0006357,GO:0006996,GO:0007010,GO:0007154,GO:0007165,GO:0007166,GO:0008150,GO:0008360,GO:0009889,GO:0009987,GO:0010033,GO:0010468,GO:0010556,GO:0016043,GO:0019219,GO:0019221,GO:0019222,GO:0022603,GO:0022604,GO:0023052,GO:0031323,GO:0031326,GO:0031974,GO:0031981,GO:0034097,GO:0038111,GO:…	-	ko:K11797	-	-	-	-	ko00000,ko04121	-	-	-	Auxin_resp,Bromodomain,WD40	tr|A0A8T2XTF0|A0A8T2XTF0_POPDE Bromo domain-containing protein OS=Populus deltoides OX=3696 GN=H0E87_019232 PE=4 SV=1	1801	0	63.7	103.804	63.804	75.1009	AT5G49430.1 | Symbols: no symbol available | no full name available | chr5:20037338-20045454 REVERSE LENGTH=1677	1678	0	57	96.7147	57.2334	71.0086
NRA309ch01g00486.1	181	No_hits	-	-	-	-	-	-	-	-	-	-	-	-	-	-	-	-	-	-	-	No_hits	-	-	-	-	-	-	No_hits	-	-	-	-	-	-
NRA309ch01g00487.1	74	4098.XP_009617814.1	4.516e-05	48	COG4870@1|root,KOG1543@2759|Eukaryota,37RR0@33090|Viridiplantae,3GCD2@35493|Streptophyta,44NAQ@71274|asterids	35493|Streptophyta	O	Cathepsin propeptide inhibitor domain (I29)	-	GO:0000003,GO:0000323,GO:0000325,GO:0002376,GO:0003006,GO:0003674,GO:0003824,GO:0004175,GO:0004197,GO:0005575,GO:0005576,GO:0005615,GO:0005618,GO:0005622,GO:0005623,GO:0005737,GO:0005764,GO:0005773,GO:0005783,GO:0005788,GO:0006508,GO:0006807,GO:0006950,GO:0006952,GO:0006955,GO:0007275,GO:0008150,GO:0008152,GO:0008219,GO:0008233,GO:0008234,GO:0009056,GO:0009057,GO:0009505,GO:0009555,GO:0009605,GO:…	-	-	-	-	-	-	-	-	-	-	Inhibitor_I29,Peptidase_C1	No_hits	-	-	-	-	-	-	No_hits	-	-	-	-	-	-
NRA309ch01g00488.1	230	No_hits	-	-	-	-	-	-	-	-	-	-	-	-	-	-	-	-	-	-	-	No_hits	-	-	-	-	-	-	No_hits	-	-	-	-	-	-
NRA309ch01g00489.1	879	3988.XP_002519202.1	0	1230	KOG2175@1|root,KOG2175@2759|Eukaryota,37JCZ@33090|Viridiplantae,3G8ER@35493|Streptophyta,4JDCY@91835|fabids	35493|Streptophyta	G	Serine threonine-protein phosphatase 4 regulatory subunit	-	-	-	ko:K17491	ko04212,ko04922,map04212,map04922	-	-	-	ko00000,ko00001,ko01009,ko03400	-	-	-	SMK-1	tr|A0A4U5R0P9|A0A4U5R0P9_POPAL Serine/threonine-protein phosphatase 4 regulatory subunit 3 isoform X1 OS=Populus alba OX=43335 GN=D5086_0000036620 PE=4 SV=1	881	0	77.2	100.228	72.0137	81.6837	AT3G06670.2 | Symbols: SMEK1, PP4R3, PSY2L | PLATINUM SENSITIVE 2 LIKE, Suppressor of MEK 1 | chr3:2105908-2113136 REVERSE LENGTH=886	887	0	66	100.91	63.1399	74.5165
NRA309ch01g00490.1	897	3694.POPTR_0019s09630.1	2.164e-121	422	COG4886@1|root,2SI7S@2759|Eukaryota,37QD6@33090|Viridiplantae,3GCW1@35493|Streptophyta	35493|Streptophyta	S	RESISTANCE protein	-	-	-	-	-	-	-	-	-	-	-	-	LRR_3,NB-ARC,TIR	tr|A0A2C9UPJ9|A0A2C9UPJ9_MANES ADP-ribosyl cyclase/cyclic ADP-ribose hydrolase OS=Manihot esculenta OX=3983 GN=MANES_13G002200 PE=4 SV=1	1029	8.29e-123	41.8	114.716	25.3066	36.6778	AT5G17680.2 | Symbols: no symbol available | no full name available | chr5:5822999-5827153 FORWARD LENGTH=1295	1296	2e-81	35	144.482	19.7324	32.2185
NRA309ch01g00491.1	181	No_hits	-	-	-	-	-	-	-	-	-	-	-	-	-	-	-	-	-	-	-	No_hits	-	-	-	-	-	-	No_hits	-	-	-	-	-	-
NRA309ch01g00492.1	150	3694.POPTR_0019s13030.1	2.267e-08	61	COG4886@1|root,2SI7S@2759|Eukaryota,37QD6@33090|Viridiplantae,3GCW1@35493|Streptophyta	35493|Streptophyta	S	RESISTANCE protein	-	-	-	-	-	-	-	-	-	-	-	-	LRR_3,NB-ARC,TIR	No_hits	-	-	-	-	-	-	No_hits	-	-	-	-	-	-
NRA309ch01g00493.1	119	No_hits	-	-	-	-	-	-	-	-	-	-	-	-	-	-	-	-	-	-	-	No_hits	-	-	-	-	-	-	No_hits	-	-	-	-	-	-
NRA309ch01g00494.1	160	225117.XP_009344798.1	5.724e-13	75	2D27F@1|root,2SKR3@2759|Eukaryota	2759|Eukaryota	S	TIR domain	-	-	-	-	-	-	-	-	-	-	-	-	NB-ARC,TIR	tr|A0A5N5FHI8|A0A5N5FHI8_9ROSA ADP-ribosyl cyclase/cyclic ADP-ribose hydrolase OS=Pyrus ussuriensis x Pyrus communis OX=2448454 GN=D8674_003594 PE=4 SV=1	1075	1.59e-12	43.9	671.875	29.375	38.125	AT2G17050.2 | Symbols: no symbol available | no full name available | chr2:7410835-7415610 REVERSE LENGTH=1386	1387	6e-13	31	866.875	33.125	49.375
NRA309ch01g00495.1	246	4098.XP_009628589.1	6.689e-48	180	COG4886@1|root,2SI7S@2759|Eukaryota,37QD6@33090|Viridiplantae,3GP2V@35493|Streptophyta,44PQ9@71274|asterids	35493|Streptophyta	S	TMV resistance protein N-like	-	-	-	-	-	-	-	-	-	-	-	-	NB-ARC,TIR	tr|A0A2N9HA05|A0A2N9HA05_FAGSY TIR domain-containing protein OS=Fagus sylvatica OX=28930 GN=FSB_LOCUS39109 PE=4 SV=1	169	7e-49	56.5	68.6992	33.7398	43.4959	AT1G72930.1 | Symbols: TN10, AtTN10, TIR | toll/interleukin-1 receptor-like, TIR-nucleotide binding site family 10 | chr1:27439476-27440147 FORWARD LENGTH=176	177	3e-43	46	71.9512	30.8943	43.0894
NRA309ch01g00496.1	1137	3760.EMJ28366	4.361e-187	625	28I92@1|root,2QQJE@2759|Eukaryota,37M5G@33090|Viridiplantae,3GG0S@35493|Streptophyta,4JNTG@91835|fabids	35493|Streptophyta	T	TMV resistance protein N-like	-	-	-	ko:K19613	ko04014,map04014	-	-	-	ko00000,ko00001	-	-	-	LRR_3,NB-ARC,TIR	tr|A0A2C9U398|A0A2C9U398_MANES ADP-ribosyl cyclase/cyclic ADP-ribose hydrolase OS=Manihot esculenta OX=3983 GN=MANES_18G108400 PE=4 SV=1	1187	1.65e-187	44.9	104.398	30.1671	42.0405	AT5G17680.2 | Symbols: no symbol available | no full name available | chr5:5822999-5827153 FORWARD LENGTH=1295	1296	0	39	113.984	30.0792	45.2946
NRA309ch01g00497.1	61	No_hits	-	-	-	-	-	-	-	-	-	-	-	-	-	-	-	-	-	-	-	No_hits	-	-	-	-	-	-	No_hits	-	-	-	-	-	-
NRA309ch01g00498.1	52	No_hits	-	-	-	-	-	-	-	-	-	-	-	-	-	-	-	-	-	-	-	No_hits	-	-	-	-	-	-	No_hits	-	-	-	-	-	-
NRA309ch01g00499.1	99	3988.XP_002521758.1	3.675e-09	61	COG4886@1|root,2SI7S@2759|Eukaryota,37QD6@33090|Viridiplantae,3GCW1@35493|Streptophyta	35493|Streptophyta	S	RESISTANCE protein	-	-	-	-	-	-	-	-	-	-	-	-	LRR_3,NB-ARC,TIR	No_hits	-	-	-	-	-	-	No_hits	-	-	-	-	-	-
NRA309ch01g00500.1	85	No_hits	-	-	-	-	-	-	-	-	-	-	-	-	-	-	-	-	-	-	-	No_hits	-	-	-	-	-	-	No_hits	-	-	-	-	-	-
NRA309ch01g00501.1	356	3880.AES96348	6.56e-43	170	2E8ZT@1|root,2SFE3@2759|Eukaryota,37XZ3@33090|Viridiplantae,3GQKM@35493|Streptophyta,4JUU6@91835|fabids	35493|Streptophyta	S	Plant transposase (Ptta/En/Spm family)	-	-	-	-	-	-	-	-	-	-	-	-	Transposase_24	tr|A0A834SYC0|A0A834SYC0_9FABA Putative transposase, Ptta/En/Spm, plant OS=Senna tora OX=362788 GN=G2W53_033476 PE=4 SV=1	407	2.64e-52	39.8	114.326	27.809	40.1685	No_hits	-	-	-	-	-	-
NRA309ch01g00502.1	50	3694.POPTR_0010s18610.1	4.239e-07	52	KOG1548@1|root,KOG1548@2759|Eukaryota,37JT2@33090|Viridiplantae,3GBEP@35493|Streptophyta,4JJMB@91835|fabids	35493|Streptophyta	A	Splicing factor U2AF-associated protein	-	GO:0000375,GO:0000377,GO:0000398,GO:0003674,GO:0003676,GO:0003723,GO:0005488,GO:0005575,GO:0005622,GO:0005623,GO:0005634,GO:0005654,GO:0005681,GO:0005684,GO:0005686,GO:0006139,GO:0006396,GO:0006397,GO:0006725,GO:0006807,GO:0008150,GO:0008152,GO:0008380,GO:0009987,GO:0010467,GO:0016070,GO:0016071,GO:0030532,GO:0031974,GO:0031981,GO:0032991,GO:0034641,GO:0043170,GO:0043226,GO:0043227,GO:0043229,GO:…	-	ko:K13093	-	-	-	-	ko00000,ko03041	-	-	-	DUF4339,RRM_1	No_hits	-	-	-	-	-	-	No_hits	-	-	-	-	-	-
NRA309ch01g00503.1	261	4006.Lus10041060	8.938e-54	198	COG4886@1|root,2R41B@2759|Eukaryota,37TDP@33090|Viridiplantae,3GCY2@35493|Streptophyta	35493|Streptophyta	S	TMV resistance protein N-like	-	-	-	-	-	-	-	-	-	-	-	-	LRR_3,NB-ARC,TIR	tr|A0A2C9U398|A0A2C9U398_MANES ADP-ribosyl cyclase/cyclic ADP-ribose hydrolase OS=Manihot esculenta OX=3983 GN=MANES_18G108400 PE=4 SV=1	1187	5.4e-51	35.1	454.789	47.5096	67.0498	AT5G17680.2 | Symbols: no symbol available | no full name available | chr5:5822999-5827153 FORWARD LENGTH=1295	1296	4e-32	37	496.552	24.1379	38.3142
NRA309ch01g00504.1	109	No_hits	-	-	-	-	-	-	-	-	-	-	-	-	-	-	-	-	-	-	-	No_hits	-	-	-	-	-	-	No_hits	-	-	-	-	-	-
NRA309ch01g00505.1	267	No_hits	-	-	-	-	-	-	-	-	-	-	-	-	-	-	-	-	-	-	-	No_hits	-	-	-	-	-	-	No_hits	-	-	-	-	-	-
NRA309ch01g00506.1	1086	3760.EMJ28366	2.384e-185	618	28I92@1|root,2QQJE@2759|Eukaryota,37M5G@33090|Viridiplantae,3GG0S@35493|Streptophyta,4JNTG@91835|fabids	35493|Streptophyta	T	TMV resistance protein N-like	-	-	-	ko:K19613	ko04014,map04014	-	-	-	ko00000,ko00001	-	-	-	LRR_3,NB-ARC,TIR	tr|A0A2C9U398|A0A2C9U398_MANES ADP-ribosyl cyclase/cyclic ADP-ribose hydrolase OS=Manihot esculenta OX=3983 GN=MANES_18G108400 PE=4 SV=1	1187	1.55e-177	43.7	109.3	30.7551	43.2781	AT5G17680.2 | Symbols: no symbol available | no full name available | chr5:5822999-5827153 FORWARD LENGTH=1295	1296	0	39	119.337	32.8729	49.2634
NRA309ch01g00507.1	43	No_hits	-	-	-	-	-	-	-	-	-	-	-	-	-	-	-	-	-	-	-	No_hits	-	-	-	-	-	-	No_hits	-	-	-	-	-	-
NRA309ch01g00508.1	58	71139.XP_010044710.1	1.224e-15	77	28J9H@1|root,2QRN8@2759|Eukaryota,37SJR@33090|Viridiplantae,3G7GZ@35493|Streptophyta	35493|Streptophyta	S	Protein of unknown function (DUF1664)	-	-	-	-	-	-	-	-	-	-	-	-	DUF1664	tr|A0A5D2SYP5|A0A5D2SYP5_GOSMU Uncharacterized protein OS=Gossypium mustelinum OX=34275 GN=E1A91_D11G255000v1 PE=4 SV=1	70	3.79e-17	72	120.69	62.069	81.0345	AT1G27000.1 | Symbols: no symbol available | no full name available | chr1:9374068-9376422 FORWARD LENGTH=304	305	2e-18	74	525.862	60.3448	74.1379
NRA309ch01g00509.1	235	4006.Lus10041060	2.88e-59	213	COG4886@1|root,2R41B@2759|Eukaryota,37TDP@33090|Viridiplantae,3GCY2@35493|Streptophyta	35493|Streptophyta	S	TMV resistance protein N-like	-	-	-	-	-	-	-	-	-	-	-	-	LRR_3,NB-ARC,TIR	tr|A0A067K5V4|A0A067K5V4_JATCU TIR domain-containing protein OS=Jatropha curcas OX=180498 GN=JCGZ_14831 PE=4 SV=1	670	6.14e-58	46.4	285.106	47.234	65.5319	AT5G17680.2 | Symbols: no symbol available | no full name available | chr5:5822999-5827153 FORWARD LENGTH=1295	1296	9e-48	39	551.489	38.2979	58.7234
NRA309ch01g00510.1	174	No_hits	-	-	-	-	-	-	-	-	-	-	-	-	-	-	-	-	-	-	-	tr|A0A8S9M2P9|A0A8S9M2P9_BRACR ADP-ribosyl cyclase/cyclic ADP-ribose hydrolase OS=Brassica cretica OX=69181 GN=F2Q70_00009637 PE=4 SV=1	1502	1.16e-13	38.1	863.218	24.7126	34.4828	AT1G69550.1 | Symbols: no symbol available | no full name available | chr1:26148836-26153374 REVERSE LENGTH=1400	1401	1e-21	39	805.172	36.2069	51.1494
NRA309ch01g00511.1	69	No_hits	-	-	-	-	-	-	-	-	-	-	-	-	-	-	-	-	-	-	-	No_hits	-	-	-	-	-	-	No_hits	-	-	-	-	-	-
NRA309ch01g00512.1	34	No_hits	-	-	-	-	-	-	-	-	-	-	-	-	-	-	-	-	-	-	-	No_hits	-	-	-	-	-	-	No_hits	-	-	-	-	-	-
NRA309ch01g00513.1	1100	4006.Lus10041060	2.929e-171	577	COG4886@1|root,2R41B@2759|Eukaryota,37TDP@33090|Viridiplantae,3GCY2@35493|Streptophyta	35493|Streptophyta	S	TMV resistance protein N-like	-	-	-	-	-	-	-	-	-	-	-	-	LRR_3,NB-ARC,TIR	tr|A0A2C9U398|A0A2C9U398_MANES ADP-ribosyl cyclase/cyclic ADP-ribose hydrolase OS=Manihot esculenta OX=3983 GN=MANES_18G108400 PE=4 SV=1	1187	2.29e-158	40.6	107.909	27.5455	40.2727	AT5G17680.2 | Symbols: no symbol available | no full name available | chr5:5822999-5827153 FORWARD LENGTH=1295	1296	2e-167	38	117.818	31	46.0909
NRA309ch01g00514.1	93	3983.cassava4.1_033473m	1.982e-16	81	COG4886@1|root,2R41B@2759|Eukaryota,37TDP@33090|Viridiplantae,3GCY2@35493|Streptophyta,4JFD5@91835|fabids	35493|Streptophyta	S	resistance protein	-	-	-	-	-	-	-	-	-	-	-	-	LRR_3,NB-ARC,TIR	tr|B9S6Z6|B9S6Z6_RICCO ADP-ribosyl cyclase/cyclic ADP-ribose hydrolase OS=Ricinus communis OX=3988 GN=RCOM_1330160 PE=4 SV=1	1018	4.99e-15	47.3	1094.62	47.3118	68.8172	AT5G45050.1 | Symbols: WRKY16, ATWRKY16 | | chr5:18177016-18181805 REVERSE LENGTH=1372	1373	3e-13	41	1476.34	35.4839	52.6882
NRA309ch01g00515.1	578	3694.POPTR_0019s09630.1	5.708e-37	158	COG4886@1|root,2SI7S@2759|Eukaryota,37QD6@33090|Viridiplantae,3GCW1@35493|Streptophyta	35493|Streptophyta	S	RESISTANCE protein	-	-	-	-	-	-	-	-	-	-	-	-	LRR_3,NB-ARC,TIR	tr|A0A540NTC4|A0A540NTC4_MALBA Uncharacterized protein OS=Malus baccata OX=106549 GN=C1H46_000534 PE=4 SV=1	331	1.33e-17	38.4	57.2664	9.68858	14.5329	AT1G69550.1 | Symbols: no symbol available | no full name available | chr1:26148836-26153374 REVERSE LENGTH=1400	1401	2e-29	35	242.388	19.0311	25.7785
NRA309ch01g00516.1	534	3988.XP_002524855.1	1.46e-129	431	28I92@1|root,2QQJE@2759|Eukaryota,37M5G@33090|Viridiplantae,3GG0S@35493|Streptophyta,4JNTG@91835|fabids	35493|Streptophyta	T	TMV resistance protein N-like	-	-	-	ko:K19613	ko04014,map04014	-	-	-	ko00000,ko00001	-	-	-	LRR_3,NB-ARC,TIR	tr|B9SFT6|B9SFT6_RICCO ATP binding protein, putative OS=Ricinus communis OX=3988 GN=RCOM_0723030 PE=4 SV=1	673	9.56e-138	44.1	126.03	43.0712	60.8614	AT5G17680.2 | Symbols: no symbol available | no full name available | chr5:5822999-5827153 FORWARD LENGTH=1295	1296	8e-116	40	242.697	39.7004	60.4869
NRA309ch01g00517.1	45	No_hits	-	-	-	-	-	-	-	-	-	-	-	-	-	-	-	-	-	-	-	No_hits	-	-	-	-	-	-	No_hits	-	-	-	-	-	-
NRA309ch01g00518.1	109	3827.XP_004510439.1	1.344e-18	89	2ERSR@1|root,2SUHE@2759|Eukaryota	2759|Eukaryota	S	NB-ARC domain	-	-	-	-	-	-	-	-	-	-	-	-	LRR_3,NB-ARC,TIR	tr|V5UPM9|V5UPM9_CICAR TIR-NBS-LRR disease resistance protein OS=Cicer arietinum OX=3827 PE=4 SV=1	555	3.22e-17	41.9	509.174	40.367	63.3028	AT5G17680.2 | Symbols: no symbol available | no full name available | chr5:5822999-5827153 FORWARD LENGTH=1295	1296	3e-16	38	1188.99	34.8624	55.9633
NRA309ch01g00519.1	144	No_hits	-	-	-	-	-	-	-	-	-	-	-	-	-	-	-	-	-	-	-	No_hits	-	-	-	-	-	-	No_hits	-	-	-	-	-	-
NRA309ch01g00520.1	874	3711.Bra031583.1-P	1.236e-176	584	COG0474@1|root,KOG0202@2759|Eukaryota,37JIJ@33090|Viridiplantae,3GDH0@35493|Streptophyta,3HPXN@3699|Brassicales	35493|Streptophyta	P	Belongs to the cation transport ATPase (P-type) (TC 3.A.3) family	-	-	3.6.3.8	ko:K01537	-	-	-	-	ko00000,ko01000	3.A.3.2	-	-	Cation_ATPase,Cation_ATPase_C,Cation_ATPase_N,E1-E2_ATPase,Hydrolase,Hydrolase_3	tr|M4ES05|M4ES05_BRARP Cation-transporting P-type ATPase N-terminal domain-containing protein OS=Brassica rapa subsp. pekinensis OX=51351 PE=4 SV=1	964	1.19e-185	63.8	110.297	35.2403	40.5034	AT1G07670.1 | Symbols: ATECA4, ECA4 | endomembrane-type CA-ATPase 4 | chr1:2370305-2374196 REVERSE LENGTH=1061	1062	5e-169	77	121.51	28.1465	31.3501
NRA309ch01g00521.1	616	3988.XP_002533739.1	0	1128	2CMGQ@1|root,2QQAN@2759|Eukaryota,37HGY@33090|Viridiplantae,3GXAI@35493|Streptophyta,4JNKB@91835|fabids	35493|Streptophyta	S	Indole-3-acetic acid-amido synthetase	-	GO:0000902,GO:0003674,GO:0003824,GO:0005575,GO:0005622,GO:0005623,GO:0005737,GO:0006725,GO:0006790,GO:0006807,GO:0007154,GO:0007165,GO:0008150,GO:0008152,GO:0009058,GO:0009314,GO:0009403,GO:0009404,GO:0009416,GO:0009507,GO:0009536,GO:0009628,GO:0009653,GO:0009700,GO:0009719,GO:0009725,GO:0009733,GO:0009734,GO:0009755,GO:0009826,GO:0009889,GO:0009891,GO:0009893,GO:0009987,GO:0010033,GO:0010120,GO:…	-	ko:K14487	ko04075,map04075	-	-	-	ko00000,ko00001	-	-	-	GH3	tr|B9T670|B9T670_RICCO Indole-3-acetic acid-amido synthetase GH3.6, putative OS=Ricinus communis OX=3988 GN=RCOM_0032550 PE=3 SV=1	612	0	88.5	99.3506	88.474	93.5065	AT5G54510.1 | Symbols: DFL1, GH3.6 | Gretchen Hagen3.6, DWARF IN LIGHT 1 | chr5:22131321-22133564 REVERSE LENGTH=612	613	0	84	99.513	84.0909	91.7208
NRA309ch01g00522.1	1062	225117.XP_009343054.1	4.726e-182	608	COG4886@1|root,2R41B@2759|Eukaryota,37TDP@33090|Viridiplantae,3GCY2@35493|Streptophyta,4JFD5@91835|fabids	35493|Streptophyta	S	resistance protein	-	-	-	-	-	-	-	-	-	-	-	-	NB-ARC,TIR	tr|A0A2C9U398|A0A2C9U398_MANES ADP-ribosyl cyclase/cyclic ADP-ribose hydrolase OS=Manihot esculenta OX=3983 GN=MANES_18G108400 PE=4 SV=1	1187	1.05e-167	43.9	111.77	29.2844	42.5612	AT5G17680.2 | Symbols: no symbol available | no full name available | chr5:5822999-5827153 FORWARD LENGTH=1295	1296	2e-174	36	122.034	30.0377	49.3409
NRA309ch01g00523.1	138	4098.XP_009628589.1	2.4e-45	167	COG4886@1|root,2SI7S@2759|Eukaryota,37QD6@33090|Viridiplantae,3GP2V@35493|Streptophyta,44PQ9@71274|asterids	35493|Streptophyta	S	TMV resistance protein N-like	-	-	-	-	-	-	-	-	-	-	-	-	NB-ARC,TIR	tr|A0A2N9HA05|A0A2N9HA05_FAGSY TIR domain-containing protein OS=Fagus sylvatica OX=28930 GN=FSB_LOCUS39109 PE=4 SV=1	169	1.19e-49	60.4	122.464	58.6957	73.1884	AT1G72890.2 | Symbols: TN6 | TIR-NBS6 | chr1:27429947-27431926 FORWARD LENGTH=487	488	2e-40	56	353.623	50.7246	66.6667
NRA309ch01g00524.1	97	102107.XP_008222860.1	2.228e-19	90	COG4886@1|root,2R41B@2759|Eukaryota,37TDP@33090|Viridiplantae,3GCY2@35493|Streptophyta	35493|Streptophyta	S	TMV resistance protein N-like	-	-	-	-	-	-	-	-	-	-	-	-	LRR_3,NB-ARC,TIR	tr|A0A2N9ITF1|A0A2N9ITF1_FAGSY ADP-ribosyl cyclase/cyclic ADP-ribose hydrolase OS=Fagus sylvatica OX=28930 GN=FSB_LOCUS55446 PE=4 SV=1	1163	2.03e-19	42.7	1198.97	42.268	63.9175	AT1G65850.2 | Symbols: no symbol available | no full name available | chr1:24494734-24498485 FORWARD LENGTH=1051	1052	5e-18	39	1084.54	42.268	67.0103
NRA309ch01g00525.1	634	3694.POPTR_0019s09630.1	7.787e-64	242	COG4886@1|root,2SI7S@2759|Eukaryota,37QD6@33090|Viridiplantae,3GCW1@35493|Streptophyta	35493|Streptophyta	S	RESISTANCE protein	-	-	-	-	-	-	-	-	-	-	-	-	LRR_3,NB-ARC,TIR	tr|A0A445E8P1|A0A445E8P1_ARAHY ADP-ribosyl cyclase/cyclic ADP-ribose hydrolase OS=Arachis hypogaea OX=3818 GN=Ahy_A02g006056 PE=4 SV=1	1079	5.4e-51	27.9	170.189	25.0789	41.1672	AT5G17680.2 | Symbols: no symbol available | no full name available | chr5:5822999-5827153 FORWARD LENGTH=1295	1296	5e-45	27	204.416	23.817	38.0126
NRA309ch01g00526.1	116	No_hits	-	-	-	-	-	-	-	-	-	-	-	-	-	-	-	-	-	-	-	No_hits	-	-	-	-	-	-	No_hits	-	-	-	-	-	-
NRA309ch01g00527.1	96	No_hits	-	-	-	-	-	-	-	-	-	-	-	-	-	-	-	-	-	-	-	No_hits	-	-	-	-	-	-	No_hits	-	-	-	-	-	-
NRA309ch01g00528.1	1098	981085.XP_010109975.1	1.092e-173	584	2EBDQ@1|root,2SHH4@2759|Eukaryota,37ZAY@33090|Viridiplantae,3GNBA@35493|Streptophyta	35493|Streptophyta	L	TMV resistance protein N	-	-	-	-	-	-	-	-	-	-	-	-	LRR_3,NB-ARC,TIR,zf-RVT	tr|A0A2C9U398|A0A2C9U398_MANES ADP-ribosyl cyclase/cyclic ADP-ribose hydrolase OS=Manihot esculenta OX=3983 GN=MANES_18G108400 PE=4 SV=1	1187	1e-173	43.2	108.106	29.235	41.5301	AT5G17680.2 | Symbols: no symbol available | no full name available | chr5:5822999-5827153 FORWARD LENGTH=1295	1296	2e-165	36	118.033	28.2332	43.898
NRA309ch01g00529.1	590	3988.XP_002533739.1	0	1002	2CMGQ@1|root,2QQAN@2759|Eukaryota,37HGY@33090|Viridiplantae,3GXAI@35493|Streptophyta,4JNKB@91835|fabids	35493|Streptophyta	S	Indole-3-acetic acid-amido synthetase	-	GO:0000902,GO:0003674,GO:0003824,GO:0005575,GO:0005622,GO:0005623,GO:0005737,GO:0006725,GO:0006790,GO:0006807,GO:0007154,GO:0007165,GO:0008150,GO:0008152,GO:0009058,GO:0009314,GO:0009403,GO:0009404,GO:0009416,GO:0009507,GO:0009536,GO:0009628,GO:0009653,GO:0009700,GO:0009719,GO:0009725,GO:0009733,GO:0009734,GO:0009755,GO:0009826,GO:0009889,GO:0009891,GO:0009893,GO:0009987,GO:0010033,GO:0010120,GO:…	-	ko:K14487	ko04075,map04075	-	-	-	ko00000,ko00001	-	-	-	GH3	tr|B9T670|B9T670_RICCO Indole-3-acetic acid-amido synthetase GH3.6, putative OS=Ricinus communis OX=3988 GN=RCOM_0032550 PE=3 SV=1	612	0	81.2	103.729	82.2034	90	AT5G54510.1 | Symbols: DFL1, GH3.6 | Gretchen Hagen3.6, DWARF IN LIGHT 1 | chr5:22131321-22133564 REVERSE LENGTH=612	613	0	75	103.898	78.1356	88.6441
NRA309ch01g00530.1	617	3988.XP_002533739.1	0	1065	2CMGQ@1|root,2QQAN@2759|Eukaryota,37HGY@33090|Viridiplantae,3GXAI@35493|Streptophyta,4JNKB@91835|fabids	35493|Streptophyta	S	Indole-3-acetic acid-amido synthetase	-	GO:0000902,GO:0003674,GO:0003824,GO:0005575,GO:0005622,GO:0005623,GO:0005737,GO:0006725,GO:0006790,GO:0006807,GO:0007154,GO:0007165,GO:0008150,GO:0008152,GO:0009058,GO:0009314,GO:0009403,GO:0009404,GO:0009416,GO:0009507,GO:0009536,GO:0009628,GO:0009653,GO:0009700,GO:0009719,GO:0009725,GO:0009733,GO:0009734,GO:0009755,GO:0009826,GO:0009889,GO:0009891,GO:0009893,GO:0009987,GO:0010033,GO:0010120,GO:…	-	ko:K14487	ko04075,map04075	-	-	-	ko00000,ko00001	-	-	-	GH3	tr|B9T670|B9T670_RICCO Indole-3-acetic acid-amido synthetase GH3.6, putative OS=Ricinus communis OX=3988 GN=RCOM_0032550 PE=3 SV=1	612	0	82.7	99.1896	82.658	90.2755	AT5G54510.1 | Symbols: DFL1, GH3.6 | Gretchen Hagen3.6, DWARF IN LIGHT 1 | chr5:22131321-22133564 REVERSE LENGTH=612	613	0	78	99.3517	78.282	87.5203
NRA309ch01g00531.1	617	3988.XP_002533739.1	0	1040	2CMGQ@1|root,2QQAN@2759|Eukaryota,37HGY@33090|Viridiplantae,3GXAI@35493|Streptophyta,4JNKB@91835|fabids	35493|Streptophyta	S	Indole-3-acetic acid-amido synthetase	-	GO:0000902,GO:0003674,GO:0003824,GO:0005575,GO:0005622,GO:0005623,GO:0005737,GO:0006725,GO:0006790,GO:0006807,GO:0007154,GO:0007165,GO:0008150,GO:0008152,GO:0009058,GO:0009314,GO:0009403,GO:0009404,GO:0009416,GO:0009507,GO:0009536,GO:0009628,GO:0009653,GO:0009700,GO:0009719,GO:0009725,GO:0009733,GO:0009734,GO:0009755,GO:0009826,GO:0009889,GO:0009891,GO:0009893,GO:0009987,GO:0010033,GO:0010120,GO:…	-	ko:K14487	ko04075,map04075	-	-	-	ko00000,ko00001	-	-	-	GH3	tr|B9T670|B9T670_RICCO Indole-3-acetic acid-amido synthetase GH3.6, putative OS=Ricinus communis OX=3988 GN=RCOM_0032550 PE=3 SV=1	612	0	81.8	99.1896	81.5235	88.8169	AT5G54510.1 | Symbols: DFL1, GH3.6 | Gretchen Hagen3.6, DWARF IN LIGHT 1 | chr5:22131321-22133564 REVERSE LENGTH=612	613	0	77	99.3517	76.8233	86.7099
NRA309ch01g00532.1	408	3983.cassava4.1_032178m	1.259e-82	289	COG4886@1|root,2R41B@2759|Eukaryota,37TDP@33090|Viridiplantae,3GCY2@35493|Streptophyta,4JFD5@91835|fabids	35493|Streptophyta	S	resistance protein	-	-	-	-	-	-	-	-	-	-	-	-	LRR_3,NB-ARC,TIR	tr|A0A2P6PI73|A0A2P6PI73_ROSCH Putative TIR domain, winged helix-turn-helix DNA-binding domain-containing protein OS=Rosa chinensis OX=74649 GN=RchiOBHm_Chr7g0241301 PE=4 SV=1	638	1.72e-83	38.6	156.373	44.3627	61.7647	AT5G17680.2 | Symbols: no symbol available | no full name available | chr5:5822999-5827153 FORWARD LENGTH=1295	1296	2e-67	34	317.647	39.4608	58.8235
NRA309ch01g00533.1	481	3988.XP_002518711.1	1.343e-42	173	COG4886@1|root,2SI7S@2759|Eukaryota,37QD6@33090|Viridiplantae,3GCW1@35493|Streptophyta	35493|Streptophyta	S	RESISTANCE protein	-	-	-	-	-	-	-	-	-	-	-	-	LRR_3,NB-ARC,TIR	tr|A0A0R0FSY0|A0A0R0FSY0_SOYBN TIR domain-containing protein OS=Glycine max OX=3847 GN=100778934 PE=4 SV=1	1007	1.29e-34	32.2	209.356	23.2848	37.0062	AT5G41550.1 | Symbols: no symbol available | no full name available | chr5:16617232-16620785 REVERSE LENGTH=1085	1086	6e-30	27	225.78	29.106	46.9854
NRA309ch01g00534.1	65	No_hits	-	-	-	-	-	-	-	-	-	-	-	-	-	-	-	-	-	-	-	No_hits	-	-	-	-	-	-	No_hits	-	-	-	-	-	-
NRA309ch01g00535.1	129	3641.EOX98243	4.964e-23	102	KOG1075@1|root,KOG1075@2759|Eukaryota,37WFU@33090|Viridiplantae,3GKB9@35493|Streptophyta	35493|Streptophyta	S	Domain of unknown function (DUF4283)	-	-	-	-	-	-	-	-	-	-	-	-	DUF4283	tr|A0A8T3B5F0|A0A8T3B5F0_DENNO DUF4283 domain-containing protein OS=Dendrobium nobile OX=94219 GN=KFK09_014986 PE=4 SV=1	197	1.64e-27	47.2	152.713	46.5116	63.5659	No_hits	-	-	-	-	-	-
NRA309ch01g00536.1	134	3649.evm.model.supercontig_1065.2	4.706e-44	163	2CMGQ@1|root,2QQAN@2759|Eukaryota,37HGY@33090|Viridiplantae,3GXAI@35493|Streptophyta,3HMD8@3699|Brassicales	35493|Streptophyta	S	Indole-3-acetic acid-amido synthetase	-	GO:0000902,GO:0003674,GO:0003824,GO:0005575,GO:0005622,GO:0005623,GO:0005737,GO:0006725,GO:0006790,GO:0006807,GO:0007154,GO:0007165,GO:0008150,GO:0008152,GO:0009058,GO:0009314,GO:0009403,GO:0009404,GO:0009416,GO:0009507,GO:0009536,GO:0009628,GO:0009653,GO:0009700,GO:0009719,GO:0009725,GO:0009733,GO:0009734,GO:0009755,GO:0009826,GO:0009889,GO:0009891,GO:0009893,GO:0009987,GO:0010033,GO:0010120,GO:…	-	ko:K14487	ko04075,map04075	-	-	-	ko00000,ko00001	-	-	-	GH3	tr|A0A7J8LCE3|A0A7J8LCE3_9ROSI Uncharacterized protein (Fragment) OS=Gossypium lobatum OX=34289 GN=Golob_021094 PE=3 SV=1	210	8.8e-45	76.4	156.716	60.4478	70.1493	AT5G54510.1 | Symbols: DFL1, GH3.6 | Gretchen Hagen3.6, DWARF IN LIGHT 1 | chr5:22131321-22133564 REVERSE LENGTH=612	613	1e-43	73	457.463	57.4627	67.9104
NRA309ch01g00537.1	130	29730.Gorai.002G079500.1	7.748e-48	174	2CMGQ@1|root,2QQAN@2759|Eukaryota,37HGY@33090|Viridiplantae,3GXAI@35493|Streptophyta	35493|Streptophyta	S	Indole-3-acetic acid-amido synthetase	-	GO:0000902,GO:0003674,GO:0003824,GO:0005575,GO:0005622,GO:0005623,GO:0005737,GO:0006725,GO:0006790,GO:0006807,GO:0007154,GO:0007165,GO:0008150,GO:0008152,GO:0009058,GO:0009314,GO:0009403,GO:0009404,GO:0009416,GO:0009507,GO:0009536,GO:0009628,GO:0009653,GO:0009700,GO:0009719,GO:0009725,GO:0009733,GO:0009734,GO:0009755,GO:0009826,GO:0009889,GO:0009891,GO:0009893,GO:0009987,GO:0010033,GO:0010120,GO:…	-	ko:K14487	ko04075,map04075	-	-	-	ko00000,ko00001	-	-	-	GH3	tr|A0A7J9IME8|A0A7J9IME8_9ROSI Indole-3-acetic acid-amido synthetase GH3.6-like (Fragment) OS=Gossypium armourianum OX=34283 GN=Goarm_019763 PE=3 SV=1	327	7.73e-48	63.4	251.538	69.2308	74.6154	AT5G54510.1 | Symbols: DFL1, GH3.6 | Gretchen Hagen3.6, DWARF IN LIGHT 1 | chr5:22131321-22133564 REVERSE LENGTH=612	613	1e-46	58	471.538	63.0769	73.8462
NRA309ch01g00538.1	124	3983.cassava4.1_003838m	1.314e-35	138	2CMGQ@1|root,2QQAN@2759|Eukaryota,37HGY@33090|Viridiplantae,3GXAI@35493|Streptophyta,4JNKB@91835|fabids	35493|Streptophyta	S	Indole-3-acetic acid-amido synthetase	-	GO:0000902,GO:0003674,GO:0003824,GO:0005575,GO:0005622,GO:0005623,GO:0005737,GO:0006725,GO:0006790,GO:0006807,GO:0007154,GO:0007165,GO:0008150,GO:0008152,GO:0009058,GO:0009314,GO:0009403,GO:0009404,GO:0009416,GO:0009507,GO:0009536,GO:0009628,GO:0009653,GO:0009700,GO:0009719,GO:0009725,GO:0009733,GO:0009734,GO:0009755,GO:0009826,GO:0009889,GO:0009891,GO:0009893,GO:0009987,GO:0010033,GO:0010120,GO:…	-	ko:K14487	ko04075,map04075	-	-	-	ko00000,ko00001	-	-	-	GH3	tr|A0A7J7H851|A0A7J7H851_CAMSI Uncharacterized protein OS=Camellia sinensis OX=4442 GN=HYC85_014704 PE=3 SV=1	532	6.77e-36	67.6	429.032	60.4839	66.129	AT4G27260.1 | Symbols: WES1, GH3.5 | | chr4:13653704-13655892 FORWARD LENGTH=612	613	3e-37	78	494.355	50	54.8387
NRA309ch01g00539.1	1047	4081.Solyc04g007320.1.1	4.036e-165	557	COG4886@1|root,2R41B@2759|Eukaryota,37TDP@33090|Viridiplantae,3GCY2@35493|Streptophyta,44PAH@71274|asterids	35493|Streptophyta	S	TMV resistance protein N-like	-	-	-	-	-	-	-	-	-	-	-	-	LRR_3,NB-ARC,TIR	tr|A0A7J6FHK9|A0A7J6FHK9_CANSA ADP-ribosyl cyclase/cyclic ADP-ribose hydrolase OS=Cannabis sativa OX=3483 GN=F8388_019594 PE=4 SV=1	1047	3.48e-161	37.5	100	34.1929	49.0926	AT5G17680.2 | Symbols: no symbol available | no full name available | chr5:5822999-5827153 FORWARD LENGTH=1295	1296	3e-146	35	123.782	28.9398	44.4126
NRA309ch01g00540.1	210	29730.Gorai.007G304600.1	4.717e-91	303	KOG0077@1|root,KOG0077@2759|Eukaryota,37MJP@33090|Viridiplantae,3G7NN@35493|Streptophyta	35493|Streptophyta	U	Belongs to the small GTPase superfamily. SAR1 family	SAR1B	GO:0000166,GO:0001882,GO:0001883,GO:0003674,GO:0005488,GO:0005525,GO:0005575,GO:0005622,GO:0005623,GO:0005737,GO:0005783,GO:0005829,GO:0005886,GO:0006810,GO:0006888,GO:0008150,GO:0012505,GO:0016020,GO:0016192,GO:0017076,GO:0019001,GO:0019898,GO:0032549,GO:0032550,GO:0032553,GO:0032555,GO:0032561,GO:0035639,GO:0036094,GO:0043167,GO:0043168,GO:0043226,GO:0043227,GO:0043229,GO:0043231,GO:0044424,GO:…	-	ko:K07953	ko04141,ko05134,map04141,map05134	M00404	-	-	ko00000,ko00001,ko00002,ko01000,ko04031,ko04131	-	-	-	Arf	tr|A0A6A2YFJ6|A0A6A2YFJ6_HIBSY GTP-binding protein SAR1B OS=Hibiscus syriacus OX=106335 GN=F3Y22_tig00111502pilonHSYRG00044 PE=3 SV=1	193	2.87e-100	77.7	91.9048	74.7619	78.5714	AT1G56330.1 | Symbols: ATSARA1B, SAR1B, SAR1, ATSAR1B, ATSAR1 | SECRETION-ASSOCIATED RAS 1, ARABIDOPSIS THALIANA SECRETION-ASSOCIATED RAS 1B, secretion-associated RAS 1B | chr1:21086845-21088478 REVERSE LENGTH=193	194	1e-102	77	92.381	73.8095	77.1429
NRA309ch01g00541.1	303	3827.XP_004492337.1	5.935e-36	148	28PJA@1|root,2QW7G@2759|Eukaryota	2759|Eukaryota	S	transferase activity, transferring nitrogenous groups	-	-	5.1.3.5	ko:K12448	ko00520,ko01100,map00520,map01100	-	R01473	RC00528	ko00000,ko00001,ko01000	-	-	-	PMD	tr|A0A6A3AP32|A0A6A3AP32_HIBSY Putative respiratory burst oxidase-like protein H-like OS=Hibiscus syriacus OX=106335 GN=F3Y22_tig00110418pilonHSYRG00153 PE=4 SV=1	409	1.84e-50	40.9	134.983	35.6436	49.1749	AT1G17930.1 | Symbols: MAIN | MAINTENANCE OF MERISTEMS | chr1:6166638-6168432 REVERSE LENGTH=478	479	7e-33	33	158.086	24.4224	37.9538
NRA309ch01g00542.1	932	981085.XP_010109975.1	1.701e-151	512	2EBDQ@1|root,2SHH4@2759|Eukaryota,37ZAY@33090|Viridiplantae,3GNBA@35493|Streptophyta	35493|Streptophyta	L	TMV resistance protein N	-	-	-	-	-	-	-	-	-	-	-	-	LRR_3,NB-ARC,TIR,zf-RVT	tr|A0A438IFU3|A0A438IFU3_VITVI ADP-ribosyl cyclase/cyclic ADP-ribose hydrolase OS=Vitis vinifera OX=29760 GN=N_101 PE=4 SV=1	1123	1.24e-145	40.6	120.494	29.6137	43.8841	AT5G17680.2 | Symbols: no symbol available | no full name available | chr5:5822999-5827153 FORWARD LENGTH=1295	1296	1e-145	36	139.056	31.7597	49.0343
NRA309ch01g00543.1	172	3641.EOY22705	1.238e-08	63	COG2319@1|root,COG2801@1|root,KOG0017@2759|Eukaryota,KOG0305@2759|Eukaryota,37MZQ@33090|Viridiplantae,3GC77@35493|Streptophyta	35493|Streptophyta	DO	Cell division cycle	-	-	-	ko:K03363	ko04110,ko04111,ko04113,ko04114,ko04120,ko05166,ko05203,map04110,map04111,map04113,map04114,map04120,map05166,map05203	M00389	-	-	ko00000,ko00001,ko00002,ko03036,ko04121	-	-	-	ANAPC4_WD40,WD40	tr|A0A6I9UQG7|A0A6I9UQG7_SESIN uncharacterized protein LOC105179028 OS=Sesamum indicum OX=4182 GN=LOC105179028 PE=4 SV=1	188	2.01e-11	36.3	109.302	19.186	35.4651	No_hits	-	-	-	-	-	-
NRA309ch01g00544.1	201	No_hits	-	-	-	-	-	-	-	-	-	-	-	-	-	-	-	-	-	-	-	tr|A0A2C9U2P6|A0A2C9U2P6_MANES ADP-ribosyl cyclase/cyclic ADP-ribose hydrolase OS=Manihot esculenta OX=3983 GN=MANES_18G115500 PE=4 SV=1	1169	1.77e-25	45	581.592	29.3532	39.801	AT1G56510.1 | Symbols: ADR2, WRR4, WRR4A | WHITE RUST RESISTANCE 4 A, WHITE RUST RESISTANCE 4, ACTIVATED DISEASE RESISTANCE 2 | chr1:21167704-21172260 FORWARD LENGTH=1007	1008	5e-23	38	501.493	24.3781	34.3284
NRA309ch01g00545.1	164	981085.XP_010087622.1	0.0001866	50	COG4886@1|root,2SI7S@2759|Eukaryota,37QD6@33090|Viridiplantae,3GCW1@35493|Streptophyta	35493|Streptophyta	S	RESISTANCE protein	-	GO:0000166,GO:0000302,GO:0001101,GO:0002376,GO:0003674,GO:0005488,GO:0005575,GO:0005622,GO:0005623,GO:0005634,GO:0005737,GO:0005739,GO:0005829,GO:0006950,GO:0006952,GO:0006955,GO:0006979,GO:0007154,GO:0007165,GO:0008150,GO:0009605,GO:0009607,GO:0009617,GO:0009627,GO:0009719,GO:0009725,GO:0009733,GO:0009751,GO:0009814,GO:0009862,GO:0009863,GO:0009987,GO:0010033,GO:0010035,GO:0010193,GO:0014070,GO:…	-	-	-	-	-	-	-	-	-	-	LRR_3,LRR_8,NB-ARC,TIR	No_hits	-	-	-	-	-	-	No_hits	-	-	-	-	-	-
NRA309ch01g00546.1	192	3885.XP_007142397.1	7.234e-33	134	28PJA@1|root,2QW7G@2759|Eukaryota,37N4G@33090|Viridiplantae,3GE4X@35493|Streptophyta,4JT77@91835|fabids	35493|Streptophyta	S	Encoded by	-	-	5.1.3.5	ko:K12448	ko00520,ko01100,map00520,map01100	-	R01473	RC00528	ko00000,ko00001,ko01000	-	-	-	PMD	tr|A0A6A3AP32|A0A6A3AP32_HIBSY Putative respiratory burst oxidase-like protein H-like OS=Hibiscus syriacus OX=106335 GN=F3Y22_tig00110418pilonHSYRG00153 PE=4 SV=1	409	1.73e-38	46.2	213.021	40.625	54.1667	AT1G48120.1 | Symbols: MAIL3 | MAIN-LIKE 3 | chr1:17774238-17779624 REVERSE LENGTH=1340	1341	1e-30	39	698.438	32.2917	46.875
NRA309ch01g00547.1	1038	3694.POPTR_0019s09860.1	8.935e-168	565	COG4886@1|root,2SI7S@2759|Eukaryota,37QD6@33090|Viridiplantae,3GCW1@35493|Streptophyta,4JT3R@91835|fabids	35493|Streptophyta	T	TMV resistance protein N-like	-	GO:0000166,GO:0001101,GO:0002376,GO:0003674,GO:0005488,GO:0005575,GO:0005622,GO:0005623,GO:0005634,GO:0005737,GO:0005829,GO:0006950,GO:0006952,GO:0006955,GO:0007154,GO:0007165,GO:0008150,GO:0009605,GO:0009607,GO:0009617,GO:0009627,GO:0009719,GO:0009725,GO:0009733,GO:0009751,GO:0009814,GO:0009862,GO:0009863,GO:0009987,GO:0010033,GO:0014070,GO:0023052,GO:0032870,GO:0035690,GO:0036094,GO:0042221,GO:…	-	-	-	-	-	-	-	-	-	-	LRR_3,LRR_8,NB-ARC,TIR	tr|A0A2C9V0P3|A0A2C9V0P3_MANES ADP-ribosyl cyclase/cyclic ADP-ribose hydrolase OS=Manihot esculenta OX=3983 GN=MANES_11G119700 PE=4 SV=1	1135	4.2e-168	34.6	109.345	36.8015	54.6243	AT5G17680.2 | Symbols: no symbol available | no full name available | chr5:5822999-5827153 FORWARD LENGTH=1295	1296	2e-154	38	124.855	29.1908	44.5087
NRA309ch01g00548.1	193	3983.cassava4.1_016855m	3.254e-122	392	KOG0077@1|root,KOG0077@2759|Eukaryota,37MJP@33090|Viridiplantae,3G7NN@35493|Streptophyta,4JJJ5@91835|fabids	35493|Streptophyta	U	Belongs to the small GTPase superfamily. SAR1 family	-	GO:0000166,GO:0001882,GO:0001883,GO:0003674,GO:0005488,GO:0005525,GO:0005575,GO:0005623,GO:0005886,GO:0016020,GO:0017076,GO:0019001,GO:0032549,GO:0032550,GO:0032553,GO:0032555,GO:0032561,GO:0035639,GO:0036094,GO:0043167,GO:0043168,GO:0044464,GO:0071944,GO:0097159,GO:0097367,GO:1901265,GO:1901363	-	ko:K07953	ko04141,ko05134,map04141,map05134	M00404	-	-	ko00000,ko00001,ko00002,ko01000,ko04031,ko04131	-	-	-	Arf	tr|A0A6P5YWJ9|A0A6P5YWJ9_DURZI GTP-binding protein SAR1A-like OS=Durio zibethinus OX=66656 GN=LOC111295415 PE=3 SV=1	193	3.04e-134	97.9	100	97.9275	97.9275	AT4G02080.1 | Symbols: ATSARA1C, SAR2, SAR1C, ATSAR2, ASAR1 | secretion-associated RAS super family 2 | chr4:921554-922547 FORWARD LENGTH=193	194	2e-138	95	100.518	94.8187	98.4456
NRA309ch01g00549.1	868	3694.POPTR_0008s10730.1	0	1143	KOG0520@1|root,KOG0520@2759|Eukaryota,37S9C@33090|Viridiplantae,3G7ET@35493|Streptophyta,4JFIE@91835|fabids	35493|Streptophyta	S	calmodulin-binding transcription activator	-	GO:0000981,GO:0000982,GO:0001077,GO:0001228,GO:0003674,GO:0003676,GO:0003677,GO:0003700,GO:0005488,GO:0005515,GO:0005516,GO:0005575,GO:0005622,GO:0005623,GO:0005634,GO:0006139,GO:0006351,GO:0006355,GO:0006357,GO:0006366,GO:0006725,GO:0006807,GO:0006950,GO:0008150,GO:0008152,GO:0009058,GO:0009059,GO:0009266,GO:0009409,GO:0009628,GO:0009889,GO:0009891,GO:0009893,GO:0009987,GO:0010467,GO:0010468,GO:…	-	ko:K21596	-	-	-	-	ko00000,ko03000	-	-	-	Ank_2,Ank_4,CG-1,IQ,TIG	tr|A0A6M2F9U9|A0A6M2F9U9_9ROSI CG-1 domain-containing protein OS=Populus davidiana OX=266767 PE=3 SV=1	927	0	65.7	106.797	69.8157	80.6452	AT3G16940.1 | Symbols: CAMTA6 | CALMODULIN-BINDING TRANSCRIPTION ACTIVATOR 6 | chr3:5781959-5785985 FORWARD LENGTH=845	846	0	58	97.4654	58.0645	73.9631
NRA309ch01g00550.1	321	3694.POPTR_0010s15150.1	1.694e-194	608	COG3979@1|root,KOG4742@2759|Eukaryota,37ME4@33090|Viridiplantae,3GEQT@35493|Streptophyta,4JKKP@91835|fabids	35493|Streptophyta	S	Chitinase-like protein	-	-	-	-	-	-	-	-	-	-	-	-	Glyco_hydro_19	tr|A0A8X7YVI7|A0A8X7YVI7_POPTO Glycoside hydrolase family 19 catalytic domain-containing protein OS=Populus tomentosa OX=118781 GN=POTOM_038197 PE=4 SV=1	320	4.14e-216	87.4	99.6885	86.6044	91.2773	AT3G16920.2 | Symbols: ATCTL2, CTL2 | chitinase-like protein 2 | chr3:5776663-5777913 REVERSE LENGTH=357	358	0	82	111.526	74.7664	82.243
NRA309ch01g00551.1	1167	225117.XP_009343054.1	2.669e-186	624	COG4886@1|root,2R41B@2759|Eukaryota,37TDP@33090|Viridiplantae,3GCY2@35493|Streptophyta,4JFD5@91835|fabids	35493|Streptophyta	S	resistance protein	-	-	-	-	-	-	-	-	-	-	-	-	NB-ARC,TIR	tr|A0A6P3ZQ79|A0A6P3ZQ79_ZIZJJ ADP-ribosyl cyclase/cyclic ADP-ribose hydrolase OS=Ziziphus jujuba OX=326968 GN=LOC107412476 PE=4 SV=1	1246	2.86e-170	34	106.769	32.048	48.2434	AT5G17680.2 | Symbols: no symbol available | no full name available | chr5:5822999-5827153 FORWARD LENGTH=1295	1296	2e-170	32	111.054	35.3042	54.7558
NRA309ch01g00552.1	992	3827.XP_004497291.1	1.47e-135	467	28JZP@1|root,2QSE3@2759|Eukaryota,37QZD@33090|Viridiplantae,3GGZ7@35493|Streptophyta,4JS72@91835|fabids	35493|Streptophyta	S	Encoded by	-	-	-	-	-	-	-	-	-	-	-	-	DBD_Tnp_Mut,MULE,SWIM	tr|A0A6P5MRQ4|A0A6P5MRQ4_ARADU uncharacterized protein LOC110274845 OS=Arachis duranensis OX=130453 GN=LOC110274845 PE=4 SV=1	829	9.3e-177	45.3	83.5685	28.2258	38.4073	AT1G49920.1 | Symbols: no symbol available | no full name available | chr1:18481798-18484233 REVERSE LENGTH=785	786	4e-63	29	79.2339	15.9274	26.2097
NRA309ch01g00553.1	379	3827.XP_004506006.1	5.443e-17	93	2EW0C@1|root,2SXWT@2759|Eukaryota	2759|Eukaryota	S	MuDR family transposase	-	-	-	-	-	-	-	-	-	-	-	-	DBD_Tnp_Mut,MULE,SWIM	tr|A0A6P5NKF1|A0A6P5NKF1_ARADU uncharacterized protein LOC107483797 OS=Arachis duranensis OX=130453 GN=LOC107483797 PE=4 SV=1	438	1.71e-48	33.2	115.567	32.9815	49.8681	AT1G06740.1 | Symbols: MUG3 | MUSTANG 3 | chr1:2071194-2073374 FORWARD LENGTH=726	727	3e-12	28	191.821	10.2902	18.2058
NRA309ch01g00554.1	1168	225117.XP_009343054.1	3.761e-184	618	COG4886@1|root,2R41B@2759|Eukaryota,37TDP@33090|Viridiplantae,3GCY2@35493|Streptophyta,4JFD5@91835|fabids	35493|Streptophyta	S	resistance protein	-	-	-	-	-	-	-	-	-	-	-	-	NB-ARC,TIR	tr|V4TTN1|V4TTN1_CITCL ADP-ribosyl cyclase/cyclic ADP-ribose hydrolase (Fragment) OS=Citrus clementina OX=85681 GN=CICLE_v10024544mg PE=4 SV=1	1147	3.76e-164	42	98.2021	27.3116	38.0993	AT5G17680.2 | Symbols: no symbol available | no full name available | chr5:5822999-5827153 FORWARD LENGTH=1295	1296	6e-163	36	110.959	28.8527	43.3219
NRA309ch01g00555.1	249	3983.cassava4.1_005797m	1.165e-66	235	COG1310@1|root,KOG2880@2759|Eukaryota,37MJY@33090|Viridiplantae,3G9P3@35493|Streptophyta,4JS0Z@91835|fabids	35493|Streptophyta	T	USP8 dimerisation domain	-	GO:0005575,GO:0005622,GO:0005623,GO:0005737,GO:0005768,GO:0005770,GO:0006464,GO:0006508,GO:0006807,GO:0006810,GO:0006897,GO:0006996,GO:0007033,GO:0008150,GO:0008152,GO:0009987,GO:0010638,GO:0012505,GO:0016020,GO:0016021,GO:0016043,GO:0016192,GO:0016579,GO:0019538,GO:0031224,GO:0031410,GO:0031982,GO:0032386,GO:0032388,GO:0032879,GO:0032880,GO:0033043,GO:0033157,GO:0036211,GO:0043170,GO:0043226,GO:…	3.4.19.12	ko:K11866	ko04144,map04144	-	-	-	ko00000,ko00001,ko01000,ko01002,ko04121,ko04131	-	-	-	JAB,USP8_dimer	tr|A0A2N9F025|A0A2N9F025_FAGSY USP8_dimer domain-containing protein OS=Fagus sylvatica OX=28930 GN=FSB_LOCUS8046 PE=4 SV=1	344	1.01e-71	47.1	138.153	64.257	75.1004	AT4G16144.1 | Symbols: AMSH3 | associated molecule with the SH3 domain of STAM 3 | chr4:9138392-9141422 REVERSE LENGTH=422	423	3e-46	63	169.88	31.7269	36.1446
NRA309ch01g00556.1	471	3983.cassava4.1_000748m	1.043e-71	259	COG4886@1|root,2SI7S@2759|Eukaryota,37QD6@33090|Viridiplantae,3GCW1@35493|Streptophyta	35493|Streptophyta	S	RESISTANCE protein	-	-	-	-	-	-	-	-	-	-	-	-	LRR_3,NB-ARC	tr|A0A2C9U398|A0A2C9U398_MANES ADP-ribosyl cyclase/cyclic ADP-ribose hydrolase OS=Manihot esculenta OX=3983 GN=MANES_18G108400 PE=4 SV=1	1187	7.86e-63	32.1	252.017	37.3673	53.7155	AT5G17680.2 | Symbols: no symbol available | no full name available | chr5:5822999-5827153 FORWARD LENGTH=1295	1296	4e-47	34	275.159	23.7792	38.0042
NRA309ch01g00557.1	1221	225117.XP_009343054.1	2.723e-190	638	COG4886@1|root,2R41B@2759|Eukaryota,37TDP@33090|Viridiplantae,3GCY2@35493|Streptophyta,4JFD5@91835|fabids	35493|Streptophyta	S	resistance protein	-	-	-	-	-	-	-	-	-	-	-	-	NB-ARC,TIR	tr|A0A438IFU3|A0A438IFU3_VITVI ADP-ribosyl cyclase/cyclic ADP-ribose hydrolase OS=Vitis vinifera OX=29760 GN=N_101 PE=4 SV=1	1123	5.71e-163	41.6	91.9738	25.2252	37.0188	AT5G17680.2 | Symbols: no symbol available | no full name available | chr5:5822999-5827153 FORWARD LENGTH=1295	1296	8e-179	32	106.143	33.579	52.1704
NRA309ch01g00558.1	502	3847.GLYMA07G37130.1	7.754e-216	679	COG1310@1|root,KOG2880@2759|Eukaryota,37MJY@33090|Viridiplantae,3G9P3@35493|Streptophyta,4JGJG@91835|fabids	35493|Streptophyta	T	AMSH-like ubiquitin thioesterase	-	GO:0005575,GO:0005622,GO:0005623,GO:0005737,GO:0005768,GO:0005770,GO:0006464,GO:0006508,GO:0006807,GO:0006810,GO:0006897,GO:0006996,GO:0007033,GO:0008150,GO:0008152,GO:0009987,GO:0010638,GO:0012505,GO:0016020,GO:0016021,GO:0016043,GO:0016192,GO:0016579,GO:0019538,GO:0031224,GO:0031410,GO:0031982,GO:0032386,GO:0032388,GO:0032879,GO:0032880,GO:0033043,GO:0033157,GO:0036211,GO:0043170,GO:0043226,GO:…	3.4.19.12	ko:K11866	ko04144,map04144	-	-	-	ko00000,ko00001,ko01000,ko01002,ko04121,ko04131	-	-	-	JAB,USP8_dimer	tr|A0A067K7U0|A0A067K7U0_JATCU MPN domain-containing protein OS=Jatropha curcas OX=180498 GN=JCGZ_18964 PE=3 SV=1	513	2.77e-269	76.2	102.191	77.8884	86.8526	AT1G48790.1 | Symbols: AMSH1 | associated molecule with the SH3 domain of STAM 1 | chr1:18043925-18047427 REVERSE LENGTH=507	508	1e-160	50	101.195	49.6016	65.1394
NRA309ch01g00559.1	948	3694.POPTR_0008s10800.1	2.523e-291	921	2CMJP@1|root,2QQK5@2759|Eukaryota,37PBC@33090|Viridiplantae,3GD2F@35493|Streptophyta,4JJTJ@91835|fabids	35493|Streptophyta	S	DUF761-associated sequence motif	-	-	-	-	-	-	-	-	-	-	-	-	DUF4378,VARLMGL	tr|A0A067JVG7|A0A067JVG7_JATCU DUF4378 domain-containing protein OS=Jatropha curcas OX=180498 GN=JCGZ_18962 PE=4 SV=1	949	4.04e-307	56.6	100.105	57.9114	72.4684	AT3G58650.1 | Symbols: TRM7 | TON1 Recruiting Motif 7 | chr3:21696349-21699219 REVERSE LENGTH=820	821	7e-93	31	86.6034	31.8565	50
NRA309ch01g00560.1	745	3988.XP_002519184.1	0	1262	28KA1@1|root,2QSQU@2759|Eukaryota,37SD9@33090|Viridiplantae,3G8AR@35493|Streptophyta,4JH4Y@91835|fabids	35493|Streptophyta	S	Protein FAR1-RELATED SEQUENCE 11-like	-	-	-	-	-	-	-	-	-	-	-	-	FAR1,MULE,SWIM	tr|B9RZL5|B9RZL5_RICCO Protein FAR1-RELATED SEQUENCE OS=Ricinus communis OX=3988 GN=RCOM_0999630 PE=3 SV=1	749	0	78.5	100.537	78.9262	90.4698	AT1G10240.1 | Symbols: FRS11 | FAR1-related sequence 11 | chr1:3356835-3359271 REVERSE LENGTH=680	681	0	55	91.4094	48.7248	64.698
NRA309ch01g00561.1	272	3983.cassava4.1_013987m	2.145e-103	342	2C12G@1|root,2QRFH@2759|Eukaryota,37IEZ@33090|Viridiplantae,3GEUE@35493|Streptophyta,4JH1K@91835|fabids	35493|Streptophyta	S	Protein of unknown function (DUF1218)	-	-	-	-	-	-	-	-	-	-	-	-	DUF1218	tr|A0A4U5QVC2|A0A4U5QVC2_POPAL Uncharacterized protein OS=Populus alba OX=43335 GN=D5086_0000036770 PE=3 SV=1	268	2.18e-107	61	98.5294	61.0294	73.8971	AT5G49320.1 | Symbols: no symbol available | no full name available | chr5:19995083-19996214 REVERSE LENGTH=257	258	2e-100	60	94.8529	54.0441	65.8088
NRA309ch01g00562.1	1284	29760.VIT_18s0001g03710.t01	7.384e-189	636	COG4886@1|root,2SI7S@2759|Eukaryota,37QD6@33090|Viridiplantae,3GCW1@35493|Streptophyta	35493|Streptophyta	S	RESISTANCE protein	-	GO:0002218,GO:0002252,GO:0002253,GO:0002376,GO:0002682,GO:0002684,GO:0003674,GO:0005488,GO:0005515,GO:0005575,GO:0005622,GO:0005623,GO:0005634,GO:0006950,GO:0006952,GO:0006955,GO:0007154,GO:0007165,GO:0008150,GO:0008219,GO:0009314,GO:0009416,GO:0009605,GO:0009607,GO:0009615,GO:0009617,GO:0009626,GO:0009628,GO:0009639,GO:0009870,GO:0009987,GO:0010114,GO:0012501,GO:0012505,GO:0016020,GO:0023052,GO:…	-	ko:K16226	ko04626,map04626	-	-	-	ko00000,ko00001	-	-	-	LRR_3,LRR_8,NB-ARC,TIR	tr|A0A7J6FHK9|A0A7J6FHK9_CANSA ADP-ribosyl cyclase/cyclic ADP-ribose hydrolase OS=Cannabis sativa OX=3483 GN=F8388_019594 PE=4 SV=1	1047	4.43e-166	42	81.5421	24.3769	34.8131	AT5G17680.2 | Symbols: no symbol available | no full name available | chr5:5822999-5827153 FORWARD LENGTH=1295	1296	0	32	100.935	33.4891	53.3489
NRA309ch01g00563.1	76	4432.XP_010259337.1	3.022e-07	54	KOG0077@1|root,KOG0077@2759|Eukaryota,37MJP@33090|Viridiplantae,3G7NN@35493|Streptophyta	35493|Streptophyta	U	Belongs to the small GTPase superfamily. SAR1 family	-	GO:0000166,GO:0001882,GO:0001883,GO:0003674,GO:0005488,GO:0005525,GO:0005575,GO:0005623,GO:0005886,GO:0016020,GO:0017076,GO:0019001,GO:0032549,GO:0032550,GO:0032553,GO:0032555,GO:0032561,GO:0035639,GO:0036094,GO:0043167,GO:0043168,GO:0044464,GO:0071944,GO:0097159,GO:0097367,GO:1901265,GO:1901363	-	ko:K07953	ko04141,ko05134,map04141,map05134	M00404	-	-	ko00000,ko00001,ko00002,ko01000,ko04031,ko04131	-	-	-	Arf	No_hits	-	-	-	-	-	-	No_hits	-	-	-	-	-	-
NRA309ch01g00564.1	98	3988.XP_002519199.1	2.622e-35	136	KOG0077@1|root,KOG0077@2759|Eukaryota,37MJP@33090|Viridiplantae,3G7NN@35493|Streptophyta	33090|Viridiplantae	U	Belongs to the small GTPase superfamily. SAR1 family	-	GO:0000166,GO:0001882,GO:0001883,GO:0003674,GO:0005488,GO:0005525,GO:0005575,GO:0005623,GO:0005886,GO:0016020,GO:0017076,GO:0019001,GO:0032549,GO:0032550,GO:0032553,GO:0032555,GO:0032561,GO:0035639,GO:0036094,GO:0043167,GO:0043168,GO:0044464,GO:0071944,GO:0097159,GO:0097367,GO:1901265,GO:1901363	-	ko:K07953	ko04141,ko05134,map04141,map05134	M00404	-	-	ko00000,ko00001,ko00002,ko01000,ko04031,ko04131	-	-	-	Arf	tr|A0A6J1G3R5|A0A6J1G3R5_CUCMO GTP-binding protein SAR1A-like isoform X2 OS=Cucurbita moschata OX=3662 GN=LOC111450482 PE=3 SV=1	186	1.61e-37	71.4	189.796	76.5306	80.6122	AT4G02080.1 | Symbols: ATSARA1C, SAR2, SAR1C, ATSAR2, ASAR1 | secretion-associated RAS super family 2 | chr4:921554-922547 FORWARD LENGTH=193	194	4e-41	70	197.959	75.5102	81.6327
NRA309ch01g00565.1	99	No_hits	-	-	-	-	-	-	-	-	-	-	-	-	-	-	-	-	-	-	-	No_hits	-	-	-	-	-	-	No_hits	-	-	-	-	-	-
NRA309ch01g00566.1	302	No_hits	-	-	-	-	-	-	-	-	-	-	-	-	-	-	-	-	-	-	-	tr|A0A067KD01|A0A067KD01_JATCU Uncharacterized protein OS=Jatropha curcas OX=180498 GN=JCGZ_18398 PE=4 SV=1	381	5e-14	30.6	126.159	18.2119	30.7947	No_hits	-	-	-	-	-	-
NRA309ch01g00567.1	1132	85681.XP_006440746.1	9.592e-185	618	COG4886@1|root,2SI7S@2759|Eukaryota,37QD6@33090|Viridiplantae,3GCW1@35493|Streptophyta	35493|Streptophyta	S	RESISTANCE protein	-	-	-	-	-	-	-	-	-	-	-	-	LRR_3,LRR_8,NB-ARC,TIR	tr|A0A7J6E9N7|A0A7J6E9N7_CANSA ADP-ribosyl cyclase/cyclic ADP-ribose hydrolase OS=Cannabis sativa OX=3483 GN=F8388_026532 PE=4 SV=1	1104	7.83e-175	33.7	97.5265	34.0106	51.9435	AT5G17680.2 | Symbols: no symbol available | no full name available | chr5:5822999-5827153 FORWARD LENGTH=1295	1296	0	32	114.488	35.2473	56.4488
NRA309ch01g00568.1	157	264402.Cagra.1968s0002.1.p	1.273e-46	172	KOG0077@1|root,KOG0077@2759|Eukaryota,37MJP@33090|Viridiplantae,3G7NN@35493|Streptophyta,3HXRB@3699|Brassicales	35493|Streptophyta	U	Belongs to the small GTPase superfamily. SAR1 family	-	-	-	ko:K07953	ko04141,ko05134,map04141,map05134	M00404	-	-	ko00000,ko00001,ko00002,ko01000,ko04031,ko04131	-	-	-	Arf	tr|A0A2N9GE83|A0A2N9GE83_FAGSY GTP-binding protein SAR1A OS=Fagus sylvatica OX=28930 GN=FSB_LOCUS25632 PE=3 SV=1	193	1.11e-50	91.4	122.93	54.1401	55.414	AT1G56330.1 | Symbols: ATSARA1B, SAR1B, SAR1, ATSAR1B, ATSAR1 | SECRETION-ASSOCIATED RAS 1, ARABIDOPSIS THALIANA SECRETION-ASSOCIATED RAS 1B, secretion-associated RAS 1B | chr1:21086845-21088478 REVERSE LENGTH=193	194	3e-55	91	123.567	54.1401	54.7771
NRA309ch01g00569.1	1203	2711.XP_006492798.1	1.392e-189	635	COG4886@1|root,2SI7S@2759|Eukaryota,37QD6@33090|Viridiplantae,3GCW1@35493|Streptophyta	35493|Streptophyta	S	RESISTANCE protein	-	-	-	ko:K19613	ko04014,map04014	-	-	-	ko00000,ko00001	-	-	-	LRR_3,LRR_8,NB-ARC,TIR	tr|A0A7J6FHK9|A0A7J6FHK9_CANSA ADP-ribosyl cyclase/cyclic ADP-ribose hydrolase OS=Cannabis sativa OX=3483 GN=F8388_019594 PE=4 SV=1	1047	1.55e-179	40.4	87.0324	26.9327	40.2328	AT5G17680.2 | Symbols: no symbol available | no full name available | chr5:5822999-5827153 FORWARD LENGTH=1295	1296	0	32	107.731	34.1646	53.8653
NRA309ch01g00570.1	1221	3694.POPTR_0019s09760.1	4.241e-197	658	COG4886@1|root,2SI7S@2759|Eukaryota,37QD6@33090|Viridiplantae,3GCW1@35493|Streptophyta,4JRJT@91835|fabids	35493|Streptophyta	J	host programmed cell death induced by symbiont	-	-	-	-	-	-	-	-	-	-	-	-	LRR_3,LRR_8,NB-ARC,TIR	tr|A0A7J6FHK9|A0A7J6FHK9_CANSA ADP-ribosyl cyclase/cyclic ADP-ribose hydrolase OS=Cannabis sativa OX=3483 GN=F8388_019594 PE=4 SV=1	1047	4.83e-179	42.4	85.7494	25.7166	38.2473	AT5G17680.2 | Symbols: no symbol available | no full name available | chr5:5822999-5827153 FORWARD LENGTH=1295	1296	0	33	106.143	34.6437	55.0369
NRA309ch01g00571.1	340	3760.EMJ20924	2.497e-20	102	COG2801@1|root,KOG0017@2759|Eukaryota	3760.EMJ20924|-	L	transposition, RNA-mediated	-	-	-	-	-	-	-	-	-	-	-	-	-	tr|A0A4Y1RCY0|A0A4Y1RCY0_PRUDU CCHC-type domain-containing protein OS=Prunus dulcis OX=3755 GN=Prudu_012247 PE=4 SV=1	609	2.34e-20	28.3	179.118	25	39.4118	No_hits	-	-	-	-	-	-
NRA309ch01g00572.1	62	No_hits	-	-	-	-	-	-	-	-	-	-	-	-	-	-	-	-	-	-	-	No_hits	-	-	-	-	-	-	No_hits	-	-	-	-	-	-
NRA309ch01g00573.1	407	3760.EMJ20924	8.943e-21	105	COG2801@1|root,KOG0017@2759|Eukaryota	3760.EMJ20924|-	L	transposition, RNA-mediated	-	-	-	-	-	-	-	-	-	-	-	-	-	tr|A0A8B8NAE1|A0A8B8NAE1_9MYRT uncharacterized protein LOC115732789 OS=Rhodamnia argentea OX=178133 GN=LOC115732789 PE=4 SV=1	466	4.49e-21	28.3	114.496	26.5356	40.7862	No_hits	-	-	-	-	-	-
NRA309ch01g00574.1	407	3760.EMJ20924	8.943e-21	105	COG2801@1|root,KOG0017@2759|Eukaryota	3760.EMJ20924|-	L	transposition, RNA-mediated	-	-	-	-	-	-	-	-	-	-	-	-	-	tr|A0A8B8NAE1|A0A8B8NAE1_9MYRT uncharacterized protein LOC115732789 OS=Rhodamnia argentea OX=178133 GN=LOC115732789 PE=4 SV=1	466	4.49e-21	28.3	114.496	26.5356	40.7862	No_hits	-	-	-	-	-	-
NRA309ch01g00575.1	407	3760.EMJ20924	8.943e-21	105	COG2801@1|root,KOG0017@2759|Eukaryota	3760.EMJ20924|-	L	transposition, RNA-mediated	-	-	-	-	-	-	-	-	-	-	-	-	-	tr|A0A8B8NAE1|A0A8B8NAE1_9MYRT uncharacterized protein LOC115732789 OS=Rhodamnia argentea OX=178133 GN=LOC115732789 PE=4 SV=1	466	4.49e-21	28.3	114.496	26.5356	40.7862	No_hits	-	-	-	-	-	-
NRA309ch01g00576.1	1598	3649.evm.model.supercontig_2.255	1.875e-183	630	COG4886@1|root,2SI7S@2759|Eukaryota,37QD6@33090|Viridiplantae,3GCW1@35493|Streptophyta,3HVW1@3699|Brassicales	35493|Streptophyta	T	TMV resistance protein N-like	-	-	-	-	-	-	-	-	-	-	-	-	LRR_3,NB-ARC,TIR	tr|A0A6P3ZQ79|A0A6P3ZQ79_ZIZJJ ADP-ribosyl cyclase/cyclic ADP-ribose hydrolase OS=Ziziphus jujuba OX=326968 GN=LOC107412476 PE=4 SV=1	1246	2.07e-171	34.8	77.9725	23.9049	34.9812	AT5G17680.2 | Symbols: no symbol available | no full name available | chr5:5822999-5827153 FORWARD LENGTH=1295	1296	0	33	81.1014	26.408	41.5519
NRA309ch01g00577.1	179	3983.cassava4.1_000748m	8.003e-07	57	COG4886@1|root,2SI7S@2759|Eukaryota,37QD6@33090|Viridiplantae,3GCW1@35493|Streptophyta	35493|Streptophyta	S	RESISTANCE protein	-	-	-	-	-	-	-	-	-	-	-	-	LRR_3,NB-ARC	No_hits	-	-	-	-	-	-	No_hits	-	-	-	-	-	-
NRA309ch01g00578.1	1599	3649.evm.model.supercontig_2.255	1.915e-183	630	COG4886@1|root,2SI7S@2759|Eukaryota,37QD6@33090|Viridiplantae,3GCW1@35493|Streptophyta,3HVW1@3699|Brassicales	35493|Streptophyta	T	TMV resistance protein N-like	-	-	-	-	-	-	-	-	-	-	-	-	LRR_3,NB-ARC,TIR	tr|A0A6P3ZQ79|A0A6P3ZQ79_ZIZJJ ADP-ribosyl cyclase/cyclic ADP-ribose hydrolase OS=Ziziphus jujuba OX=326968 GN=LOC107412476 PE=4 SV=1	1246	4.06e-172	34.9	77.9237	24.015	34.9593	AT5G17680.2 | Symbols: no symbol available | no full name available | chr5:5822999-5827153 FORWARD LENGTH=1295	1296	0	33	81.0507	26.454	41.526
NRA309ch01g00579.1	162	29730.Gorai.005G063400.1	1.122e-49	181	29YBJ@1|root,2RXTQ@2759|Eukaryota,37U6W@33090|Viridiplantae	33090|Viridiplantae	S	Belongs to the BetVI family	-	-	-	-	-	-	-	-	-	-	-	-	Bet_v_1	tr|A0A6P6A8S4|A0A6P6A8S4_DURZI major allergen Pru ar 1-like OS=Durio zibethinus OX=66656 GN=LOC111307482 PE=3 SV=1	159	1.82e-55	54.9	98.1481	54.9383	75.3086	No_hits	-	-	-	-	-	-
NRA309ch01g00580.1	437	981085.XP_010094125.1	1.835e-50	196	KOG1603@1|root,KOG1603@2759|Eukaryota,37T63@33090|Viridiplantae,3GHCA@35493|Streptophyta,4JPT1@91835|fabids	35493|Streptophyta	P	Heavy-metal-associated domain	-	-	-	-	-	-	-	-	-	-	-	-	HMA	tr|A0A2K1YLX9|A0A2K1YLX9_POPTR HMA domain-containing protein OS=Populus trichocarpa OX=3694 GN=POPTR_010G005300 PE=4 SV=1	304	8.03e-42	35.1	69.5652	36.3844	44.8513	No_hits	-	-	-	-	-	-
NRA309ch01g00581.1	165	29730.Gorai.011G194900.1	2.479e-66	229	29YBJ@1|root,2RXTQ@2759|Eukaryota,37U6W@33090|Viridiplantae,3GJTT@35493|Streptophyta	35493|Streptophyta	S	Pathogenesis-related protein	-	-	-	-	-	-	-	-	-	-	-	-	Bet_v_1,Polyketide_cyc2	tr|A0A7J9MIW1|A0A7J9MIW1_GOSSC Bet v I/Major latex protein domain-containing protein OS=Gossypium schwendimanii OX=34291 GN=Goshw_016084 PE=3 SV=1	159	1.32e-72	68.5	96.3636	68.4848	82.4242	No_hits	-	-	-	-	-	-
NRA309ch01g00582.1	464	3988.XP_002527690.1	3.259e-199	629	28K4X@1|root,2QWG6@2759|Eukaryota,37SSS@33090|Viridiplantae,3GC4X@35493|Streptophyta,4JJG2@91835|fabids	35493|Streptophyta	S	Protein trichome birefringence-like 5	-	-	-	-	-	-	-	-	-	-	-	-	PC-Esterase,PMR5N	tr|B9SNX1|B9SNX1_RICCO Trichome birefringence-like N-terminal domain-containing protein OS=Ricinus communis OX=3988 GN=RCOM_0582920 PE=3 SV=1	537	3.49e-216	82.1	115.733	60.3448	67.4569	AT5G20590.1 | Symbols: TBL5 | TRICHOME BIREFRINGENCE-LIKE 5 | chr5:6963517-6966006 FORWARD LENGTH=485	486	0	61	104.741	60.7759	73.4914
NRA309ch01g00583.1	158	3641.EOY06629	3.792e-74	251	29YBJ@1|root,2RXTQ@2759|Eukaryota,37U6W@33090|Viridiplantae,3GJNW@35493|Streptophyta	35493|Streptophyta	S	Major allergen Pru	-	-	-	-	-	-	-	-	-	-	-	-	Bet_v_1	tr|A0A061EWJ0|A0A061EWJ0_THECC Pathogenesis-related protein 10.5 OS=Theobroma cacao OX=3641 GN=TCM_021294 PE=3 SV=1	160	6.17e-81	75.9	101.266	75.9494	88.6076	AT1G24020.1 | Symbols: MLP423 | MLP-like protein 423 | chr1:8500653-8501458 REVERSE LENGTH=155	156	2e-12	35	98.7342	35.443	51.2658
NRA309ch01g00584.1	140	3641.EOY06623	2.339e-54	193	29YBJ@1|root,2RXTQ@2759|Eukaryota,37U6W@33090|Viridiplantae,3GJNW@35493|Streptophyta	35493|Streptophyta	S	Major allergen Pru	-	-	-	-	-	-	-	-	-	-	-	-	Bet_v_1	tr|A0A061EPN8|A0A061EPN8_THECC Pathogenesis-related protein 10.5 OS=Theobroma cacao OX=3641 GN=TCM_021288 PE=3 SV=1	160	1.47e-58	76	114.286	70	77.8571	No_hits	-	-	-	-	-	-
NRA309ch01g00585.1	1256	3988.XP_002516974.1	0	1825	COG1502@1|root,KOG1329@2759|Eukaryota,37QU1@33090|Viridiplantae,3GEUB@35493|Streptophyta,4JH7A@91835|fabids	35493|Streptophyta	I	phospholipase	-	GO:0003674,GO:0003824,GO:0004620,GO:0004630,GO:0006629,GO:0007275,GO:0008081,GO:0008150,GO:0008152,GO:0008610,GO:0009058,GO:0016298,GO:0016787,GO:0016788,GO:0022622,GO:0032501,GO:0032502,GO:0042578,GO:0044238,GO:0048364,GO:0048731,GO:0048856,GO:0071704,GO:0099402,GO:1901576	3.1.4.4	ko:K01115	ko00564,ko00565,ko01100,ko01110,ko04014,ko04024,ko04071,ko04072,ko04144,ko04666,ko04724,ko04912,ko05231,map00564,map00565,map01100,map01110,map04014,map04024,map04071,map04072,map04144,map04666,map04724,map04912,map05231	-	R01310,R02051,R07385	RC00017,RC00425	ko00000,ko00001,ko01000,ko04131	-	-	-	PLDc,PLDc_2	tr|A0A2C9UBQ5|A0A2C9UBQ5_MANES Phospholipase OS=Manihot esculenta OX=3983 GN=MANES_15G009600 PE=3 SV=1	1125	0	78.5	89.5701	71.4172	77.707	AT3G16785.4 | Symbols: PLDZ1, PLDZETA1, PLDP1, PLD ZETA 1 | phospholipase D P1, PHOSPHOLIPASE D ZETA 1, PHOSPHOLIPASE D ZETA1 | chr3:5711329-5718696 FORWARD LENGTH=1139	1140	0	70	90.7643	65.6051	74.8408
NRA309ch01g00586.1	158	3641.EOY06623	1.178e-75	256	29YBJ@1|root,2RXTQ@2759|Eukaryota,37U6W@33090|Viridiplantae,3GJNW@35493|Streptophyta	35493|Streptophyta	S	Major allergen Pru	-	-	-	-	-	-	-	-	-	-	-	-	Bet_v_1	tr|A0A061EPN8|A0A061EPN8_THECC Pathogenesis-related protein 10.5 OS=Theobroma cacao OX=3641 GN=TCM_021288 PE=3 SV=1	160	1.3e-82	75.3	101.266	75.3165	89.2405	AT1G24020.1 | Symbols: MLP423 | MLP-like protein 423 | chr1:8500653-8501458 REVERSE LENGTH=155	156	7e-17	40	98.7342	40.5063	53.7975
NRA309ch01g00587.1	206	3988.XP_002516973.1	1.027e-110	359	COG2147@1|root,KOG1696@2759|Eukaryota,37M2R@33090|Viridiplantae,3GC4Q@35493|Streptophyta,4JRX7@91835|fabids	35493|Streptophyta	J	RIBOSOMAL protein	-	GO:0003674,GO:0003676,GO:0003723,GO:0003729,GO:0003735,GO:0005198,GO:0005488,GO:0005575,GO:0005622,GO:0005623,GO:0005737,GO:0005829,GO:0005840,GO:0005886,GO:0006412,GO:0006518,GO:0006807,GO:0008150,GO:0008152,GO:0009058,GO:0009059,GO:0009987,GO:0010467,GO:0015934,GO:0016020,GO:0019538,GO:0022625,GO:0022626,GO:0032991,GO:0034641,GO:0034645,GO:0043043,GO:0043170,GO:0043226,GO:0043228,GO:0043229,GO:…	-	ko:K02885	ko03010,map03010	M00177,M00179	-	-	br01610,ko00000,ko00001,ko00002,ko03011	-	-	-	Ribosomal_L19e	tr|A0A8K0MSG9|A0A8K0MSG9_9ROSA Ribosomal protein L19 OS=Rhamnella rubrinervis OX=2594499 GN=FNV43_RR00928 PE=3 SV=1	206	7.74e-123	96.1	100	96.1165	96.6019	AT3G16780.1 | Symbols: RPL19B | Ribsomal Protein Like 19B | chr3:5708982-5710249 FORWARD LENGTH=209	210	3e-123	84	101.942	84.9515	88.835
NRA309ch01g00588.1	183	3983.cassava4.1_016983m	2.382e-41	158	2AUZU@1|root,2RZV7@2759|Eukaryota,37UNK@33090|Viridiplantae,3GIZG@35493|Streptophyta,4JQ31@91835|fabids	35493|Streptophyta	-	-	-	-	-	-	-	-	-	-	-	-	-	-	-	tr|A0A061EWE7|A0A061EWE7_THECC Glycine-rich protein, putative OS=Theobroma cacao OX=3641 GN=TCM_021265 PE=4 SV=1	208	2.51e-33	46.5	113.661	54.0984	67.7596	AT3G06780.1 | Symbols: no symbol available | no full name available | chr3:2143634-2144239 FORWARD LENGTH=201	202	3e-13	53	110.383	16.9399	22.9508
NRA309ch01g00589.1	341	3983.cassava4.1_012000m	1.98e-154	493	COG0414@1|root,KOG3042@2759|Eukaryota,37KSZ@33090|Viridiplantae,3GGVQ@35493|Streptophyta,4JN6B@91835|fabids	35493|Streptophyta	H	Pantoate--beta-alanine	PANC	GO:0000003,GO:0003006,GO:0003674,GO:0003824,GO:0004592,GO:0005488,GO:0005515,GO:0005575,GO:0005622,GO:0005623,GO:0005737,GO:0005829,GO:0006082,GO:0006520,GO:0006573,GO:0006575,GO:0006732,GO:0006766,GO:0006767,GO:0006807,GO:0007275,GO:0008150,GO:0008152,GO:0009058,GO:0009081,GO:0009108,GO:0009110,GO:0009790,GO:0009791,GO:0009793,GO:0009987,GO:0010154,GO:0015939,GO:0015940,GO:0016053,GO:0016874,GO:…	6.3.2.1	ko:K01918	ko00410,ko00770,ko01100,ko01110,map00410,map00770,map01100,map01110	M00119	R02473	RC00096,RC00141	ko00000,ko00001,ko00002,ko01000	-	-	-	Pantoate_ligase	tr|A0A8X8DCX3|A0A8X8DCX3_POPTO Uncharacterized protein OS=Populus tomentosa OX=118781 GN=POTOM_011059 PE=3 SV=1	319	1.85e-164	73.2	93.5484	72.1408	80.9384	AT5G48840.1 | Symbols: PANC, PTS, ATPTS | homolog of bacterial PANC, ARABIDOPSIS THALIANA PANTOTHENATE SYNTHETASE, PANTOTHENATE SYNTHETASE | chr5:19803823-19805041 REVERSE LENGTH=310	311	2e-156	67	91.2023	64.8094	75.3666
NRA309ch01g00590.1	255	3694.POPTR_0008s23260.1	1.495e-63	226	2AU3M@1|root,2RZT8@2759|Eukaryota,37UVB@33090|Viridiplantae,3GIED@35493|Streptophyta,4JPKQ@91835|fabids	35493|Streptophyta	K	ethylene-responsive transcription factor	-	GO:0000160,GO:0001101,GO:0003674,GO:0003676,GO:0003677,GO:0003700,GO:0005488,GO:0005575,GO:0005622,GO:0005623,GO:0005634,GO:0005737,GO:0005886,GO:0006355,GO:0006950,GO:0007154,GO:0007165,GO:0008150,GO:0008219,GO:0009266,GO:0009408,GO:0009605,GO:0009607,GO:0009628,GO:0009719,GO:0009723,GO:0009725,GO:0009735,GO:0009753,GO:0009755,GO:0009873,GO:0009889,GO:0009891,GO:0009893,GO:0009987,GO:0010033,GO:…	-	ko:K09286	-	-	-	-	ko00000,ko03000	-	-	-	AP2	tr|U5G9D1|U5G9D1_POPTR AP2/ERF domain-containing protein OS=Populus trichocarpa OX=3694 GN=POPTR_008G210900 PE=3 SV=1	255	1.14e-67	52.1	100	54.5098	65.8824	AT3G16770.1 | Symbols: ERF72, ATEBP, EBP, RAP2.3 | RELATED TO AP2 3, ethylene-responsive element binding protein, ETHYLENE RESPONSE FACTOR 72 | chr3:5705784-5706768 FORWARD LENGTH=248	249	3e-58	43	97.6471	46.2745	60.3922
NRA309ch01g00591.1	240	3649.evm.model.supercontig_50.153	2.684e-107	351	28HJJ@1|root,2QSEB@2759|Eukaryota,37SK8@33090|Viridiplantae,3GF4Q@35493|Streptophyta,3HMSI@3699|Brassicales	35493|Streptophyta	S	protein At3g15000, mitochondrial-like	-	GO:0000959,GO:0003674,GO:0005488,GO:0005575,GO:0005622,GO:0005623,GO:0005737,GO:0005739,GO:0006139,GO:0006725,GO:0006807,GO:0008150,GO:0008152,GO:0009451,GO:0009987,GO:0016070,GO:0016071,GO:0016556,GO:0034641,GO:0043167,GO:0043169,GO:0043170,GO:0043226,GO:0043227,GO:0043229,GO:0043231,GO:0043412,GO:0044237,GO:0044238,GO:0044424,GO:0044444,GO:0044464,GO:0046483,GO:0046872,GO:0046914,GO:0050897,GO:…	-	-	-	-	-	-	-	-	-	-	-	tr|A0A2P2JPN1|A0A2P2JPN1_RHIMU Uncharacterized protein MANES_15G010200 OS=Rhizophora mucronata OX=61149 PE=4 SV=1	267	2.82e-125	80.2	111.25	77.5	85.8333	AT3G06790.1 | Symbols: MORF3 | multiple organellar RNA editing factor 3 | chr3:2144564-2145743 REVERSE LENGTH=244	245	2e-98	71	102.083	67.0833	75
NRA309ch01g00592.1	440	3694.POPTR_0010s00940.1	7.735e-153	494	COG5434@1|root,2QV2R@2759|Eukaryota,37QNY@33090|Viridiplantae,3GC68@35493|Streptophyta,4JK8Q@91835|fabids	35493|Streptophyta	G	Belongs to the glycosyl hydrolase 28 family	-	GO:0000272,GO:0003674,GO:0003824,GO:0004553,GO:0005488,GO:0005975,GO:0005976,GO:0008150,GO:0008152,GO:0009056,GO:0009057,GO:0009987,GO:0010393,GO:0016052,GO:0016787,GO:0016798,GO:0017144,GO:0019863,GO:0019865,GO:0042737,GO:0043170,GO:0044237,GO:0044238,GO:0044248,GO:0044877,GO:0045488,GO:0045490,GO:0047911,GO:0071704,GO:1901575	3.2.1.67	ko:K01213	ko00040,ko01100,map00040,map01100	M00081	R01982,R07413	RC00049	ko00000,ko00001,ko00002,ko01000	-	-	-	Glyco_hydro_28	tr|A0A835JN20|A0A835JN20_9ROSI Uncharacterized protein OS=Salix dunnii OX=1413687 GN=SADUNF_Sadunf10G0007100 PE=3 SV=1	409	7.48e-166	59.9	92.9545	50.2273	65.6818	AT1G02790.1 | Symbols: PG45, PGA4 | polygalacturonase 4 | chr1:610681-612225 REVERSE LENGTH=422	423	1e-107	46	96.1364	39.7727	55
NRA309ch01g00593.1	124	No_hits	-	-	-	-	-	-	-	-	-	-	-	-	-	-	-	-	-	-	-	No_hits	-	-	-	-	-	-	No_hits	-	-	-	-	-	-
NRA309ch01g00594.1	119	No_hits	-	-	-	-	-	-	-	-	-	-	-	-	-	-	-	-	-	-	-	tr|A0A067K7P9|A0A067K7P9_JATCU Uncharacterized protein OS=Jatropha curcas OX=180498 GN=JCGZ_18919 PE=4 SV=1	115	4.47e-13	39.5	96.6387	37.8151	48.7395	No_hits	-	-	-	-	-	-
NRA309ch01g00595.1	574	3641.EOY06572	1.874e-188	604	COG4677@1|root,2QPZF@2759|Eukaryota,37P8C@33090|Viridiplantae,3G9BM@35493|Streptophyta	35493|Streptophyta	G	Acts in the modification of cell walls via demethylesterification of cell wall pectin	-	GO:0003674,GO:0003824,GO:0004857,GO:0005575,GO:0005623,GO:0008150,GO:0016787,GO:0016788,GO:0030234,GO:0030599,GO:0043086,GO:0044092,GO:0044464,GO:0046910,GO:0050790,GO:0052689,GO:0065007,GO:0065009,GO:0071944,GO:0098772	3.1.1.11	ko:K01051	ko00040,ko01100,map00040,map01100	M00081	R02362	RC00460,RC00461	ko00000,ko00001,ko00002,ko01000	-	-	-	PMEI,Pectinesterase	tr|B9RT91|B9RT91_RICCO Pectinesterase OS=Ricinus communis OX=3988 GN=RCOM_0682060 PE=3 SV=1	579	5.69e-242	58.9	100.871	59.4077	78.7456	AT5G27870.1 | Symbols: no symbol available | no full name available | chr5:9878991-9881806 REVERSE LENGTH=732	733	0	45	127.7	45.122	67.0732
NRA309ch01g00596.1	549	3694.POPTR_0010s01380.1	1.119e-208	661	COG4677@1|root,2QPZF@2759|Eukaryota,37P8C@33090|Viridiplantae,3G9BM@35493|Streptophyta,4JMEK@91835|fabids	35493|Streptophyta	G	Acts in the modification of cell walls via demethylesterification of cell wall pectin	-	GO:0003674,GO:0003824,GO:0004857,GO:0005575,GO:0005623,GO:0008150,GO:0016787,GO:0016788,GO:0030234,GO:0030599,GO:0043086,GO:0044092,GO:0044464,GO:0046910,GO:0050790,GO:0052689,GO:0065007,GO:0065009,GO:0071944,GO:0098772	3.1.1.11	ko:K01051	ko00040,ko01100,map00040,map01100	M00081	R02362	RC00460,RC00461	ko00000,ko00001,ko00002,ko01000	-	-	-	PMEI,Pectinesterase	tr|A0A067K7P3|A0A067K7P3_JATCU Pectinesterase OS=Jatropha curcas OX=180498 GN=JCGZ_18914 PE=3 SV=1	569	1.56e-225	57.9	103.643	58.1056	75.9563	AT5G27870.1 | Symbols: no symbol available | no full name available | chr5:9878991-9881806 REVERSE LENGTH=732	733	0	47	133.515	46.8124	68.1239
NRA309ch01g00597.1	603	3988.XP_002516960.1	2.8e-219	695	COG4677@1|root,2QPZF@2759|Eukaryota,37P8C@33090|Viridiplantae,3G9BM@35493|Streptophyta,4JMEK@91835|fabids	35493|Streptophyta	G	Acts in the modification of cell walls via demethylesterification of cell wall pectin	-	GO:0003674,GO:0003824,GO:0004857,GO:0005575,GO:0005623,GO:0008150,GO:0016787,GO:0016788,GO:0030234,GO:0030599,GO:0043086,GO:0044092,GO:0044464,GO:0046910,GO:0050790,GO:0052689,GO:0065007,GO:0065009,GO:0071944,GO:0098772	3.1.1.11	ko:K01051	ko00040,ko01100,map00040,map01100	M00081	R02362	RC00460,RC00461	ko00000,ko00001,ko00002,ko01000	-	-	-	PMEI,Pectinesterase	tr|B9RT91|B9RT91_RICCO Pectinesterase OS=Ricinus communis OX=3988 GN=RCOM_0682060 PE=3 SV=1	579	1.57e-239	56.6	96.0199	56.0531	73.1343	AT5G27870.1 | Symbols: no symbol available | no full name available | chr5:9878991-9881806 REVERSE LENGTH=732	733	0	49	121.559	41.791	58.209
NRA309ch01g00598.1	562	3988.XP_002516960.1	1.416e-211	670	COG4677@1|root,2QPZF@2759|Eukaryota,37P8C@33090|Viridiplantae,3G9BM@35493|Streptophyta,4JMEK@91835|fabids	35493|Streptophyta	G	Acts in the modification of cell walls via demethylesterification of cell wall pectin	-	GO:0003674,GO:0003824,GO:0004857,GO:0005575,GO:0005623,GO:0008150,GO:0016787,GO:0016788,GO:0030234,GO:0030599,GO:0043086,GO:0044092,GO:0044464,GO:0046910,GO:0050790,GO:0052689,GO:0065007,GO:0065009,GO:0071944,GO:0098772	3.1.1.11	ko:K01051	ko00040,ko01100,map00040,map01100	M00081	R02362	RC00460,RC00461	ko00000,ko00001,ko00002,ko01000	-	-	-	PMEI,Pectinesterase	tr|B9RT91|B9RT91_RICCO Pectinesterase OS=Ricinus communis OX=3988 GN=RCOM_0682060 PE=3 SV=1	579	6.7e-228	56.7	103.025	58.363	75.6228	AT5G27870.1 | Symbols: no symbol available | no full name available | chr5:9878991-9881806 REVERSE LENGTH=732	733	0	46	130.427	46.4413	66.0142
NRA309ch01g00599.1	564	3988.XP_002516960.1	8.242e-209	662	COG4677@1|root,2QPZF@2759|Eukaryota,37P8C@33090|Viridiplantae,3G9BM@35493|Streptophyta,4JMEK@91835|fabids	35493|Streptophyta	G	Acts in the modification of cell walls via demethylesterification of cell wall pectin	-	GO:0003674,GO:0003824,GO:0004857,GO:0005575,GO:0005623,GO:0008150,GO:0016787,GO:0016788,GO:0030234,GO:0030599,GO:0043086,GO:0044092,GO:0044464,GO:0046910,GO:0050790,GO:0052689,GO:0065007,GO:0065009,GO:0071944,GO:0098772	3.1.1.11	ko:K01051	ko00040,ko01100,map00040,map01100	M00081	R02362	RC00460,RC00461	ko00000,ko00001,ko00002,ko01000	-	-	-	PMEI,Pectinesterase	tr|B9RT91|B9RT91_RICCO Pectinesterase OS=Ricinus communis OX=3988 GN=RCOM_0682060 PE=3 SV=1	579	5.87e-227	56.8	102.66	57.9787	75.5319	AT5G27870.1 | Symbols: no symbol available | no full name available | chr5:9878991-9881806 REVERSE LENGTH=732	733	0	46	129.965	46.2766	66.4894
NRA309ch01g00600.1	197	50452.A0A087GPJ9	8.802e-36	143	KOG1075@1|root,KOG1075@2759|Eukaryota,38093@33090|Viridiplantae,3GPQM@35493|Streptophyta,3I1E8@3699|Brassicales	35493|Streptophyta	S	Ribonuclease H protein	-	-	-	-	-	-	-	-	-	-	-	-	RVT_3,zf-RVT	tr|A0A8T1YI11|A0A8T1YI11_ARASU Ribonuclease H domain OS=Arabidopsis suecica OX=45249 GN=ISN44_As12g012460 PE=4 SV=1	215	8.45e-40	43.8	109.137	39.0863	51.269	AT5G42905.1 | Symbols: no symbol available | no full name available | chr5:17201414-17202323 REVERSE LENGTH=258	259	1e-25	42	131.472	26.3959	36.0406
NRA309ch01g00601.1	69	No_hits	-	-	-	-	-	-	-	-	-	-	-	-	-	-	-	-	-	-	-	No_hits	-	-	-	-	-	-	No_hits	-	-	-	-	-	-
NRA309ch01g00602.1	216	50452.A0A087GPJ9	1.324e-35	143	KOG1075@1|root,KOG1075@2759|Eukaryota,38093@33090|Viridiplantae,3GPQM@35493|Streptophyta,3I1E8@3699|Brassicales	35493|Streptophyta	S	Ribonuclease H protein	-	-	-	-	-	-	-	-	-	-	-	-	RVT_3,zf-RVT	tr|A0A8T1ZJT5|A0A8T1ZJT5_9BRAS Ribonuclease H-like superfamily OS=Arabidopsis thaliana x Arabidopsis arenosa OX=1240361 GN=ISN45_Aa05g003390 PE=4 SV=1	229	1.67e-39	38.5	106.019	38.8889	54.1667	AT5G42905.1 | Symbols: no symbol available | no full name available | chr5:17201414-17202323 REVERSE LENGTH=258	259	1e-24	42	119.907	24.0741	32.4074
NRA309ch01g00603.1	197	50452.A0A087GPJ9	1.832e-36	145	KOG1075@1|root,KOG1075@2759|Eukaryota,38093@33090|Viridiplantae,3GPQM@35493|Streptophyta,3I1E8@3699|Brassicales	35493|Streptophyta	S	Ribonuclease H protein	-	-	-	-	-	-	-	-	-	-	-	-	RVT_3,zf-RVT	tr|A0A8T1YI11|A0A8T1YI11_ARASU Ribonuclease H domain OS=Arabidopsis suecica OX=45249 GN=ISN44_As12g012460 PE=4 SV=1	215	5.28e-41	44.9	109.137	40.1015	52.2843	AT5G42905.1 | Symbols: no symbol available | no full name available | chr5:17201414-17202323 REVERSE LENGTH=258	259	9e-25	42	131.472	26.3959	35.0254
NRA309ch01g00604.1	197	50452.A0A087GPJ9	3.432e-36	144	KOG1075@1|root,KOG1075@2759|Eukaryota,38093@33090|Viridiplantae,3GPQM@35493|Streptophyta,3I1E8@3699|Brassicales	35493|Streptophyta	S	Ribonuclease H protein	-	-	-	-	-	-	-	-	-	-	-	-	RVT_3,zf-RVT	tr|A0A8T1YI11|A0A8T1YI11_ARASU Ribonuclease H domain OS=Arabidopsis suecica OX=45249 GN=ISN44_As12g012460 PE=4 SV=1	215	2.99e-40	44.3	109.137	39.5939	51.269	AT5G42905.1 | Symbols: no symbol available | no full name available | chr5:17201414-17202323 REVERSE LENGTH=258	259	2e-25	42	131.472	26.3959	35.533
NRA309ch01g00605.1	197	50452.A0A087GPJ9	3.432e-36	144	KOG1075@1|root,KOG1075@2759|Eukaryota,38093@33090|Viridiplantae,3GPQM@35493|Streptophyta,3I1E8@3699|Brassicales	35493|Streptophyta	S	Ribonuclease H protein	-	-	-	-	-	-	-	-	-	-	-	-	RVT_3,zf-RVT	tr|A0A8T1YI11|A0A8T1YI11_ARASU Ribonuclease H domain OS=Arabidopsis suecica OX=45249 GN=ISN44_As12g012460 PE=4 SV=1	215	4.23e-40	44.3	109.137	39.5939	51.269	AT5G42905.1 | Symbols: no symbol available | no full name available | chr5:17201414-17202323 REVERSE LENGTH=258	259	2e-25	42	131.472	26.3959	35.533
NRA309ch01g00606.1	197	50452.A0A087GPJ9	1.205e-35	142	KOG1075@1|root,KOG1075@2759|Eukaryota,38093@33090|Viridiplantae,3GPQM@35493|Streptophyta,3I1E8@3699|Brassicales	35493|Streptophyta	S	Ribonuclease H protein	-	-	-	-	-	-	-	-	-	-	-	-	RVT_3,zf-RVT	tr|A0A8T1YI11|A0A8T1YI11_ARASU Ribonuclease H domain OS=Arabidopsis suecica OX=45249 GN=ISN44_As12g012460 PE=4 SV=1	215	1.2e-39	43.8	109.137	39.0863	50.7614	AT5G42905.1 | Symbols: no symbol available | no full name available | chr5:17201414-17202323 REVERSE LENGTH=258	259	9e-25	41	131.472	25.8883	35.0254
NRA309ch01g00607.1	197	50452.A0A087GPJ9	1.205e-35	142	KOG1075@1|root,KOG1075@2759|Eukaryota,38093@33090|Viridiplantae,3GPQM@35493|Streptophyta,3I1E8@3699|Brassicales	35493|Streptophyta	S	Ribonuclease H protein	-	-	-	-	-	-	-	-	-	-	-	-	RVT_3,zf-RVT	tr|A0A8T1YI11|A0A8T1YI11_ARASU Ribonuclease H domain OS=Arabidopsis suecica OX=45249 GN=ISN44_As12g012460 PE=4 SV=1	215	1.2e-39	43.8	109.137	39.0863	50.7614	AT5G42905.1 | Symbols: no symbol available | no full name available | chr5:17201414-17202323 REVERSE LENGTH=258	259	9e-25	41	131.472	25.8883	35.0254
NRA309ch01g00608.1	197	50452.A0A087GPJ9	1.205e-35	142	KOG1075@1|root,KOG1075@2759|Eukaryota,38093@33090|Viridiplantae,3GPQM@35493|Streptophyta,3I1E8@3699|Brassicales	35493|Streptophyta	S	Ribonuclease H protein	-	-	-	-	-	-	-	-	-	-	-	-	RVT_3,zf-RVT	tr|A0A8T1YI11|A0A8T1YI11_ARASU Ribonuclease H domain OS=Arabidopsis suecica OX=45249 GN=ISN44_As12g012460 PE=4 SV=1	215	1.2e-39	43.8	109.137	39.0863	50.7614	AT5G42905.1 | Symbols: no symbol available | no full name available | chr5:17201414-17202323 REVERSE LENGTH=258	259	9e-25	41	131.472	25.8883	35.0254
NRA309ch01g00609.1	197	50452.A0A087GPJ9	3.432e-36	144	KOG1075@1|root,KOG1075@2759|Eukaryota,38093@33090|Viridiplantae,3GPQM@35493|Streptophyta,3I1E8@3699|Brassicales	35493|Streptophyta	S	Ribonuclease H protein	-	-	-	-	-	-	-	-	-	-	-	-	RVT_3,zf-RVT	tr|A0A8T1YI11|A0A8T1YI11_ARASU Ribonuclease H domain OS=Arabidopsis suecica OX=45249 GN=ISN44_As12g012460 PE=4 SV=1	215	4.23e-40	44.3	109.137	39.5939	51.269	AT5G42905.1 | Symbols: no symbol available | no full name available | chr5:17201414-17202323 REVERSE LENGTH=258	259	2e-25	42	131.472	26.3959	35.533
NRA309ch01g00610.1	197	50452.A0A087GPJ9	3.432e-36	144	KOG1075@1|root,KOG1075@2759|Eukaryota,38093@33090|Viridiplantae,3GPQM@35493|Streptophyta,3I1E8@3699|Brassicales	35493|Streptophyta	S	Ribonuclease H protein	-	-	-	-	-	-	-	-	-	-	-	-	RVT_3,zf-RVT	tr|A0A8T1YI11|A0A8T1YI11_ARASU Ribonuclease H domain OS=Arabidopsis suecica OX=45249 GN=ISN44_As12g012460 PE=4 SV=1	215	4.23e-40	44.3	109.137	39.5939	51.269	AT5G42905.1 | Symbols: no symbol available | no full name available | chr5:17201414-17202323 REVERSE LENGTH=258	259	2e-25	42	131.472	26.3959	35.533
NRA309ch01g00611.1	197	50452.A0A087GPJ9	3.432e-36	144	KOG1075@1|root,KOG1075@2759|Eukaryota,38093@33090|Viridiplantae,3GPQM@35493|Streptophyta,3I1E8@3699|Brassicales	35493|Streptophyta	S	Ribonuclease H protein	-	-	-	-	-	-	-	-	-	-	-	-	RVT_3,zf-RVT	tr|A0A8T1YI11|A0A8T1YI11_ARASU Ribonuclease H domain OS=Arabidopsis suecica OX=45249 GN=ISN44_As12g012460 PE=4 SV=1	215	4.23e-40	44.3	109.137	39.5939	51.269	AT5G42905.1 | Symbols: no symbol available | no full name available | chr5:17201414-17202323 REVERSE LENGTH=258	259	2e-25	42	131.472	26.3959	35.533
NRA309ch01g00612.1	197	50452.A0A087GPJ9	3.432e-36	144	KOG1075@1|root,KOG1075@2759|Eukaryota,38093@33090|Viridiplantae,3GPQM@35493|Streptophyta,3I1E8@3699|Brassicales	35493|Streptophyta	S	Ribonuclease H protein	-	-	-	-	-	-	-	-	-	-	-	-	RVT_3,zf-RVT	tr|A0A8T1YI11|A0A8T1YI11_ARASU Ribonuclease H domain OS=Arabidopsis suecica OX=45249 GN=ISN44_As12g012460 PE=4 SV=1	215	4.23e-40	44.3	109.137	39.5939	51.269	AT5G42905.1 | Symbols: no symbol available | no full name available | chr5:17201414-17202323 REVERSE LENGTH=258	259	2e-25	42	131.472	26.3959	35.533
NRA309ch01g00613.1	197	50452.A0A087GPJ9	3.432e-36	144	KOG1075@1|root,KOG1075@2759|Eukaryota,38093@33090|Viridiplantae,3GPQM@35493|Streptophyta,3I1E8@3699|Brassicales	35493|Streptophyta	S	Ribonuclease H protein	-	-	-	-	-	-	-	-	-	-	-	-	RVT_3,zf-RVT	tr|A0A8T1YI11|A0A8T1YI11_ARASU Ribonuclease H domain OS=Arabidopsis suecica OX=45249 GN=ISN44_As12g012460 PE=4 SV=1	215	4.23e-40	44.3	109.137	39.5939	51.269	AT5G42905.1 | Symbols: no symbol available | no full name available | chr5:17201414-17202323 REVERSE LENGTH=258	259	2e-25	42	131.472	26.3959	35.533
NRA309ch01g00614.1	197	50452.A0A087GPJ9	3.432e-36	144	KOG1075@1|root,KOG1075@2759|Eukaryota,38093@33090|Viridiplantae,3GPQM@35493|Streptophyta,3I1E8@3699|Brassicales	35493|Streptophyta	S	Ribonuclease H protein	-	-	-	-	-	-	-	-	-	-	-	-	RVT_3,zf-RVT	tr|A0A8T1YI11|A0A8T1YI11_ARASU Ribonuclease H domain OS=Arabidopsis suecica OX=45249 GN=ISN44_As12g012460 PE=4 SV=1	215	4.23e-40	44.3	109.137	39.5939	51.269	AT5G42905.1 | Symbols: no symbol available | no full name available | chr5:17201414-17202323 REVERSE LENGTH=258	259	2e-25	42	131.472	26.3959	35.533
NRA309ch01g00615.1	197	50452.A0A087GPJ9	3.432e-36	144	KOG1075@1|root,KOG1075@2759|Eukaryota,38093@33090|Viridiplantae,3GPQM@35493|Streptophyta,3I1E8@3699|Brassicales	35493|Streptophyta	S	Ribonuclease H protein	-	-	-	-	-	-	-	-	-	-	-	-	RVT_3,zf-RVT	tr|A0A8T1YI11|A0A8T1YI11_ARASU Ribonuclease H domain OS=Arabidopsis suecica OX=45249 GN=ISN44_As12g012460 PE=4 SV=1	215	4.23e-40	44.3	109.137	39.5939	51.269	AT5G42905.1 | Symbols: no symbol available | no full name available | chr5:17201414-17202323 REVERSE LENGTH=258	259	2e-25	42	131.472	26.3959	35.533
NRA309ch01g00616.1	76	No_hits	-	-	-	-	-	-	-	-	-	-	-	-	-	-	-	-	-	-	-	No_hits	-	-	-	-	-	-	No_hits	-	-	-	-	-	-
NRA309ch01g00617.1	188	No_hits	-	-	-	-	-	-	-	-	-	-	-	-	-	-	-	-	-	-	-	No_hits	-	-	-	-	-	-	No_hits	-	-	-	-	-	-
NRA309ch01g00618.1	98	No_hits	-	-	-	-	-	-	-	-	-	-	-	-	-	-	-	-	-	-	-	No_hits	-	-	-	-	-	-	No_hits	-	-	-	-	-	-
NRA309ch01g00619.1	184	3988.XP_002516955.1	3.136e-76	259	28IE6@1|root,2QQQX@2759|Eukaryota,37SR7@33090|Viridiplantae,3GBA9@35493|Streptophyta,4JIRU@91835|fabids	35493|Streptophyta	-	-	-	-	-	-	-	-	-	-	-	-	-	-	-	tr|A0A067K6E3|A0A067K6E3_JATCU Uncharacterized protein OS=Jatropha curcas OX=180498 GN=JCGZ_18910 PE=4 SV=1	182	6.52e-90	75	98.913	78.2609	86.413	AT3G06840.1 | Symbols: no symbol available | no full name available | chr3:2156930-2157624 FORWARD LENGTH=187	188	4e-52	56	102.174	61.9565	72.2826
NRA309ch01g00620.1	52	No_hits	-	-	-	-	-	-	-	-	-	-	-	-	-	-	-	-	-	-	-	No_hits	-	-	-	-	-	-	No_hits	-	-	-	-	-	-
NRA309ch01g00621.1	321	3694.POPTR_0010s01440.1	2.723e-160	509	COG0596@1|root,KOG4178@2759|Eukaryota,37P84@33090|Viridiplantae,3G9C1@35493|Streptophyta,4JHPE@91835|fabids	35493|Streptophyta	I	Bifunctional epoxide hydrolase 2-like	-	GO:0000287,GO:0001676,GO:0002532,GO:0002538,GO:0002539,GO:0003008,GO:0003013,GO:0003018,GO:0003674,GO:0003824,GO:0004301,GO:0005102,GO:0005488,GO:0005515,GO:0005575,GO:0005622,GO:0005623,GO:0005737,GO:0005777,GO:0005782,GO:0005829,GO:0006082,GO:0006605,GO:0006625,GO:0006629,GO:0006631,GO:0006633,GO:0006690,GO:0006725,GO:0006793,GO:0006796,GO:0006805,GO:0006810,GO:0006873,GO:0006874,GO:0006875,GO:…	-	-	-	-	-	-	-	-	-	-	Abhydrolase_1,Abhydrolase_6	tr|A0A067K6E0|A0A067K6E0_JATCU AB hydrolase-1 domain-containing protein OS=Jatropha curcas OX=180498 GN=JCGZ_18905 PE=4 SV=1	321	3.32e-181	71.3	100	71.3396	84.7352	AT4G02340.1 | Symbols: no symbol available | no full name available | chr4:1035722-1037403 FORWARD LENGTH=324	325	2e-147	60	101.246	60.1246	77.2586
[truncated: 35,271 more rows]

## Sheet: TableS5
Supplementary Table S5 Annotation of variants detected among 60 acerola lines
[truncated: 23 more rows]
